# Supplementary material for: BAD regulates mammary gland morphogenesis by 4E-BP1-mediated control of localized translation in mouse and human models
Source: Nat Commun. 2021 May 19;12:2939. doi: 10.1038/s41467-021-23269-8 (PMC8134504; doi:10.1038/s41467-021-23269-8)
Supplement: Supplementary file 7 — Supplementary Data 1 [file 41467_2021_23269_MOESM7_ESM.xlsx]

## Sheet: GO MF Wt5wks vs 3SA5wks
Supplementary Data 1. Gene Ontology (GO) enrichment analysis from Bad+/+ and Bad3SA pubertal mammary gland MS data
Molecular Function	Overlap	P-value	Adjusted P-value	Old P-value	Old Adjusted P-value	Z-score	Combined Score	Genes
actin binding (GO:0003779)	27/255	0.000000000005096546869834236820617476136202392126596516508385548149817623198032379150390625	0.00000000080695325439042084204800389242678675116859920990464161150157451629638671875	0.000000028083828813368896602124393066697571885725892570917494595050811767578125	0.00000361956798108219421111937663670943265969981439411640167236328125	-2.418832489539588	62.89558995190164	MYOM1;HNRNPU;IQGAP2;CORO1C;CAPZB;COTL1;DMD;GC;MYH10;ACTR3;ACTR2;GSN;TPM3;ACTN1;TPM2;RDX;TNNC2;TPM1;MYBPH;DSTN;ARPC4;ACTN4;FMNL1;TNNT3;MYH8;CORO7;LCP1
cadherin binding (GO:0045296)	32/314	0.000000000000148254198981296581958092817572835719094719031385665175548638217151165008544921875	0.00000000003521037225805793513533407019071839495760745109009803854860365390777587890625	0.000000003222083576115370343312922251136597162624042312017991207540035247802734375	0.000001467513799582854071290594077936475514434278011322021484375	-2.039093887699853	60.23452356926885	DDX3X;USO1;CAPG;PARK7;FAM129B;PCMT1;LDHA;CAPZB;KIF5B;CCT8;CLIC1;YKT6;SNX5;ANXA1;ANXA2;STAT1;RDX;EEF2;PAICS;SEPT2;EHD1;RAB10;PLCB3;HNRNPK;VAPA;VAPB;SERBP1;CTNNB1;PLIN3;PFKP;RAN;HSPA1A
RNA binding (GO:0003723)	79/1388	0.00000000000000020441629023941209030507507782075603484796307430897133183833602743106894195079803466796875	0.000000000000097097737863720745606620023662087197655599403456339047124856733717024326324462890625	0.0000000061790054719278064870943638462082170281775006515090353786945343017578125	0.000001467513799582854071290594077936475514434278011322021484375	-1.3725102795046482	49.58381846964812	CARS;RPL4;RPL5;DAZAP1;DDX3X;RTCB;ADK;HNRNPU;PARK7;RPL10A;RPL8;RPL9;IPO5;UBE2L3;RPS16;CSRP1;SNRPD2;SNRPD1;C1QBP;XPO5;PDIA3;ANXA2;DDX58;ACTN1;RPL23;RPS6;SARS;ACTN4;ILF2;DCN;DNM1;PSMA6;SFPQ;HNRNPUL2;NCL;STRAP;SUCLG1;KCTD12;MYH4;SNRNP200;KPNB1;SNRPB;VCP;SF3B3;DHX9;USO1;PRPF8;PURB;PURA;FAM120A;PCBP2;SERPINH1;MAP4;MYH10;EIF4B;SSB;API5;RDX;PA2G4;EEF2;HNRNPM;LSM8;NUDT21;HNRNPK;HNRNPF;PSMC1;SERBP1;EIF3G;U…
actin filament binding (GO:0051015)	19/128	0.0000000000219403136124966770461591807592587857929367078924087763880379498004913330078125	0.00000000260541224148398027079222557069772270299523597714141942560672760009765625	0.00000003048057247227111037223717428246150262793889851309359073638916015625	0.00000361956798108219421111937663670943265969981439411640167236328125	-1.7633572136774092	43.27753891863864	ACTR3;ACTR2;MYOM1;TPM3;ACTN1;TPM2;TNNC2;TPM1;MYBPH;DSTN;ARPC4;ACTN4;IQGAP2;CORO1C;FMNL1;CAPZB;MYH8;LCP1;MYH10
ATPase activity (GO:0016887)	18/204	0.0000003101493184424339706901766790247965133175966911949217319488525390625	0.00002455348771002602100321961231532696956492145545780658721923828125	0.0000582958905786537407030765967075325306723243556916713714599609375	0.004615091337476753992341560461909466539509594440460205078125	-2.3094015819359233	34.60918166085778	VCP;ABCD3;DDX3X;DHX9;ATP1B1;ATP5L;PSMC5;KATNAL2;KIF5B;PSMC1;MYH8;ATP6V1H;HYOU1;CCT8;MYH4;MYH10;HSPA1A;MYH7
peptide disulfide oxidoreductase activity (GO:0015037)	4/10	0.00003574659151023255204172868193523981972248293459415435791015625	0.00106122693546002884977530467125461655086837708950042724609375	0.000499529783579788695148382604571679621585644781589508056640625	0.0195377546174927453626057882729583070613443851470947265625	-2.735676591538929	28.010744822160714	PDIA3;GLRX;TXNDC12;P4HB
ATPase activity, coupled to transmembrane movement of ions, rotational mechanism (GO:0044769)	5/26	0.00017824446063863130687403291130266325126285664737224578857421875	0.0044561115159657826989558770947041921317577362060546875	0.00161795691167002271548813752133355592377483844757080078125	0.045207619590780047380551565083806053735315799713134765625	-2.833146332641249	24.45672370767601	ATP6V1A;ATP6V1H;ATP6V1C1;ATP5L;ATP6V0A1
nucleoside-triphosphatase activity (GO:0017111)	31/425	0.0000000018084959466719126947834487582965172502991180181197705678641796112060546875	0.00000017180711493383170993353554166505059441760749905370175838470458984375	0.000005343910752559746291968922893289573039510287344455718994140625	0.000507671521493175911289574830931314863846637308597564697265625	-1.1684990837161062	23.52278665683148	ARF4;VCP;ABCD3;DDX3X;DHX9;SAR1B;RAB3D;GNAI3;ATP5L;RAB21;KIF5B;ARHGDIB;ATP6V1H;MYH10;RAB6B;EIF4B;RAB4B;ATP1B1;DNM1;SEPT2;RAB10;PSMC5;KATNAL2;PSMC1;GNB1;MYH8;HYOU1;MYH4;RAN;HSPA1A;MYH7
myosin binding (GO:0017022)	8/47	0.000005243686297722067668415808772142128191262600012123584747314453125	0.000311343873927247792587902353034223779104650020599365234375	0.00014223555716706402806716325049052329632104374468326568603515625	0.0084452362067944271306618730932314065285027027130126953125	-1.8334627590657495	22.29213094849418	PYCARD;RAB10;RALA;GSN;RAB3D;MYH8;DMD;RAB6B
nuclear localization sequence binding (GO:0008139)	6/29	0.0000254057199160542316576823218543523807966266758739948272705078125	0.00106122693546002884977530467125461655086837708950042724609375	0.0003937411928316828283423711720701021476997993886470794677734375	0.0187027066595049328012745348814860335551202297210693359375	-2.0956168921688616	22.17275042192298	NUP214;KPNA4;IPO4;KPNB1;TNPO3;IPO5
phospholipase inhibitor activity (GO:0004859)	3/9	0.0006932467214301372103457676843163426383398473262786865234375	0.0102903810212285999614589826478550094179809093475341796875	0.0040617295210559449525344888343170168809592723846435546875	0.06652832836212323186497741289713303558528423309326171875	-2.9513193409211316	21.46826462837967	ANXA1;ANXA2;ANXA5
alkali metal ion binding (GO:0031420)	4/17	0.000360683766789740849374734654730900729191489517688751220703125	0.006298378685819362547693156528794133919291198253631591796875	0.0025548624072473315356479606208495169994421303272247314453125	0.05778855444964202392466035007601021789014339447021484375	-2.700958100219163	21.41186958277151	IMPA1;ADPRH;ATP1A1;ATP1B1
enoyl-CoA hydratase activity (GO:0004300)	3/9	0.0006932467214301372103457676843163426383398473262786865234375	0.0102903810212285999614589826478550094179809093475341796875	0.0040617295210559449525344888343170168809592723846435546875	0.06652832836212323186497741289713303558528423309326171875	-2.812850855812662	20.46102761414601	ECHS1;ECHDC1;ECHDC2
signal sequence binding (GO:0005048)	7/40	0.00001702219502369053990144080745761101525204139761626720428466796875	0.0008983936262503340770824156180651698377914726734161376953125	0.0003199088021021271092091120546996307894005440175533294677734375	0.016884075666501151269383029784876271151006221771240234375	-1.782610900742021	19.574836888363286	NUP214;KPNA4;AP2M1;IPO4;KPNB1;TNPO3;IPO5
vinculin binding (GO:0017166)	3/11	0.001319952229212655904488915581396213383413851261138916015625	0.0142494842926366264979076703411919879727065563201904296875	0.00644475982954197113006244990174309350550174713134765625	0.084199411830504278242415239219553768634796142578125	-2.9254261377075768	19.396042580179746	ACTN1;RTCB;DMD
double-stranded RNA binding (GO:0003725)	8/60	0.0000336646694272152140355557070616754344882792793214321136474609375	0.00106122693546002884977530467125461655086837708950042724609375	0.00062838548876634919317096805713163121254183351993560791015625	0.0213202219402868486941571291026775725185871124267578125	-1.8759731082874977	19.320762706303466	DDX3X;DDX58;DHX9;ACTN1;HNRNPU;MYH4;ILF2;EIF4B
proton-transporting ATPase activity, rotational mechanism (GO:0046961)	4/17	0.000360683766789740849374734654730900729191489517688751220703125	0.006298378685819362547693156528794133919291198253631591796875	0.0025548624072473315356479606208495169994421303272247314453125	0.05778855444964202392466035007601021789014339447021484375	-2.4155709476488876	19.14946036919007	ATP6V1A;ATP6V1H;ATP6V1C1;ATP6V0A1
small protein activating enzyme activity (GO:0008641)	3/11	0.001319952229212655904488915581396213383413851261138916015625	0.0142494842926366264979076703411919879727065563201904296875	0.00644475982954197113006244990174309350550174713134765625	0.084199411830504278242415239219553768634796142578125	-2.7007454255791243	17.906373569837367	UBA6;UBA1;SAE1
C3HC4-type RING finger domain binding (GO:0055131)	2/7	0.00853638309322491024844214990707769175060093402862548828125	0.0579254567040261847399307271189172752201557159423828125	0.0251023805807438805948184068483897135592997074127197265625	0.1969660882006874225158554736481164582073688507080078125	-3.718802503532978	17.71421036086203	DNAJA1;HSPA1A
proteasome-activating ATPase activity (GO:0036402)	2/7	0.00853638309322491024844214990707769175060093402862548828125	0.0579254567040261847399307271189172752201557159423828125	0.0251023805807438805948184068483897135592997074127197265625	0.1969660882006874225158554736481164582073688507080078125	-3.6706350454329266	17.48476862941173	PSMC5;PSMC1
purine ribonucleoside triphosphate binding (GO:0035639)	22/397	0.000035533323868499550935752540059553439277806319296360015869140625	0.00106122693546002884977530467125461655086837708950042724609375	0.003887674926032498763650568918137651053257286548614501953125	0.06652832836212323186497741289713303558528423309326171875	-1.695166655889021	17.367049520328003	CARS;RYR1;ARF4;RALA;ABCD3;DHX9;GNAI3;HNRNPU;ATP1A1;ATP1B1;TUBB4A;RAB10;RAB21;PSMA6;TUBA1C;AKT2;MYH8;HYOU1;MYH10;RAN;GALK1;HSPA1A
NADH dehydrogenase (ubiquinone) activity (GO:0008137)	7/44	0.00003255935413262975330374315863224410350085236132144927978515625	0.00106122693546002884977530467125461655086837708950042724609375	0.000534717494794538332480993148010384174995124340057373046875	0.0195377546174927453626057882729583070613443851470947265625	-1.62537686437729	16.794118442300558	NDUFA8;NDUFB10;NDUFA4;NDUFS3;NDUFC2;NDUFS1;NDUFV1
acyl-CoA dehydrogenase activity (GO:0003995)	4/16	0.00028042412648830315931303136522956265253014862537384033203125	0.006257232952234570433347471407614648342132568359375	0.0021147452551764779442311503743212597328238189220428466796875	0.052868631379411952508906580305847455747425556182861328125	-2.048884737038377	16.75825312793072	ACAD8;GCDH;ACAD10;ACADSB
potassium ion binding (GO:0030955)	3/13	0.002217862589418573109056875836131439427845180034637451171875	0.0210033528996809958078184621399486786685883998870849609375	0.0095096347767787518800997048629142227582633495330810546875	0.11292691297424768681612050613694009371101856231689453125	-2.711774744901753	16.5722285846215	ADPRH;ATP1A1;ATP1B1
microfilament motor activity (GO:0000146)	4/19	0.00056827680269569825870223933605984711903147399425506591796875	0.0090807480199217131822120308015655609779059886932373046875	0.0036157531409582179503237053808106793439947068691253662109375	0.06605702853673667274136960259056650102138519287109375	-2.20081971546996	16.44650989768797	MYH8;MYH4;MYH10;MYH7
hydrogen-exporting ATPase activity (GO:0036442)	4/22	0.001020630666609447130543930626345172640867531299591064453125	0.0122559161595005954026316175031752209179103374481201171875	0.00571194654525560875646394976001829490996897220611572265625	0.0797992532057768821918131152415298856794834136962890625	-2.3504747154831653	16.188505698415074	ATP6V1A;ATP6V1H;ATP6V1C1;ATP6V0A1
poly-pyrimidine tract binding (GO:0008187)	4/21	0.000848960057266888988049269304525523693882860243320465087890625	0.0110851936273176077119018145822337828576564788818359375	0.004941356160312390145838978838810362503863871097564697265625	0.07334825550463704157966304819638025946915149688720703125	-2.267522407481962	16.034781120824576	DAZAP1;SSB;HNRNPU;HNRNPC
NADH dehydrogenase (quinone) activity (GO:0050136)	7/44	0.00003255935413262975330374315863224410350085236132144927978515625	0.00106122693546002884977530467125461655086837708950042724609375	0.000534717494794538332480993148010384174995124340057373046875	0.0195377546174927453626057882729583070613443851470947265625	-1.5298661158914486	15.807258805167404	NDUFA8;NDUFB10;NDUFA4;NDUFS3;NDUFC2;NDUFS1;NDUFV1
mRNA binding (GO:0003729)	16/180	0.00000127642616482346701848476534790766123705907375551760196685791015625	0.000086614632613020976314825716269041322448174469172954559326171875	0.00013821350630779764834255018968178774230182170867919921875	0.0084452362067944271306618730932314065285027027130126953125	-1.1600415316754176	15.743441519752464	RPL5;DDX3X;SSB;DHX9;HNRNPU;PARK7;PURB;HNRNPM;NUDT21;C1QBP;NCL;SERBP1;XPO5;HNRNPC;TARDBP;MYH10
oxidoreductase activity, acting on the CH-OH group of donors, NAD or NADP as acceptor (GO:0016616)	9/89	0.00010140321820063452683095828188442055761697702109813690185546875	0.0026759182580723002951861300147129441029392182826995849609375	0.0017750937931940388193885471679323018179275095462799072265625	0.046842752875953803937125741185809602029621601104736328125	-1.702159496747633	15.65374934863742	LDHB;LDHA;CTBP1;ZADH2;CRYL1;PHGDH;HSD17B11;ADH5;DHRS4
protein transporter activity (GO:0008565)	9/81	0.0000482004412235051055471944658759042567908181808888912200927734375	0.0013467770341861720791165613064777062390930950641632080078125	0.000969662717658887327899785990581449368619360029697418212890625	0.02878686193049821706591018255494418554008007049560546875	-1.5714402033557973	15.620339367624938	AZGP1;IPO9;USO1;KPNA4;VPS26A;IPO4;KPNB1;TNPO3;IPO5
ATPase activity, coupled (GO:0042623)	10/95	0.00002965813278652166301205782283911815966348513029515743255615234375	0.00106122693546002884977530467125461655086837708950042724609375	0.00075500148559209424858895687293625087477266788482666015625	0.0239083803770829828039268249995075166225433349609375	-1.4623050896186705	15.245662642480784	PSMC5;KATNAL2;PSMC1;TNNT3;HYOU1;CCT8;SNRNP200;MYH10;HSPA1A;MYH7
calcium ion binding (GO:0005509)	16/285	0.0003522873535882819280747046963853108536568470299243927001953125	0.006298378685819362547693156528794133919291198253631591796875	0.01155714438879026396966853695857935235835611820220947265625	0.1168009273335186282150033321158844046294689178466796875	-1.9151855268678892	15.227761489382889	RYR1;ANXA1;GSN;TNNC2;SRI;ITIH1;TUBB4A;CLEC3B;ASPH;STIM1;MB;TNNT3;CALU;CPNE1;LCP1;MBL2
poly(G) binding (GO:0034046)	2/8	0.01122536619027980804574884388102873344905674457550048828125	0.06600014088949963941832521641117637045681476593017578125	0.030800351466567565950072093983180820941925048828125	0.215149513920876389594383226722129620611667633056640625	-3.3739787248422433	15.147744782381125	DAZAP1;HNRNPU
hydrogen ion transmembrane transporter activity (GO:0015078)	6/52	0.000726320206749110261999768933804944026633165776729583740234375	0.01045460903654022409570156781910554855130612850189208984375	0.00570632024345583098445811032206620438955724239349365234375	0.0797992532057768821918131152415298856794834136962890625	-2.047644927303632	14.79939381367285	ATP6V1A;UQCRB;ATP6V1H;ATP6V1C1;ATP5L;ATP6V0A1
GTPase inhibitor activity (GO:0005095)	3/14	0.00277925211096460671178487444876736844889819622039794921875	0.02444712505015163295229996265334193594753742218017578125	0.0113094153075170116007353016129854950122535228729248046875	0.11678200589283871391188540656003169715404510498046875	-2.375131923903107	13.979013302043652	GPS1;IQGAP2;IPO5
RNA stem-loop binding (GO:0035613)	3/14	0.00277925211096460671178487444876736844889819622039794921875	0.02444712505015163295229996265334193594753742218017578125	0.0113094153075170116007353016129854950122535228729248046875	0.11678200589283871391188540656003169715404510498046875	-2.372280110558971	13.962228745248545	DDX3X;DHX9;MYH10
ubiquitin-protein transferase inhibitor activity (GO:0055105)	2/7	0.00853638309322491024844214990707769175060093402862548828125	0.0579254567040261847399307271189172752201557159423828125	0.0251023805807438805948184068483897135592997074127197265625	0.1969660882006874225158554736481164582073688507080078125	-2.873828611153971	13.689246608466464	RPL5;RPL23
nitric-oxide synthase binding (GO:0050998)	3/12	0.00173276843590675598549832869821329950354993343353271484375	0.0174611354200678893511256006831899867393076419830322265625	0.007889423472814162396904436036493279971182346343994140625	0.096089132040685309998906404871377162635326385498046875	-2.141292846425862	13.614414643432816	CAV1;DMD;DNM1
poly(U) RNA binding (GO:0008266)	3/17	0.00495624578397587355060860403455080813728272914886474609375	0.0379712378611054834909310784496483393013477325439453125	0.0178149243880119413641072156906375312246382236480712890625	0.162732482390493704560441301509854383766651153564453125	-2.460567217658713	13.058492823794593	DAZAP1;SSB;HNRNPC
carboxy-lyase activity (GO:0016831)	4/27	0.0022550968376499592148165529437164877890609204769134521484375	0.0210033528996809958078184621399486786685883998870849609375	0.0107660220961005199946658450471659307368099689483642578125	0.11678200589283871391188540656003169715404510498046875	-2.139019136747422	13.036385525464665	UROD;ECHDC1;PAICS;PCK2
hydro-lyase activity (GO:0016836)	6/46	0.0003712728488482992870826915332571616090717725455760955810546875	0.006298378685819362547693156528794133919291198253631591796875	0.003304457836199102375995817482134953024797141551971435546875	0.06278469888778294427655879417216056026518344879150390625	-1.6273061971554812	12.853397318867806	CA1;ECHS1;APIP;ECHDC1;ECHDC2;PARK7
exopeptidase activity (GO:0008238)	6/46	0.0003712728488482992870826915332571616090717725455760955810546875	0.006298378685819362547693156528794133919291198253631591796875	0.003304457836199102375995817482134953024797141551971435546875	0.06278469888778294427655879417216056026518344879150390625	-1.6212638881228505	12.805671697927172	CTSA;ACE;MME;DPEP1;BLMH;CNDP2
cyclic-nucleotide phosphodiesterase activity (GO:0004112)	2/11	0.0211559694358552825843577949171958607621490955352783203125	0.09756393671875009110383558663670555688440799713134765625	0.050506689198174435639909773954059346579015254974365234375	0.2607682322731832424977937989751808345317840576171875	-3.2981943824487927	12.717287302546179	CNP;PDE2A
mRNA 5'-UTR binding (GO:0048027)	4/23	0.00121528795712458402393518763773272439721040427684783935546875	0.01374432808652803483795423744595609605312347412109375	0.00655869102679717576320772565168226719833910465240478515625	0.084199411830504278242415239219553768634796142578125	-1.8647353967459215	12.517547714287788	RPL5;DDX3X;NCL;MYH10
ubiquitin-like protein ligase binding (GO:0044389)	16/298	0.00057352092757400295608416485038105747662484645843505859375	0.0090807480199217131822120308015655609779059886932373046875	0.01667497992585480204308368001875351183116436004638671875	0.158412309295620612470401056270929984748363494873046875	-1.6743997397007933	12.497244347090854	RPL5;RALA;USP7;VCP;DDX58;STAT1;CUL3;RPL23;NEDD8;ERLIN2;PA2G4;UBE2L3;DNAJA1;PCBP2;PRKACA;HSPA1A
intramolecular oxidoreductase activity, transposing S-S bonds (GO:0016864)	4/21	0.000848960057266888988049269304525523693882860243320465087890625	0.0110851936273176077119018145822337828576564788818359375	0.004941356160312390145838978838810362503863871097564697265625	0.07334825550463704157966304819638025946915149688720703125	-1.7526017689550624	12.393520639283008	PDIA3;ERP44;QSOX1;P4HB
protein disulfide isomerase activity (GO:0003756)	4/21	0.000848960057266888988049269304525523693882860243320465087890625	0.0110851936273176077119018145822337828576564788818359375	0.004941356160312390145838978838810362503863871097564697265625	0.07334825550463704157966304819638025946915149688720703125	-1.7512794172119304	12.384169631021347	PDIA3;ERP44;QSOX1;P4HB
carbohydrate kinase activity (GO:0019200)	3/14	0.00277925211096460671178487444876736844889819622039794921875	0.02444712505015163295229996265334193594753742218017578125	0.0113094153075170116007353016129854950122535228729248046875	0.11678200589283871391188540656003169715404510498046875	-2.086877857579228	12.2824728332987	NAGK;ADK;GALK1
sequence-specific mRNA binding (GO:1990825)	2/9	0.01423454318145781459514775946217923774383962154388427734375	0.0751267556799162516956158697212231345474720001220703125	0.036953566786662624121806430821379763074219226837158203125	0.230959792416641385148778908842359669506549835205078125	-2.8486313769473477	12.112618902763073	SSB;DHX9
myosin V binding (GO:0031489)	3/16	0.00414526425183602172108709993381125968880951404571533203125	0.033895000071087207083042613930956576950848102569580078125	0.01545989751742773109233208828072747564874589443206787109375	0.1498663534852688050680313835982815362513065338134765625	-2.18143859505234	11.966911282778257	RAB10;RAB3D;RAB6B
single-stranded RNA binding (GO:0003727)	6/46	0.0003712728488482992870826915332571616090717725455760955810546875	0.006298378685819362547693156528794133919291198253631591796875	0.003304457836199102375995817482134953024797141551971435546875	0.06278469888778294427655879417216056026518344879150390625	-1.4953874127074245	11.81142712708899	DDX3X;DDX58;DHX9;HNRNPF;HNRNPU;EIF4B
dipeptidyl-peptidase activity (GO:0008239)	2/9	0.01423454318145781459514775946217923774383962154388427734375	0.0751267556799162516956158697212231345474720001220703125	0.036953566786662624121806430821379763074219226837158203125	0.230959792416641385148778908842359669506549835205078125	-2.6714845677849595	11.359375851875985	DPP4;DPP3
protein homodimerization activity (GO:0042803)	26/665	0.0017644936845542286314725277662773805786855518817901611328125	0.0174611354200678893511256006831899867393076419830322265625	0.082330837731771910892319965569186024367809295654296875	0.349170963594568395382822245665010996162891387939453125	-1.7884791743999202	11.338763905019855	CARS;MYOM1;ABCD3;CTBP1;PARK7;DPP4;PYCARD;HMGCL;IMPA1;CPNE1;WARS;ACTN2;STAT1;ACTN1;TPM2;PDE2A;RDX;TPM1;SARS;ACTN4;NUDT21;SFPQ;VAPB;CRYL1;PLCB1;VPS25
cardiolipin binding (GO:1901612)	2/8	0.01122536619027980804574884388102873344905674457550048828125	0.06600014088949963941832521641117637045681476593017578125	0.030800351466567565950072093983180820941925048828125	0.215149513920876389594383226722129620611667633056640625	-2.492661758343792	11.19100244058551	STOML2;UCP1
aminoacyl-tRNA ligase activity (GO:0004812)	5/42	0.00175273391925532921742370007223144057206809520721435546875	0.0174611354200678893511256006831899867393076419830322265625	0.01012039048819887536445616404989777947776019573211669921875	0.11678200589283871391188540656003169715404510498046875	-1.7198127133109729	10.914926339589961	CARS;WARS;LARS;SARS;AARS
NEDD8-specific protease activity (GO:0019784)	2/8	0.01122536619027980804574884388102873344905674457550048828125	0.06600014088949963941832521641117637045681476593017578125	0.030800351466567565950072093983180820941925048828125	0.215149513920876389594383226722129620611667633056640625	-2.3841762050150175	10.703947954349381	COPS4;UCHL3
Rac GTPase binding (GO:0048365)	6/44	0.000289808684103495871157984975496901824953965842723846435546875	0.006257232952234570433347471407614648342132568359375	0.0027035887572630389920347315779736163676716387271881103515625	0.058372939077270154240029143011270207352936267852783203125	-1.3087505956513052	10.66146131750034	NCKAP1;FMNL1;CAV1;ARHGDIB;PKN1;IQGAP2
protease binding (GO:0002020)	9/119	0.000891784546812616411674834449030413452419452369213104248046875	0.01114730683515770433278380124875184264965355396270751953125	0.01033584416022255252076700315910784411244094371795654296875	0.11678200589283871391188540656003169715404510498046875	-1.5110569835115317	10.611074291460032	DPP4;PYCARD;VCP;ANXA2;STIM1;FN1;PARK7;SRI;SERPINB6
peptidase activator activity (GO:0016504)	3/17	0.00495624578397587355060860403455080813728272914886474609375	0.0379712378611054834909310784496483393013477325439453125	0.0178149243880119413641072156906375312246382236480712890625	0.162732482390493704560441301509854383766651153564453125	-1.915060922513776	10.163432697266897	VCP;CAV1;PSME3
poly-purine tract binding (GO:0070717)	3/21	0.0091135554913808203281178066390566527843475341796875	0.0601241508111929057189826153262401930987834930419921875	0.0291214549863855649836086314508065697737038135528564453125	0.212810632592817572383836477456497959792613983154296875	-2.1007874914242777	9.86948358342784	DAZAP1;DDX3X;HNRNPU
clathrin adaptor activity (GO:0035615)	2/11	0.0211559694358552825843577949171958607621490955352783203125	0.09756393671875009110383558663670555688440799713134765625	0.050506689198174435639909773954059346579015254974365234375	0.2607682322731832424977937989751808345317840576171875	-2.5370282001219744	9.782357488480654	AP2A2;AP2M1
dipeptidase activity (GO:0016805)	2/11	0.0211559694358552825843577949171958607621490955352783203125	0.09756393671875009110383558663670555688440799713134765625	0.050506689198174435639909773954059346579015254974365234375	0.2607682322731832424977937989751808345317840576171875	-2.5123340271541794	9.687140877233789	ACE;DPEP1
NAD+ binding (GO:0070403)	2/9	0.01423454318145781459514775946217923774383962154388427734375	0.0751267556799162516956158697212231345474720001220703125	0.036953566786662624121806430821379763074219226837158203125	0.230959792416641385148778908842359669506549835205078125	-2.2531952860967475	9.580774836243954	CRYL1;SIRT2
ubiquitin protein ligase binding (GO:0031625)	15/285	0.00103207715027373437936819566829171890276484191417694091796875	0.0122559161595005954026316175031752209179103374481201171875	0.023338520163171526389245258314986131154000759124755859375	0.1969660882006874225158554736481164582073688507080078125	-1.3719436717818911	9.433734184320777	RPL5;RALA;USP7;VCP;DDX58;CUL3;RPL23;NEDD8;ERLIN2;PA2G4;UBE2L3;DNAJA1;PCBP2;PRKACA;HSPA1A
Rho GTPase binding (GO:0017048)	6/73	0.00421011579830346364949900106466884608380496501922607421875	0.033895000071087207083042613930956576950848102569580078125	0.02403038964992477988236174724079319275915622711181640625	0.1969660882006874225158554736481164582073688507080078125	-1.7048899882269342	9.326200246487439	NCKAP1;FMNL1;CAV1;ARHGDIB;PKN1;IQGAP2
cadherin binding involved in cell-cell adhesion (GO:0098641)	3/20	0.00793289900036689248075116864811207051388919353485107421875	0.05624070186827274941965271182198193855583667755126953125	0.0260117395323741958101937399305825238116085529327392578125	0.1992834883528668277197226643693284131586551666259765625	-1.9257467815915041	9.314330203382202	RAB10;ANXA1;ANXA2
GDP binding (GO:0019003)	5/52	0.00451772262124790387194384067015562322922050952911376953125	0.0357653040848792402872646789546706713736057281494140625	0.02201465050607361029211261893578921444714069366455078125	0.1901265270979084487379395795869641005992889404296875	-1.7149535832832634	9.260315907159747	RAB10;RAB21;RALA;GNAI3;RAN
GDP-dissociation inhibitor activity (GO:0005092)	2/9	0.01423454318145781459514775946217923774383962154388427734375	0.0751267556799162516956158697212231345474720001220703125	0.036953566786662624121806430821379763074219226837158203125	0.230959792416641385148778908842359669506549835205078125	-2.171168602928748	9.231990517882487	GDI1;ARHGDIB
phosphatidylglycerol binding (GO:1901611)	2/11	0.0211559694358552825843577949171958607621490955352783203125	0.09756393671875009110383558663670555688440799713134765625	0.050506689198174435639909773954059346579015254974365234375	0.2607682322731832424977937989751808345317840576171875	-2.3687278209378313	9.133419303817597	STOML2;UCP1
ATPase binding (GO:0051117)	6/64	0.0021686639811082241043049823048249891144223511219024658203125	0.0210033528996809958078184621399486786685883998870849609375	0.01396712679975583605573863366089426563121378421783447265625	0.1382163589559171346099475385926780290901660919189453125	-1.4439549478033742	8.856705570018454	RALA;CAV1;RDX;ATP1B1;ATP6V1E1;ATP6V0A1
kinase binding (GO:0019900)	19/419	0.00140314563678030075448421865047521350788883864879608154296875	0.01481098172156984117686651103440453880466520786285400390625	0.042175232688832497984776637167669832706451416015625	0.2461627233860519681218903542685438878834247589111328125	-1.3441573377592	8.829821542958607	MAP2K3;MYOM1;WARS;DCTN1;CAV1;TRADD;ITGB2;RPS6;PARK7;EEF2;AP2A2;DNM1;MAVS;PTPRC;CDC37;CTNNB1;CSPG4;VDAC1;PRKACA
adenyl ribonucleotide binding (GO:0032559)	15/280	0.000863478240443687409914896857543453734251670539379119873046875	0.0110851936273176077119018145822337828576564788818359375	0.0204273172340032720117886100297255325131118297576904296875	0.183075012946255721857369280769489705562591552734375	-1.2499580571573135	8.817881437397551	CARS;RYR1;ABCD3;DHX9;PDE2A;HNRNPU;ATP1A1;ATP1B1;AKT2;MYH8;HYOU1;COQ8A;MYH10;GALK1;HSPA1A
low-density lipoprotein particle receptor binding (GO:0050750)	3/21	0.0091135554913808203281178066390566527843475341796875	0.0601241508111929057189826153262401930987834930419921875	0.0291214549863855649836086314508065697737038135528564453125	0.212810632592817572383836477456497959792613983154296875	-1.835024198240158	8.620929662640687	DNAJA1;APOB;AP2M1
endocytic adaptor activity (GO:0098748)	2/11	0.0211559694358552825843577949171958607621490955352783203125	0.09756393671875009110383558663670555688440799713134765625	0.050506689198174435639909773954059346579015254974365234375	0.2607682322731832424977937989751808345317840576171875	-2.2076448348578523	8.51231018288999	AP2A2;AP2M1
peptidase activity, acting on L-amino acid peptides (GO:0070011)	10/186	0.005890613556218606168546347845449417945928871631622314453125	0.043719397487559964743386586860651732422411441802978515625	0.051484498158331302997137157717588706873357295989990234375	0.262958458335563138863477661288925446569919586181640625	-1.6570593232470003	8.507997298863872	DPP4;PSMA6;PSMB4;ACE;CAPNS1;MME;PSMA2;CPNE1;PSMD1;BLMH
protein binding involved in cell-cell adhesion (GO:0098632)	3/22	0.01039138572676094607327712537880870513617992401123046875	0.06520012412495658493671868427554727531969547271728515625	0.0324187411905087763397403932685847394168376922607421875	0.22317249370277780773363929256447590887546539306640625	-1.8585107695453893	8.487406302467388	RAB10;ANXA1;ANXA2
GTPase activity (GO:0003924)	14/223	0.00026580188476397494622138761855012489832006394863128662109375	0.006257232952234570433347471407614648342132568359375	0.007432823003570826654595737892350371112115681171417236328125	0.09291028754463533101404237868337077088654041290283203125	-1.026837689368043	8.453707558093395	ARF4;DDX3X;RAB4B;SAR1B;RAB3D;GNAI3;DNM1;SEPT2;RAB10;RAB21;ARHGDIB;GNB1;RAB6B;RAN
potassium-transporting ATPase activity (GO:0008556)	2/12	0.0250406096360388137622710047480723005719482898712158203125	0.10619901408141461940370930960853002034127712249755859375	0.057850344093739958228894693093025125563144683837890625	0.280397075964555930749355638909037224948406219482421875	-2.213361439122536	8.161231102168957	ATP1A1;ATP1B1
phosphoric diester hydrolase activity (GO:0008081)	4/34	0.005312885604884236279144005266061867587268352508544921875	0.040057470830476386847163183801967534236609935760498046875	0.0216628011723417439327032951723595033399760723114013671875	0.1901265270979084487379395795869641005992889404296875	-1.553664075313929	8.137502287263919	PDIA3;PLCB3;PDE2A;PLCB1
annealing activity (GO:0097617)	2/13	0.029190200008285545341113476069949683733284473419189453125	0.121625833367856428512965294430614449083805084228515625	0.06553663957432238895695064684332464821636676788330078125	0.30223207570682653066995726476307027041912078857421875	-2.294793276394074	8.109621000686747	DDX3X;EIF4B
NADH dehydrogenase activity (GO:0003954)	2/12	0.0250406096360388137622710047480723005719482898712158203125	0.10619901408141461940370930960853002034127712249755859375	0.057850344093739958228894693093025125563144683837890625	0.280397075964555930749355638909037224948406219482421875	-2.1648482806130307	7.982350648622614	NDUFS3;NDUFS1
exo-alpha-sialidase activity (GO:0004308)	1/7	0.1374592585262857102890166061115451157093048095703125	0.340068478124925632766206717860768549144268035888671875	0.204859250605609333195644694569637067615985870361328125	0.55859066550421221375444247314590029418468475341796875	-4.022412510352438	7.982186836170055	CTSA
sodium:potassium-exchanging ATPase activity (GO:0005391)	2/12	0.0250406096360388137622710047480723005719482898712158203125	0.10619901408141461940370930960853002034127712249755859375	0.057850344093739958228894693093025125563144683837890625	0.280397075964555930749355638909037224948406219482421875	-2.1474981803098956	7.918376380472432	ATP1A1;ATP1B1
ATP binding (GO:0005524)	13/256	0.0029770831326002057150292845477679293253459036350250244140625	0.0257111725088199592759163891741991392336785793304443359375	0.041969233009982620519195961605873890221118927001953125	0.2461627233860519681218903542685438878834247589111328125	-1.3593296385065123	7.906963964145335	CARS;RYR1;ABCD3;DHX9;HNRNPU;ATP1A1;ATP1B1;AKT2;MYH8;HYOU1;MYH10;GALK1;HSPA1A
alpha-sialidase activity (GO:0016997)	1/7	0.1374592585262857102890166061115451157093048095703125	0.340068478124925632766206717860768549144268035888671875	0.204859250605609333195644694569637067615985870361328125	0.55859066550421221375444247314590029418468475341796875	-3.851893546497413	7.643804279657552	CTSA
pyrophosphatase activity (GO:0016462)	4/42	0.01125476086747257027653734695604725857265293598175048828125	0.06600014088949963941832521641117637045681476593017578125	0.040243622342663078195190706765060895122587680816650390625	0.2419711469970248496341724830926978029310703277587890625	-1.6950949489956642	7.605830100244496	DDX3X;PPA2;DHX9;DCPS
NAD binding (GO:0051287)	3/23	0.01176780039217848079780015524420377914793789386749267578125	0.06654410936053307967785741539046284742653369903564453125	0.03590223614411548747060720643275999464094638824462890625	0.230959792416641385148778908842359669506549835205078125	-1.7013981349271197	7.558271096344969	CTBP1;CRYL1;SIRT2
cuprous ion binding (GO:1903136)	1/7	0.1374592585262857102890166061115451157093048095703125	0.340068478124925632766206717860768549144268035888671875	0.204859250605609333195644694569637067615985870361328125	0.55859066550421221375444247314590029418468475341796875	-3.75028300772885	7.442165511160507	PARK7
snRNA binding (GO:0017069)	4/37	0.007204323357020452588128645032838903716765344142913818359375	0.052646978378226384764904111079886206425726413726806640625	0.027838041318831767412245170589812914840877056121826171875	0.2098899940705570010823777238329057581722736358642578125	-1.5026792641701687	7.4128279587008645	LSM8;HNRNPU;PRPF8;SNRPB
telomerase RNA binding (GO:0070034)	3/23	0.01176780039217848079780015524420377914793789386749267578125	0.06654410936053307967785741539046284742653369903564453125	0.03590223614411548747060720643275999464094638824462890625	0.230959792416641385148778908842359669506549835205078125	-1.6422785980475307	7.295639159907917	HNRNPU;HNRNPC;SNRPB
U6 snRNA binding (GO:0017070)	2/12	0.0250406096360388137622710047480723005719482898712158203125	0.10619901408141461940370930960853002034127712249755859375	0.057850344093739958228894693093025125563144683837890625	0.280397075964555930749355638909037224948406219482421875	-1.9258470752287322	7.101091927673956	LSM8;PRPF8
integrin binding (GO:0005178)	7/95	0.003781193841890322614174291260269455960951745510101318359375	0.031509948682419353094275038529303856194019317626953125	0.025294592379456699859918700212801923044025897979736328125	0.1969660882006874225158554736481164582073688507080078125	-1.2426348022088287	6.9310633822414225	VTN;ACTN2;ACTN1;FN1;ACTN4;LCP1;P4HB
uridylyltransferase activity (GO:0070569)	1/7	0.1374592585262857102890166061115451157093048095703125	0.340068478124925632766206717860768549144268035888671875	0.204859250605609333195644694569637067615985870361328125	0.55859066550421221375444247314590029418468475341796875	-3.4829072422752656	6.911577633904852	UAP1L1
disulfide oxidoreductase activity (GO:0015036)	3/25	0.01482091362832072510558045763673362671397626399993896484375	0.0773619117961795998983376421165303327143192291259765625	0.043420443984430130701657191139020142145454883575439453125	0.2461627233860519681218903542685438878834247589111328125	-1.6328647268799759	6.877162516740169	PDIA3;TXNDC12;P4HB
metal ion binding (GO:0046872)	20/443	0.00111897607599726624759417514809456406510435044765472412109375	0.01296374722191954813321768114064980181865394115447998046875	0.0391781045104117875421678718339535407721996307373046875	0.2385846108005846011312911514323786832392215728759765625	-1.0096187288239904	6.8607037742415775	RYR1;ANXA1;GSN;TNNC2;SRI;ITIH1;TUBB4A;HMGCL;CLEC3B;ASPH;IMPA1;STIM1;MB;ADPRH;TNNT3;CALU;CPNE1;LCP1;RAN;MBL2
androgen receptor binding (GO:0050681)	4/43	0.01220911174680037840356572331756979110650718212127685546875	0.068227389173296237867560876111383549869060516357421875	0.04304578344557659363989188250343431718647480010986328125	0.2461627233860519681218903542685438878834247589111328125	-1.5554398463094465	6.852603387968089	CTNNB1;PARK7;PKN1;RAN
mRNA 3'-UTR binding (GO:0003730)	5/64	0.010821343553298230777404143054809537716209888458251953125	0.06600014088949963941832521641117637045681476593017578125	0.04511163678516579012001130877251853235065937042236328125	0.252094440858279422723597917865845374763011932373046875	-1.4938444577531182	6.761490830431797	RPL5;SERBP1;HNRNPU;HNRNPC;TARDBP
lipoprotein particle receptor binding (GO:0070325)	3/26	0.0164993548508775254857194880742099485360085964202880859375	0.08518688645833505379556527259410358965396881103515625	0.04745056830022993665796349205265869386494159698486328125	0.2590691947426346786187423276714980602264404296875	-1.6391650054366032	6.727844577935612	DNAJA1;APOB;AP2M1
guanyl ribonucleotide binding (GO:0032561)	9/171	0.01000263015034125006763598975112472544424235820770263671875	0.0642060719109742439325572149755316786468029022216796875	0.0692711246730302321328309744785656221210956573486328125	0.316382540573936166250490487072966061532497406005859375	-1.4474563956024995	6.665402385809633	RAB10;RAB21;ARF4;TUBA1C;RALA;PDE2A;GNAI3;TUBB4A;RAN
cysteine-type endopeptidase activity (GO:0004197)	6/82	0.00740924171161236495841695415265348856337368488311767578125	0.053324088075998081481809975912256049923598766326904296875	0.038070667742004092592988939713904983364045619964599609375	0.234851521785090167071530231623910367488861083984375	-1.3076726439835895	6.414169858700981	PDIA3;PYCARD;USP7;CAPNS1;SRI;LGMN
estradiol 17-beta-dehydrogenase activity (GO:0004303)	1/8	0.15549267172134328962584959299420006573200225830078125	0.346755958064028424470137679236358962953090667724609375	0.227328859360124369004552136175334453582763671875	0.55859066550421221375444247314590029418468475341796875	-3.430924947175972	6.38548886915005	HSD17B11
actin-dependent ATPase activity (GO:0030898)	2/10	0.017549420853413898180317431751973344944417476654052734375	0.0886805840996978955725893456474295817315578460693359375	0.0435319342409018206208060064454912208020687103271484375	0.2461627233860519681218903542685438878834247589111328125	-1.5748005969753955	6.366500435383925	MYH10;MYH7
endopeptidase activity (GO:0004175)	16/355	0.0034509426252436101699438975032308007939718663692474365234375	0.02927138833911990811742498408420942723751068115234375	0.061459636290332513020029381323183770291507244110107421875	0.2890428439396826032492526792339049279689788818359375	-1.1003364469719747	6.237926000778094	PDIA3;USP7;ACE;MME;DPP4;PSMA6;PSMB4;CAPNS1;IGKC;PSMA2;CPNE1;PSMD1;UQCRC2;THOP1;LGMN;MBL2
ribosomal small subunit binding (GO:0043024)	2/15	0.038233781263038675579668534965094295330345630645751953125	0.1513420508328614244586418635662994347512722015380859375	0.08183797501280658248656862951975199393928050994873046875	0.349170963594568395382822245665010996162891387939453125	-1.9096755264380032	6.233249337953892	DDX3X;EIF4B
muscle alpha-actinin binding (GO:0051371)	2/17	0.04818987922108837473889053626407985575497150421142578125	0.178829629922007626863234008851577527821063995361328125	0.09922343630553122351134476275547058321535587310791015625	0.39941637495870618845827948462101630866527557373046875	-2.0019041614770763	6.070987081284356	MYOM1;MYBPH
ceramidase activity (GO:0017040)	1/7	0.1374592585262857102890166061115451157093048095703125	0.340068478124925632766206717860768549144268035888671875	0.204859250605609333195644694569637067615985870361328125	0.55859066550421221375444247314590029418468475341796875	-3.008744391419536	5.970635734842926	ASAH1
sodium ion binding (GO:0031402)	2/13	0.029190200008285545341113476069949683733284473419189453125	0.121625833367856428512965294430614449083805084228515625	0.06553663957432238895695064684332464821636676788330078125	0.30223207570682653066995726476307027041912078857421875	-1.6730461691813245	5.912415069487702	ATP1A1;ATP1B1
voltage-gated anion channel activity (GO:0008308)	2/19	0.05896791105337374772066283412641496397554874420166015625	0.2044507864989235923491861512957257218658924102783203125	0.117522569516542330081421141585451550781726837158203125	0.439552917483130800579971264596679247915744781494140625	-2.0863823798823473	5.90605167361663	VDAC2;VDAC1
peptidyl-proline 4-dioxygenase activity (GO:0031545)	1/7	0.1374592585262857102890166061115451157093048095703125	0.340068478124925632766206717860768549144268035888671875	0.204859250605609333195644694569637067615985870361328125	0.55859066550421221375444247314590029418468475341796875	-2.9595494547572065	5.873011939465992	P4HB
histone acetyltransferase binding (GO:0035035)	3/23	0.01176780039217848079780015524420377914793789386749267578125	0.06654410936053307967785741539046284742653369903564453125	0.03590223614411548747060720643275999464094638824462890625	0.230959792416641385148778908842359669506549835205078125	-1.315913914527545	5.845800522096934	PCNA;STAT1;SIRT2
tropomyosin binding (GO:0005523)	2/15	0.038233781263038675579668534965094295330345630645751953125	0.1513420508328614244586418635662994347512722015380859375	0.08183797501280658248656862951975199393928050994873046875	0.349170963594568395382822245665010996162891387939453125	-1.7639191686598097	5.757495364021928	PYCARD;TNNT3
cAMP-dependent protein kinase activity (GO:0004691)	1/7	0.1374592585262857102890166061115451157093048095703125	0.340068478124925632766206717860768549144268035888671875	0.204859250605609333195644694569637067615985870361328125	0.55859066550421221375444247314590029418468475341796875	-2.8553734296422495	5.666282148780184	PRKACA
patched binding (GO:0005113)	1/7	0.1374592585262857102890166061115451157093048095703125	0.340068478124925632766206717860768549144268035888671875	0.204859250605609333195644694569637067615985870361328125	0.55859066550421221375444247314590029418468475341796875	-2.778411497809441	5.513556758835473	CAV1
NAD(P)H oxidase activity (GO:0016174)	1/7	0.1374592585262857102890166061115451157093048095703125	0.340068478124925632766206717860768549144268035888671875	0.204859250605609333195644694569637067615985870361328125	0.55859066550421221375444247314590029418468475341796875	-2.7446962165686144	5.446651220578106	AIFM1
NADPH-hemoprotein reductase activity (GO:0003958)	1/7	0.1374592585262857102890166061115451157093048095703125	0.340068478124925632766206717860768549144268035888671875	0.204859250605609333195644694569637067615985870361328125	0.55859066550421221375444247314590029418468475341796875	-2.697593930538097	5.3531801390968665	POR
phosphorylase activity (GO:0004645)	1/7	0.1374592585262857102890166061115451157093048095703125	0.340068478124925632766206717860768549144268035888671875	0.204859250605609333195644694569637067615985870361328125	0.55859066550421221375444247314590029418468475341796875	-2.6942318556332934	5.346508344501391	MTAP
phospholipase C activity (GO:0004629)	3/28	0.0201629062681949015878313247185360523872077465057373046875	0.09756393671875009110383558663670555688440799713134765625	0.056039044255290902663002583494744612835347652435302734375	0.280397075964555930749355638909037224948406219482421875	-1.3617715936738948	5.3162346764896835	PDIA3;PLCB3;PLCB1
arylesterase activity (GO:0004064)	1/7	0.1374592585262857102890166061115451157093048095703125	0.340068478124925632766206717860768549144268035888671875	0.204859250605609333195644694569637067615985870361328125	0.55859066550421221375444247314590029418468475341796875	-2.6748919832167184	5.308129765820193	CA1
ubiquitin-specific protease binding (GO:1990381)	2/17	0.04818987922108837473889053626407985575497150421142578125	0.178829629922007626863234008851577527821063995361328125	0.09922343630553122351134476275547058321535587310791015625	0.39941637495870618845827948462101630866527557373046875	-1.707664726488128	5.17867473037526	VCP;PARK7
peptidyl-proline dioxygenase activity (GO:0031543)	1/8	0.15549267172134328962584959299420006573200225830078125	0.346755958064028424470137679236358962953090667724609375	0.227328859360124369004552136175334453582763671875	0.55859066550421221375444247314590029418468475341796875	-2.754152071184569	5.12590851308809	P4HB
calcium-dependent phospholipid binding (GO:0005544)	4/48	0.0177515397825068789450231321325190947391092777252197265625	0.08875769891253439125566870870898128487169742584228515625	0.058659022347605060954123246119706891477108001708984375	0.2814448041930546207112229240010492503643035888671875	-1.2617888124865115	5.086627812726411	ANXA1;ANXA2;ANXA5;CPNE1
sterol transporter activity (GO:0015248)	3/29	0.0221486358313204047265632112839739420451223850250244140625	0.10115963480651145312005922960452153347432613372802734375	0.0605910491243707161057585608432418666779994964599609375	0.2878074833407608945634592600981704890727996826171875	-1.3283442634203535	5.060964242729881	OSBP;APOB;OSBPL1A
poly(A) binding (GO:0008143)	2/15	0.038233781263038675579668534965094295330345630645751953125	0.1513420508328614244586418635662994347512722015380859375	0.08183797501280658248656862951975199393928050994873046875	0.349170963594568395382822245665010996162891387939453125	-1.5078235494728744	4.921590087628012	DDX3X;HNRNPU
histone deacetylase binding (GO:0042826)	6/86	0.00928375304716940082105924858524303999729454517364501953125	0.06040798215623925659922832664960878901183605194091796875	0.04569866637373633244667558983564958907663822174072265625	0.2524054247386600113856047755689360201358795166015625	-1.0472675372907703	4.900677330033946	NUDT21;SFPQ;PHB;PKN1;SIRT2;HSPA1A
G-protein coupled receptor binding (GO:0001664)	7/134	0.02265078265969509840882523121763369999825954437255859375	0.10150114871089783996627176065885578282177448272705078125	0.1045223095176902872172064462574780918657779693603515625	0.410314851412420578125050951712182722985744476318359375	-1.2499305979971258	4.734188227112099	DNAJA1;PSMC5;ACE;C1QBP;GNAI3;PHB;HSPA1A
interleukin-6 receptor binding (GO:0005138)	1/8	0.15549267172134328962584959299420006573200225830078125	0.346755958064028424470137679236358962953090667724609375	0.227328859360124369004552136175334453582763671875	0.55859066550421221375444247314590029418468475341796875	-2.5082102126142054	4.668172181183834	PYCARD
oxidoreductase activity, acting on the CH-CH group of donors, NAD or NADP as acceptor (GO:0016628)	2/18	0.05348158032720630450373988651335821487009525299072265625	0.1924024548494160935518948463140986859798431396484375	0.1082688265197207788670397121677524410188198089599609375	0.421538463908748883834931575620430521667003631591796875	-1.5749982580348565	4.612253213064383	MECR;BLVRB
manganese ion binding (GO:0030145)	3/36	0.03891133589309810070222539479800616391003131866455078125	0.152751111977038001032980218951706774532794952392578125	0.096916344648919017235044748304062522947788238525390625	0.39941637495870618845827948462101630866527557373046875	-1.4195210838949477	4.60843213013546	HMGCL;IMPA1;PCK2
DNA polymerase binding (GO:0070182)	2/17	0.04818987922108837473889053626407985575497150421142578125	0.178829629922007626863234008851577527821063995361328125	0.09922343630553122351134476275547058321535587310791015625	0.39941637495870618845827948462101630866527557373046875	-1.4983658039794547	4.543953508886135	PCNA;PTGES3
long-chain fatty acid binding (GO:0036041)	1/7	0.1374592585262857102890166061115451157093048095703125	0.340068478124925632766206717860768549144268035888671875	0.204859250605609333195644694569637067615985870361328125	0.55859066550421221375444247314590029418468475341796875	-2.28948860938409	4.543324632258	UCP1
peptidase activator activity involved in apoptotic process (GO:0016505)	2/19	0.05896791105337374772066283412641496397554874420166015625	0.2044507864989235923491861512957257218658924102783203125	0.117522569516542330081421141585451550781726837158203125	0.439552917483130800579971264596679247915744781494140625	-1.6035434717947412	4.539249706395817	PYCARD;BCL2L13
aldehyde-lyase activity (GO:0016832)	1/8	0.15549267172134328962584959299420006573200225830078125	0.346755958064028424470137679236358962953090667724609375	0.227328859360124369004552136175334453582763671875	0.55859066550421221375444247314590029418468475341796875	-2.4362189649458075	4.534185189996178	ALDOC
Arp2/3 complex binding (GO:0071933)	1/8	0.15549267172134328962584959299420006573200225830078125	0.346755958064028424470137679236358962953090667724609375	0.227328859360124369004552136175334453582763671875	0.55859066550421221375444247314590029418468475341796875	-2.4110716746199765	4.487382142731313	IQGAP2
TBP-class protein binding (GO:0017025)	2/22	0.07649237656039796495743843252057558856904506683349609375	0.25587238638161291515160655762883834540843963623046875	0.1463494430332501761160557407492888160049915313720703125	0.5074159521225827251811324458685703575611114501953125	-1.7406024588228317	4.474330359981285	PSMC5;PSMC1
ATP-dependent 3'-5' DNA helicase activity (GO:0043140)	1/8	0.15549267172134328962584959299420006573200225830078125	0.346755958064028424470137679236358962953090667724609375	0.227328859360124369004552136175334453582763671875	0.55859066550421221375444247314590029418468475341796875	-2.403230727110057	4.472788910929669	DHX9
phosphofructokinase activity (GO:0008443)	1/8	0.15549267172134328962584959299420006573200225830078125	0.346755958064028424470137679236358962953090667724609375	0.227328859360124369004552136175334453582763671875	0.55859066550421221375444247314590029418468475341796875	-2.40236542600496	4.471178450001456	PFKP
chloride ion binding (GO:0031404)	1/8	0.15549267172134328962584959299420006573200225830078125	0.346755958064028424470137679236358962953090667724609375	0.227328859360124369004552136175334453582763671875	0.55859066550421221375444247314590029418468475341796875	-2.395954820304482	4.45924730840694	ACE
single-stranded DNA binding (GO:0003697)	5/88	0.03723062929927321851319987899842089973390102386474609375	0.15114999074491264341446594698936678469181060791015625	0.12267784958097205372240523502114228904247283935546875	0.45172076396094362760180729310377500951290130615234375	-1.3499254015789623	4.442096233786895	PURB;PURA;HNRNPK;DHX9;HNRNPU
cysteine-type endopeptidase activator activity involved in apoptotic process (GO:0008656)	2/17	0.04818987922108837473889053626407985575497150421142578125	0.178829629922007626863234008851577527821063995361328125	0.09922343630553122351134476275547058321535587310791015625	0.39941637495870618845827948462101630866527557373046875	-1.4386698943574845	4.362919319990151	PYCARD;BCL2L13
steroid hormone receptor binding (GO:0035258)	5/77	0.0225491560490049015863522896552240126766264438629150390625	0.10150114871089783996627176065885578282177448272705078125	0.082025359358935456821626530654611997306346893310546875	0.349170963594568395382822245665010996162891387939453125	-1.1463819825528367	4.34714655472299	CTNNB1;PARK7;PKN1;PPID;RAN
aminopeptidase activity (GO:0004177)	3/35	0.036212993275650952329502985094222822226583957672119140625	0.148285963844260348931669568628421984612941741943359375	0.09127795543085080731682268151416792534291744232177734375	0.383690520616408237142280768239288590848445892333984375	-1.3040385675938169	4.327239812031079	DPP4;BLMH;DPP3
ATPase activity, coupled to transmembrane movement of ions, phosphorylative mechanism (GO:0015662)	2/23	0.0826566219056979190060729933975380845367908477783203125	0.2726520514250452276172609344939701259136199951171875	0.1562564605880769619261627667583525180816650390625	0.537839266516931591155525893555022776126861572265625	-1.6944053568481943	4.224254791777294	ATP2B1;ATP6V1C1
mismatch repair complex binding (GO:0032404)	1/9	0.1731499377825233276784189229147159494459629058837890625	0.356044244358002526240625229547731578350067138671875	0.24916536023059532301004992405069060623645782470703125	0.55859066550421221375444247314590029418468475341796875	-2.401200135422487	4.210738236223411	PCNA
double-stranded DNA binding (GO:0003690)	6/100	0.0184989443081107207689228744129650294780731201171875	0.09153123485783949686567240178192150779068470001220703125	0.0794503240392333831554338985370122827589511871337890625	0.349170963594568395382822245665010996162891387939453125	-1.0494192392462798	4.187226434025655	PURB;PURA;DHX9;STAT1;HNRNPU;TARDBP
protein carboxyl O-methyltransferase activity (GO:0051998)	1/7	0.1374592585262857102890166061115451157093048095703125	0.340068478124925632766206717860768549144268035888671875	0.204859250605609333195644694569637067615985870361328125	0.55859066550421221375444247314590029418468475341796875	-2.0996760217466743	4.166655274135404	PCMT1
disordered domain specific binding (GO:0097718)	2/24	0.08896686157955331630819983956826035864651203155517578125	0.28361918959924714567222281402791850268840789794921875	0.166285979288499918826715884279110468924045562744140625	0.5523485326016606133947561829700134694576263427734375	-1.7173293874380526	4.1550635471556525	FN1;HSPA1A
carboxypeptidase activity (GO:0004180)	3/40	0.05068808627814076761541883797690388746559619903564453125	0.185206469093206649301208699398557655513286590576171875	0.12080238215157466930005369931677705608308315277099609375	0.448290090015609099527438274890300817787647247314453125	-1.3927229442639548	4.153189484203917	CTSA;BLMH;CNDP2
oxidoreductase activity, acting on a sulfur group of donors, NAD(P) as acceptor (GO:0016668)	1/9	0.1731499377825233276784189229147159494459629058837890625	0.356044244358002526240625229547731578350067138671875	0.24916536023059532301004992405069060623645782470703125	0.55859066550421221375444247314590029418468475341796875	-2.339103183502936	4.101845184809946	DLD
DNA insertion or deletion binding (GO:0032135)	1/7	0.1374592585262857102890166061115451157093048095703125	0.340068478124925632766206717860768549144268035888671875	0.204859250605609333195644694569637067615985870361328125	0.55859066550421221375444247314590029418468475341796875	-2.059250040837198	4.086432837519471	PCNA
GTP binding (GO:0005525)	8/148	0.01272267632907434810329849739218843751586973667144775390625	0.07027059600360831270737804743475862778723239898681640625	0.07475630123220823597396389459390775300562381744384765625	0.3381832674790372639250790598453022539615631103515625	-0.9362682067715933	4.086220255625163	RAB10;RAB21;ARF4;TUBA1C;RALA;GNAI3;TUBB4A;RAN
collagen binding (GO:0005518)	4/53	0.0246429468884348419621677095392442424781620502471923828125	0.10619901408141461940370930960853002034127712249755859375	0.076891709527801277435088422862463630735874176025390625	0.344561905902883103269829234704957343637943267822265625	-1.096876323512455	4.062023204294322	MRC2;LUM;FN1;SERPINH1
acetyl-CoA C-acyltransferase activity (GO:0003988)	1/7	0.1374592585262857102890166061115451157093048095703125	0.340068478124925632766206717860768549144268035888671875	0.204859250605609333195644694569637067615985870361328125	0.55859066550421221375444247314590029418468475341796875	-2.0451957553350875	4.058543123961253	ACAT1
steroid dehydrogenase activity, acting on the CH-OH group of donors, NAD or NADP as acceptor (GO:0033764)	2/22	0.07649237656039796495743843252057558856904506683349609375	0.25587238638161291515160655762883834540843963623046875	0.1463494430332501761160557407492888160049915313720703125	0.5074159521225827251811324458685703575611114501953125	-1.5652799564204722	4.023652612566581	HSD11B1;HSD17B11
translation initiation factor activity (GO:0003743)	3/37	0.041709013468744733643678301859836210496723651885986328125	0.1623916508004405734322261878332938067615032196044921875	0.1026926397848803851342580628625000827014446258544921875	0.40971843240624583604159170135972090065479278564453125	-1.2619054411067159	4.009121568085173	EIF3K;EIF3G;EIF4B
histone threonine kinase activity (GO:0035184)	1/8	0.15549267172134328962584959299420006573200225830078125	0.346755958064028424470137679236358962953090667724609375	0.227328859360124369004552136175334453582763671875	0.55859066550421221375444247314590029418468475341796875	-2.12795627319536	3.9604600233856595	PKN1
transition metal ion binding (GO:0046914)	16/400	0.01043201985999305490826483122646095580421388149261474609375	0.06520012412495658493671868427554727531969547271728515625	0.130740539002613342933756257480126805603504180908203125	0.4740592063071857875655723546515218913555145263671875	-0.8620441844137244	3.9334001769498865	ACE;MME;DDX58;APIP;PARK7;ADH5;SIRT2;DPP3;HMGCL;CSRP1;IMPA1;DPEP1;UQCRC2;KPNB1;LTF;PCK2
calcium-dependent cysteine-type endopeptidase activity (GO:0004198)	2/22	0.07649237656039796495743843252057558856904506683349609375	0.25587238638161291515160655762883834540843963623046875	0.1463494430332501761160557407492888160049915313720703125	0.5074159521225827251811324458685703575611114501953125	-1.525471136781877	3.921321486121748	CAPNS1;SRI
macromolecule transmembrane transporter activity (GO:0022884)	1/10	0.190438884106843897559002698471886105835437774658203125	0.369218244696942254901017577140009962022304534912109375	0.27038653957369274127842118105036206543445587158203125	0.56584099814836463782086184437503106892108917236328125	-2.361020777856484	3.9155734144210106	AZGP1
tRNA binding (GO:0000049)	3/39	0.047598477389492528655257075342888128943741321563720703125	0.178829629922007626863234008851577527821063995361328125	0.1146403744806444302550829661413445137441158294677734375	0.43580085827565062661648198627517558634281158447265625	-1.284320608319074	3.910697823285535	CARS;SSB;AARS
cyclic nucleotide-dependent protein kinase activity (GO:0004690)	1/9	0.1731499377825233276784189229147159494459629058837890625	0.356044244358002526240625229547731578350067138671875	0.24916536023059532301004992405069060623645782470703125	0.55859066550421221375444247314590029418468475341796875	-2.208019629127351	3.871977408939514	PRKACA
motor activity (GO:0003774)	5/86	0.03421402659583190619674297749952529557049274444580078125	0.1413188055045231095174784741175244562327861785888671875	0.11468443638832910569380629794977721758186817169189453125	0.43580085827565062661648198627517558634281158447265625	-1.1452830184986003	3.8654671456612006	KIF5B;MYH8;MYH4;MYH10;MYH7
hydrogen-exporting ATPase activity, phosphorylative mechanism (GO:0008553)	1/10	0.190438884106843897559002698471886105835437774658203125	0.369218244696942254901017577140009962022304534912109375	0.27038653957369274127842118105036206543445587158203125	0.56584099814836463782086184437503106892108917236328125	-2.321353657440562	3.8497885117281037	ATP6V1C1
m7G(5')pppN diphosphatase activity (GO:0050072)	1/8	0.15549267172134328962584959299420006573200225830078125	0.346755958064028424470137679236358962953090667724609375	0.227328859360124369004552136175334453582763671875	0.55859066550421221375444247314590029418468475341796875	-2.062540079281637	3.8387102373863877	DCPS
voltage-gated ion channel activity (GO:0005244)	2/22	0.07649237656039796495743843252057558856904506683349609375	0.25587238638161291515160655762883834540843963623046875	0.1463494430332501761160557407492888160049915313720703125	0.5074159521225827251811324458685703575611114501953125	-1.4903941127349671	3.8311537440073167	VDAC2;VDAC1
telomerase activity (GO:0003720)	1/9	0.1731499377825233276784189229147159494459629058837890625	0.356044244358002526240625229547731578350067138671875	0.24916536023059532301004992405069060623645782470703125	0.55859066550421221375444247314590029418468475341796875	-2.1574590380286267	3.783314489491529	PTGES3
calcium channel regulator activity (GO:0005246)	2/27	0.10868743941890217363788195825691218487918376922607421875	0.32675021344290211544603153015486896038055419921875	0.1969656100431433631836597442088532261550426483154296875	0.55859066550421221375444247314590029418468475341796875	-1.690472582711458	3.7516303777003404	STIM1;SRI
cGMP binding (GO:0030553)	1/11	0.2073671755744523059750150650870637036859989166259765625	0.38178065270490246785328736223164014518260955810546875	0.291009685517017613332058090236387215554714202880859375	0.57046143200082521929061840637587010860443115234375	-2.37579665047658	3.7377559639448434	PDE2A
ATPase activator activity (GO:0001671)	2/24	0.08896686157955331630819983956826035864651203155517578125	0.28361918959924714567222281402791850268840789794921875	0.166285979288499918826715884279110468924045562744140625	0.5523485326016606133947561829700134694576263427734375	-1.5362128350079898	3.7168536205723015	DNAJA1;ATP1B1
cation-transporting ATPase activity (GO:0019829)	2/30	0.12942418377342035373800399611354805529117584228515625	0.340068478124925632766206717860768549144268035888671875	0.2282588538646021791844731296805548481643199920654296875	0.55859066550421221375444247314590029418468475341796875	-1.8164129351024647	3.7139469132544245	ATP2B1;ATP5L
siRNA binding (GO:0035197)	1/10	0.190438884106843897559002698471886105835437774658203125	0.369218244696942254901017577140009962022304534912109375	0.27038653957369274127842118105036206543445587158203125	0.56584099814836463782086184437503106892108917236328125	-2.23231021281222	3.7021167301897204	DHX9
purine ribonucleoside binding (GO:0032550)	8/160	0.019474052693204402242344031037646345794200897216796875	0.09536262916775350984011083710356615483760833740234375	0.103507814502630524078341522908885963261127471923828125	0.40971843240624583604159170135972090065479278564453125	-0.9198593076693011	3.6230244031673378	RAB10;RAB21;ARF4;TUBA1C;RALA;GNAI3;TUBB4A;RAN
ubiquinol-cytochrome-c reductase activity (GO:0008121)	1/9	0.1731499377825233276784189229147159494459629058837890625	0.356044244358002526240625229547731578350067138671875	0.24916536023059532301004992405069060623645782470703125	0.55859066550421221375444247314590029418468475341796875	-2.061964644484099	3.6158557723645792	UQCRB
beta-tubulin binding (GO:0048487)	2/28	0.11549701888901486857008649167255498468875885009765625	0.340068478124925632766206717860768549144268035888671875	0.207344740472766631000922643579542636871337890625	0.55859066550421221375444247314590029418468475341796875	-1.6612763485504722	3.5858825411554824	VAPB;TBCD
ADP binding (GO:0043531)	2/24	0.08896686157955331630819983956826035864651203155517578125	0.28361918959924714567222281402791850268840789794921875	0.166285979288499918826715884279110468924045562744140625	0.5523485326016606133947561829700134694576263427734375	-1.4774270582688878	3.5746219439897073	COQ8A;MYH10
lipase activator activity (GO:0060229)	1/8	0.15549267172134328962584959299420006573200225830078125	0.346755958064028424470137679236358962953090667724609375	0.227328859360124369004552136175334453582763671875	0.55859066550421221375444247314590029418468475341796875	-1.914548752058094	3.563275190783426	APOH
anion channel activity (GO:0005253)	4/67	0.051548584877698096218257006739804637618362903594970703125	0.1869128077626457662407943871585302986204624176025390625	0.1406114784197785294583837867321562953293323516845703125	0.50218385149920907739584663431742228567600250244140625	-1.201102829382129	3.5615467677590504	CLIC4;VDAC2;VDAC1;CLIC1
U1 snRNA binding (GO:0030619)	1/8	0.15549267172134328962584959299420006573200225830078125	0.346755958064028424470137679236358962953090667724609375	0.227328859360124369004552136175334453582763671875	0.55859066550421221375444247314590029418468475341796875	-1.8948382311720127	3.526590823255416	PRPF8
nucleoside-triphosphate diphosphatase activity (GO:0047429)	1/10	0.190438884106843897559002698471886105835437774658203125	0.369218244696942254901017577140009962022304534912109375	0.27038653957369274127842118105036206543445587158203125	0.56584099814836463782086184437503106892108917236328125	-2.1159081232302315	3.5090727165050635	DHX9
hormone receptor binding (GO:0051427)	3/41	0.053872687357836505916974800811658496968448162078857421875	0.1924024548494160935518948463140986859798431396484375	0.1270834574861550991808911703628837130963802337646484375	0.464343402353259049331057894960395060479640960693359375	-1.1660734911641188	3.4062541900719414	STAT1;CTNNB1;ACTN4
exoribonuclease activity (GO:0004532)	1/7	0.1374592585262857102890166061115451157093048095703125	0.340068478124925632766206717860768549144268035888671875	0.204859250605609333195644694569637067615985870361328125	0.55859066550421221375444247314590029418468475341796875	-1.6903967176453407	3.354470083007838	DCPS
protein kinase binding (GO:0019901)	18/496	0.0171797447004721319518960598315970855765044689178466796875	0.08774600787875551366479243142748600803315639495849609375	0.204172664811307857934963294610497541725635528564453125	0.55859066550421221375444247314590029418468475341796875	-0.8114402639313854	3.297712887981819	MAP2K3;ACE;WARS;DCTN1;CAV1;CAVIN3;ITGB2;RPS6;EEF2;AP2A2;DNM1;MAVS;PTPRC;CSK;CSPG4;VDAC1;PKN1;PRKACA
protein heterodimerization activity (GO:0046982)	11/266	0.024742713199214901031997015934393857605755329132080078125	0.10619901408141461940370930960853002034127712249755859375	0.1614080522494980296510647121976944617927074432373046875	0.55157427926986735133851880164002068340778350830078125	-0.8888611176930605	3.2880966010164925	VAPA;VAPB;TPM2;ITGB2;TPM1;ALG2;P4HB;SRI;SAE1;RAN;SNX5
GPI anchor binding (GO:0034235)	1/8	0.15549267172134328962584959299420006573200225830078125	0.346755958064028424470137679236358962953090667724609375	0.227328859360124369004552136175334453582763671875	0.55859066550421221375444247314590029418468475341796875	-1.7505024926189903	3.2579593999100878	DPEP1
double-stranded telomeric DNA binding (GO:0003691)	1/10	0.190438884106843897559002698471886105835437774658203125	0.369218244696942254901017577140009962022304534912109375	0.27038653957369274127842118105036206543445587158203125	0.56584099814836463782086184437503106892108917236328125	-1.940774466650002	3.218626865241331	PURA
lipase inhibitor activity (GO:0055102)	1/11	0.2073671755744523059750150650870637036859989166259765625	0.38178065270490246785328736223164014518260955810546875	0.291009685517017613332058090236387215554714202880859375	0.57046143200082521929061840637587010860443115234375	-2.0168811976144627	3.17308710888175	ANXA5
fatty acid transporter activity (GO:0015245)	1/8	0.15549267172134328962584959299420006573200225830078125	0.346755958064028424470137679236358962953090667724609375	0.227328859360124369004552136175334453582763671875	0.55859066550421221375444247314590029418468475341796875	-1.6876840689673578	3.1410444713759555	ABCD3
ATP-dependent DNA helicase activity (GO:0004003)	2/29	0.1224117139323890601776412268009153194725513458251953125	0.340068478124925632766206717860768549144268035888671875	0.2177796160760427091052093828693614341318607330322265625	0.55859066550421221375444247314590029418468475341796875	-1.4713953965226083	3.0904677031011816	DDX3X;DHX9
acylglycerol O-acyltransferase activity (GO:0016411)	2/29	0.1224117139323890601776412268009153194725513458251953125	0.340068478124925632766206717860768549144268035888671875	0.2177796160760427091052093828693614341318607330322265625	0.55859066550421221375444247314590029418468475341796875	-1.4677388698273748	3.082787661635881	DGAT1;GPAT3
phosphatidylinositol phospholipase C activity (GO:0004435)	2/25	0.09541433531517044819292294732804293744266033172607421875	0.2962209756516729353137407088070176541805267333984375	0.176423243294382914303497500441153533756732940673828125	0.55859066550421221375444247314590029418468475341796875	-1.3050088020464692	3.066152693269205	PLCB3;PLCB1
Hsp70 protein binding (GO:0030544)	2/28	0.11549701888901486857008649167255498468875885009765625	0.340068478124925632766206717860768549144268035888671875	0.207344740472766631000922643579542636871337890625	0.55859066550421221375444247314590029418468475341796875	-1.4059280440417994	3.0347105294367562	DNAJA1;PPID
alpha-actinin binding (GO:0051393)	2/30	0.12942418377342035373800399611354805529117584228515625	0.340068478124925632766206717860768549144268035888671875	0.2282588538646021791844731296805548481643199920654296875	0.55859066550421221375444247314590029418468475341796875	-1.4800233904153497	3.0261446591533785	MYOM1;MYBPH
NF-kappaB binding (GO:0051059)	2/25	0.09541433531517044819292294732804293744266033172607421875	0.2962209756516729353137407088070176541805267333984375	0.176423243294382914303497500441153533756732940673828125	0.55859066550421221375444247314590029418468475341796875	-1.2826350591073785	3.0135849925275493	PSMA6;CPNE1
ribosome binding (GO:0043022)	3/39	0.047598477389492528655257075342888128943741321563720703125	0.178829629922007626863234008851577527821063995361328125	0.1146403744806444302550829661413445137441158294677734375	0.43580085827565062661648198627517558634281158447265625	-0.9794372648894715	2.9823419129442224	EIF6;C1QBP;NAA15
proton-transporting ATP synthase activity, rotational mechanism (GO:0046933)	1/12	0.223942317928780554314727169185061939060688018798828125	0.3854079746962708608037928570411168038845062255859375	0.311051601869923644017035258002579212188720703125	0.57046143200082521929061840637587010860443115234375	-1.9496231022797736	2.917351223368822	ATP5L
eukaryotic initiation factor 4E binding (GO:0008190)	1/11	0.2073671755744523059750150650870637036859989166259765625	0.38178065270490246785328736223164014518260955810546875	0.291009685517017613332058090236387215554714202880859375	0.57046143200082521929061840637587010860443115234375	-1.8444762920659237	2.9018486323908714	DDX3X
N6-methyladenosine-containing RNA binding (GO:1990247)	1/8	0.15549267172134328962584959299420006573200225830078125	0.346755958064028424470137679236358962953090667724609375	0.227328859360124369004552136175334453582763671875	0.55859066550421221375444247314590029418468475341796875	-1.554030704604022	2.8922946200657385	HNRNPC
glucosidase activity (GO:0015926)	1/9	0.1731499377825233276784189229147159494459629058837890625	0.356044244358002526240625229547731578350067138671875	0.24916536023059532301004992405069060623645782470703125	0.55859066550421221375444247314590029418468475341796875	-1.601285785657789	2.808010538281912	MOGS
nucleobase-containing compound kinase activity (GO:0019205)	2/31	0.136527347227268502916075476605328731238842010498046875	0.340068478124925632766206717860768549144268035888671875	0.238771665701212498778005510757793672382831573486328125	0.55859066550421221375444247314590029418468475341796875	-1.4100778394803752	2.807789773530154	NME2;NT5C2
RNA 7-methylguanosine cap binding (GO:0000340)	1/10	0.190438884106843897559002698471886105835437774658203125	0.369218244696942254901017577140009962022304534912109375	0.27038653957369274127842118105036206543445587158203125	0.56584099814836463782086184437503106892108917236328125	-1.6800438036288552	2.7862248880859983	DCPS
metallopeptidase activity (GO:0008237)	5/103	0.0649546344646068363193336381300468929111957550048828125	0.223575734570204687212680028096656315028667449951171875	0.1900558384322133254062947571583208627998828887939453125	0.55859066550421221375444247314590029418468475341796875	-0.987029964622305	2.698605248935365	ACE;MME;DPEP1;UQCRC2;THOP1
peptide hormone receptor binding (GO:0051428)	1/12	0.223942317928780554314727169185061939060688018798828125	0.3854079746962708608037928570411168038845062255859375	0.311051601869923644017035258002579212188720703125	0.57046143200082521929061840637587010860443115234375	-1.799779344158635	2.6931300030941383	PSMC5
adenylate cyclase binding (GO:0008179)	1/11	0.2073671755744523059750150650870637036859989166259765625	0.38178065270490246785328736223164014518260955810546875	0.291009685517017613332058090236387215554714202880859375	0.57046143200082521929061840637587010860443115234375	-1.7081109440964994	2.687309903857062	AKAP12
core promoter binding (GO:0001047)	5/98	0.05470692974308007106021278787011397071182727813720703125	0.1924873453923187927028237709237146191298961639404296875	0.1662555710084158422379374542288132943212985992431640625	0.5523485326016606133947561829700134694576263427734375	-0.9115464532420143	2.6487396805586836	SFPQ;DHX9;STAT1;HNRNPU;SARS
Hsp90 protein binding (GO:0051879)	2/31	0.136527347227268502916075476605328731238842010498046875	0.340068478124925632766206717860768549144268035888671875	0.238771665701212498778005510757793672382831573486328125	0.55859066550421221375444247314590029418468475341796875	-1.309983389201784	2.608478667426311	PTGES3;PPID
cysteine-type peptidase activity (GO:0008234)	4/66	0.049249112153710937478390263777328073047101497650146484375	0.181343630023354240865529618531581945717334747314453125	0.13550532169260931514287449317635037004947662353515625	0.4876138469999198310489418872748501598834991455078125	-0.8644299725112352	2.602681031905852	PDIA3;USP7;BLMH;LGMN
basal RNA polymerase II transcription machinery binding (GO:0001099)	2/28	0.11549701888901486857008649167255498468875885009765625	0.340068478124925632766206717860768549144268035888671875	0.207344740472766631000922643579542636871337890625	0.55859066550421221375444247314590029418468475341796875	-1.1999839013699365	2.590177922742735	DHX9;HNRNPU
4 iron, 4 sulfur cluster binding (GO:0051539)	1/12	0.223942317928780554314727169185061939060688018798828125	0.3854079746962708608037928570411168038845062255859375	0.311051601869923644017035258002579212188720703125	0.57046143200082521929061840637587010860443115234375	-1.7280841467249486	2.5858476921191325	SDHB
repressing transcription factor binding (GO:0070491)	3/54	0.10324710048615710900055120191609603352844715118408203125	0.31640240471564273772031583575881086289882659912109375	0.217391762323071446871836087666451930999755859375	0.55859066550421221375444247314590029418468475341796875	-1.134627020203685	2.576318298379618	CTBP1;STAT1;PARK7
ubiquinone binding (GO:0048039)	1/7	0.1374592585262857102890166061115451157093048095703125	0.340068478124925632766206717860768549144268035888671875	0.204859250605609333195644694569637067615985870361328125	0.55859066550421221375444247314590029418468475341796875	-1.2840812712933207	2.548166453318828	SDHB
oxidoreductase activity, acting on diphenols and related substances as donors, cytochrome as acceptor (GO:0016681)	1/9	0.1731499377825233276784189229147159494459629058837890625	0.356044244358002526240625229547731578350067138671875	0.24916536023059532301004992405069060623645782470703125	0.55859066550421221375444247314590029418468475341796875	-1.4496915441387854	2.542175275431969	UQCRB
pre-mRNA binding (GO:0036002)	2/31	0.136527347227268502916075476605328731238842010498046875	0.340068478124925632766206717860768549144268035888671875	0.238771665701212498778005510757793672382831573486328125	0.55859066550421221375444247314590029418468475341796875	-1.2750106454973804	2.538839879143742	HNRNPU;PRPF8
T cell receptor binding (GO:0042608)	1/7	0.1374592585262857102890166061115451157093048095703125	0.340068478124925632766206717860768549144268035888671875	0.204859250605609333195644694569637067615985870361328125	0.55859066550421221375444247314590029418468475341796875	-1.2657337664201234	2.511757156286642	DOCK2
carbon-nitrogen ligase activity, with glutamine as amido-N-donor (GO:0016884)	1/11	0.2073671755744523059750150650870637036859989166259765625	0.38178065270490246785328736223164014518260955810546875	0.291009685517017613332058090236387215554714202880859375	0.57046143200082521929061840637587010860443115234375	-1.5831176604356074	2.490662437684892	PFAS
sterol binding (GO:0032934)	3/49	0.08260064304055315942409976059934706427156925201416015625	0.2726520514250452276172609344939701259136199951171875	0.181040982143694628714314376338734291493892669677734375	0.55859066550421221375444247314590029418468475341796875	-0.9734883429392701	2.4276246917802715	CAV1;OSBP;ERLIN2
serine-type exopeptidase activity (GO:0070008)	1/10	0.190438884106843897559002698471886105835437774658203125	0.369218244696942254901017577140009962022304534912109375	0.27038653957369274127842118105036206543445587158203125	0.56584099814836463782086184437503106892108917236328125	-1.4637495183899898	2.427517264283809	CTSA
platelet-derived growth factor binding (GO:0048407)	1/12	0.223942317928780554314727169185061939060688018798828125	0.3854079746962708608037928570411168038845062255859375	0.311051601869923644017035258002579212188720703125	0.57046143200082521929061840637587010860443115234375	-1.590905746321093	2.3805784922568622	COL6A1
phosphatidylinositol phosphate binding (GO:1901981)	4/82	0.09279540057722901469361431736615486443042755126953125	0.2938521018278918983668290820787660777568817138671875	0.2250550374408805398562805066831060685217380523681640625	0.55859066550421221375444247314590029418468475341796875	-0.987834359752962	2.348436118525599	OSBP;ANKFY1;IQGAP2;FERMT2
RNA polymerase II transcription corepressor activity (GO:0001106)	2/27	0.10868743941890217363788195825691218487918376922607421875	0.32675021344290211544603153015486896038055419921875	0.1969656100431433631836597442088532261550426483154296875	0.55859066550421221375444247314590029418468475341796875	-1.0418595406563393	2.312177045636478	CTBP1;HSPA1A
intramolecular oxidoreductase activity, transposing C=C bonds (GO:0016863)	1/12	0.223942317928780554314727169185061939060688018798828125	0.3854079746962708608037928570411168038845062255859375	0.311051601869923644017035258002579212188720703125	0.57046143200082521929061840637587010860443115234375	-1.5427195710120185	2.3084743007733843	DDT
phosphatidylinositol-3,4,5-trisphosphate binding (GO:0005547)	2/33	0.1509786829253738915657123698110808618366718292236328125	0.346755958064028424470137679236358962953090667724609375	0.25985768770494666046744214327191002666950225830078125	0.56584099814836463782086184437503106892108917236328125	-1.2138503231600155	2.294925601000541	IQGAP2;FERMT2
O-acyltransferase activity (GO:0008374)	2/32	0.1437143751511527900444065153351402841508388519287109375	0.346755958064028424470137679236358962953090667724609375	0.249307833867143113781850161103648133575916290283203125	0.55859066550421221375444247314590029418468475341796875	-1.1808421304495766	2.2907480689433957	DGAT1;GPAT3
microtubule-severing ATPase activity (GO:0008568)	1/12	0.223942317928780554314727169185061939060688018798828125	0.3854079746962708608037928570411168038845062255859375	0.311051601869923644017035258002579212188720703125	0.57046143200082521929061840637587010860443115234375	-1.5261752245230615	2.283717890463639	KATNAL2
complement component C1q binding (GO:0001849)	1/10	0.190438884106843897559002698471886105835437774658203125	0.369218244696942254901017577140009962022304534912109375	0.27038653957369274127842118105036206543445587158203125	0.56584099814836463782086184437503106892108917236328125	-1.3492598098827322	2.2376447891830926	C1QBP
peptide transmembrane transporter activity (GO:1904680)	1/15	0.271621589576940991594966590128024108707904815673828125	0.4135264584905351537003070916398428380489349365234375	0.367851028617814657106777076478465460240840911865234375	0.584378724392849324686949330498464405536651611328125	-1.7043925214259277	2.2214121459726166	AZGP1
nuclear hormone receptor binding (GO:0035257)	3/57	0.11651547286123915825317709504815866239368915557861328125	0.340068478124925632766206717860768549144268035888671875	0.2398790622592799071099989305366761982440948486328125	0.55859066550421221375444247314590029418468475341796875	-1.0285689794559416	2.2111468270397565	STAT1;CTNNB1;ACTN4
BMP receptor binding (GO:0070700)	1/13	0.240171661096018673742236160251195542514324188232421875	0.393384617312444395675896657849079929292201995849609375	0.330528621693743140941279534672503359615802764892578125	0.57299669819170795381779726085369475185871124267578125	-1.5440537382686508	2.2024403471552016	PYCARD
Lys48-specific deubiquitinase activity (GO:1990380)	1/11	0.2073671755744523059750150650870637036859989166259765625	0.38178065270490246785328736223164014518260955810546875	0.291009685517017613332058090236387215554714202880859375	0.57046143200082521929061840637587010860443115234375	-1.399481734875848	2.201754598784692	USP7
calcium-transporting ATPase activity (GO:0005388)	1/15	0.271621589576940991594966590128024108707904815673828125	0.4135264584905351537003070916398428380489349365234375	0.367851028617814657106777076478465460240840911865234375	0.584378724392849324686949330498464405536651611328125	-1.6860032741482878	2.197444605195292	ATP2B1
protein kinase A catalytic subunit binding (GO:0034236)	1/14	0.256062402359620688852004377622506581246852874755859375	0.4135264584905351537003070916398428380489349365234375	0.349456620422083086285880426657968200743198394775390625	0.584378724392849324686949330498464405536651611328125	-1.6119110290272893	2.195961369053011	CSK
RNA polymerase II transcription cofactor activity (GO:0001104)	4/85	0.10248799364063698735805019168765284121036529541015625	0.31611556480066604901679738759412430226802825927734375	0.243327512539734780450118023509276099503040313720703125	0.55859066550421221375444247314590029418468475341796875	-0.9639211417761488	2.19582163627589	CTBP1;DHX9;CTNNB1;HSPA1A
3',5'-cyclic-GMP phosphodiesterase activity (GO:0047555)	1/12	0.223942317928780554314727169185061939060688018798828125	0.3854079746962708608037928570411168038845062255859375	0.311051601869923644017035258002579212188720703125	0.57046143200082521929061840637587010860443115234375	-1.4605438638248944	2.185509303275549	PDE2A
signal recognition particle binding (GO:0005047)	1/9	0.1731499377825233276784189229147159494459629058837890625	0.356044244358002526240625229547731578350067138671875	0.24916536023059532301004992405069060623645782470703125	0.55859066550421221375444247314590029418468475341796875	-1.23198984000315	2.160414140167987	LTF
aldehyde dehydrogenase (NAD) activity (GO:0004029)	1/15	0.271621589576940991594966590128024108707904815673828125	0.4135264584905351537003070916398428380489349365234375	0.367851028617814657106777076478465460240840911865234375	0.584378724392849324686949330498464405536651611328125	-1.6544671224759318	2.1563421071019553	ADH5
NADP-retinol dehydrogenase activity (GO:0052650)	1/9	0.1731499377825233276784189229147159494459629058837890625	0.356044244358002526240625229547731578350067138671875	0.24916536023059532301004992405069060623645782470703125	0.55859066550421221375444247314590029418468475341796875	-1.2162208579184088	2.132761694696648	DHRS4
estrogen receptor binding (GO:0030331)	2/33	0.1509786829253738915657123698110808618366718292236328125	0.346755958064028424470137679236358962953090667724609375	0.25985768770494666046744214327191002666950225830078125	0.56584099814836463782086184437503106892108917236328125	-1.1206954696269764	2.118805486228989	CTNNB1;PPID
RNA-directed DNA polymerase activity (GO:0003964)	1/9	0.1731499377825233276784189229147159494459629058837890625	0.356044244358002526240625229547731578350067138671875	0.24916536023059532301004992405069060623645782470703125	0.55859066550421221375444247314590029418468475341796875	-1.182436459154288	2.0735174619626395	PTGES3
telomeric DNA binding (GO:0042162)	2/33	0.1509786829253738915657123698110808618366718292236328125	0.346755958064028424470137679236358962953090667724609375	0.25985768770494666046744214327191002666950225830078125	0.56584099814836463782086184437503106892108917236328125	-1.0924846258536043	2.0654695959910594	PURA;NCL
Ral GTPase binding (GO:0017160)	1/13	0.240171661096018673742236160251195542514324188232421875	0.393384617312444395675896657849079929292201995849609375	0.330528621693743140941279534672503359615802764892578125	0.57299669819170795381779726085369475185871124267578125	-1.4375329621291968	2.050498967548243	MYO1C
transcription coactivator activity (GO:0003713)	10/292	0.08742774244483346446354943282130989246070384979248046875	0.28361918959924714567222281402791850268840789794921875	0.348945789139060658090585320678655989468097686767578125	0.584378724392849324686949330498464405536651611328125	-0.840054811967815	2.047165380645443	PSMD9;DHX9;ACTN1;CTNNB1;ACTN4;PARK7;PKN1;RAN;FAM129B;UBE2L3
serine-type carboxypeptidase activity (GO:0004185)	1/10	0.190438884106843897559002698471886105835437774658203125	0.369218244696942254901017577140009962022304534912109375	0.27038653957369274127842118105036206543445587158203125	0.56584099814836463782086184437503106892108917236328125	-1.23313222992329	2.0450560288321316	CTSA
protein serine/threonine/tyrosine kinase activity (GO:0004712)	1/15	0.271621589576940991594966590128024108707904815673828125	0.4135264584905351537003070916398428380489349365234375	0.367851028617814657106777076478465460240840911865234375	0.584378724392849324686949330498464405536651611328125	-1.555115907318992	2.0268531582287683	PRKACA
RNA polymerase II basal transcription factor binding (GO:0001091)	1/13	0.240171661096018673742236160251195542514324188232421875	0.393384617312444395675896657849079929292201995849609375	0.330528621693743140941279534672503359615802764892578125	0.57299669819170795381779726085369475185871124267578125	-1.4126920159137728	2.015065808163707	HNRNPU
zinc ion binding (GO:0008270)	11/303	0.0545643827110634804800071151476004160940647125244140625	0.1924873453923187927028237709237146191298961639404296875	0.27460409154329956660234302034950815141201019287109375	0.57046143200082521929061840637587010860443115234375	-0.6856969941657527	1.994263268836196	ACE;CSRP1;MME;DDX58;APIP;DPEP1;UQCRC2;ADH5;KPNB1;SIRT2;DPP3
phosphatidylinositol-4,5-bisphosphate binding (GO:0005546)	3/61	0.1351281244434669182030717138331965543329715728759765625	0.340068478124925632766206717860768549144268035888671875	0.270412434904586884698574067442677915096282958984375	0.56584099814836463782086184437503106892108917236328125	-0.9890662165977868	1.9796475646183205	ANXA2;ACTN2;PLCB1
ribosomal large subunit binding (GO:0043023)	1/12	0.223942317928780554314727169185061939060688018798828125	0.3854079746962708608037928570411168038845062255859375	0.311051601869923644017035258002579212188720703125	0.57046143200082521929061840637587010860443115234375	-1.3227406849408077	1.9793052056571403	EIF6
5'-nucleotidase activity (GO:0008253)	1/15	0.271621589576940991594966590128024108707904815673828125	0.4135264584905351537003070916398428380489349365234375	0.367851028617814657106777076478465460240840911865234375	0.584378724392849324686949330498464405536651611328125	-1.5123363333231843	1.9710965974135888	NT5C2
peptide alpha-N-acetyltransferase activity (GO:0004596)	1/12	0.223942317928780554314727169185061939060688018798828125	0.3854079746962708608037928570411168038845062255859375	0.311051601869923644017035258002579212188720703125	0.57046143200082521929061840637587010860443115234375	-1.3156203213769293	1.9686505302331463	NAA15
racemase and epimerase activity, acting on carbohydrates and derivatives (GO:0016857)	1/13	0.240171661096018673742236160251195542514324188232421875	0.393384617312444395675896657849079929292201995849609375	0.330528621693743140941279534672503359615802764892578125	0.57299669819170795381779726085369475185871124267578125	-1.3782085461805602	1.9658785401509413	GALM
titin binding (GO:0031432)	1/15	0.271621589576940991594966590128024108707904815673828125	0.4135264584905351537003070916398428380489349365234375	0.367851028617814657106777076478465460240840911865234375	0.584378724392849324686949330498464405536651611328125	-1.4904390801957839	1.9425569133624359	ACTN2
acid-amino acid ligase activity (GO:0016881)	1/15	0.271621589576940991594966590128024108707904815673828125	0.4135264584905351537003070916398428380489349365234375	0.367851028617814657106777076478465460240840911865234375	0.584378724392849324686949330498464405536651611328125	-1.476647164905538	1.9245812840652914	PAICS
carboxylic acid binding (GO:0031406)	2/35	0.165713979773133790462935621690121479332447052001953125	0.356044244358002526240625229547731578350067138671875	0.28096237002129875737210795705323107540607452392578125	0.57046143200082521929061840637587010860443115234375	-1.067633011224641	1.9190617860803774	C1QBP;AARS
RNA polymerase II core binding (GO:0000993)	2/27	0.10868743941890217363788195825691218487918376922607421875	0.32675021344290211544603153015486896038055419921875	0.1969656100431433631836597442088532261550426483154296875	0.55859066550421221375444247314590029418468475341796875	-0.8598195513535306	1.9081795121602239	DHX9;HNRNPU
2 iron, 2 sulfur cluster binding (GO:0051537)	1/12	0.223942317928780554314727169185061939060688018798828125	0.3854079746962708608037928570411168038845062255859375	0.311051601869923644017035258002579212188720703125	0.57046143200082521929061840637587010860443115234375	-1.267810628905639	1.8971096951574287	SDHB
Ras GTPase binding (GO:0017016)	7/185	0.0940732616463615389790220433496870100498199462890625	0.295925823059746573306938444147817790508270263671875	0.299648182938607898773142323989304713904857635498046875	0.57046143200082521929061840637587010860443115234375	-0.8015122812401368	1.8945196879137505	EHD1;MYO1C;TBC1D9B;ADPRH;XPO5;ANKFY1;IQGAP2
oxidoreductase activity, acting on NAD(P)H, quinone or similar compound as acceptor (GO:0016655)	1/16	0.28685612427314322037119609376532025635242462158203125	0.420545243918959921192168849302106536924839019775390625	0.38572684446683636050323684685281477868556976318359375	0.5891326402628529468330498275463469326496124267578125	-1.4796307650971885	1.8477251660172718	DHRS4
CARD domain binding (GO:0050700)	1/15	0.271621589576940991594966590128024108707904815673828125	0.4135264584905351537003070916398428380489349365234375	0.367851028617814657106777076478465460240840911865234375	0.584378724392849324686949330498464405536651611328125	-1.4098713316212648	1.8375493091825186	MAVS
sequence-specific double-stranded DNA binding (GO:1990837)	5/113	0.08843476696053371999273196024660137481987476348876953125	0.28361918959924714567222281402791850268840789794921875	0.24087573213279245276652318352716974914073944091796875	0.55859066550421221375444247314590029418468475341796875	-0.7521508048891193	1.824334327391807	PURB;PURA;SFPQ;DHX9;HNRNPU
3',5'-cyclic-AMP phosphodiesterase activity (GO:0004115)	1/16	0.28685612427314322037119609376532025635242462158203125	0.420545243918959921192168849302106536924839019775390625	0.38572684446683636050323684685281477868556976318359375	0.5891326402628529468330498275463469326496124267578125	-1.4481246153551421	1.8083810896869423	PDE2A
cAMP binding (GO:0030552)	1/13	0.240171661096018673742236160251195542514324188232421875	0.393384617312444395675896657849079929292201995849609375	0.330528621693743140941279534672503359615802764892578125	0.57299669819170795381779726085369475185871124267578125	-1.255284792888899	1.7905399316794	PDE2A
kinase inhibitor activity (GO:0019210)	3/60	0.1303819972590179177007740918270428664982318878173828125	0.340068478124925632766206717860768549144268035888671875	0.262732327679463306679963352507911622524261474609375	0.56584099814836463782086184437503106892108917236328125	-0.8734320113070234	1.779431417238791	GMFB;WARS;DCN
adrenergic receptor binding (GO:0031690)	1/16	0.28685612427314322037119609376532025635242462158203125	0.420545243918959921192168849302106536924839019775390625	0.38572684446683636050323684685281477868556976318359375	0.5891326402628529468330498275463469326496124267578125	-1.4039458225160353	1.7532117398338256	C1QBP
Rac guanyl-nucleotide exchange factor activity (GO:0030676)	1/15	0.271621589576940991594966590128024108707904815673828125	0.4135264584905351537003070916398428380489349365234375	0.367851028617814657106777076478465460240840911865234375	0.584378724392849324686949330498464405536651611328125	-1.3227184404206962	1.723958989678182	DOCK2
3'-5' DNA helicase activity (GO:0043138)	1/14	0.256062402359620688852004377622506581246852874755859375	0.4135264584905351537003070916398428380489349365234375	0.349456620422083086285880426657968200743198394775390625	0.584378724392849324686949330498464405536651611328125	-1.2382038596153866	1.6868473468839909	DHX9
hydrolase activity, hydrolyzing N-glycosyl compounds (GO:0016799)	1/15	0.271621589576940991594966590128024108707904815673828125	0.4135264584905351537003070916398428380489349365234375	0.367851028617814657106777076478465460240840911865234375	0.584378724392849324686949330498464405536651611328125	-1.288741055017039	1.6796747208403144	ADPRH
voltage-gated calcium channel activity (GO:0005245)	2/38	0.1882451903274224569440065124581451527774333953857421875	0.369218244696942254901017577140009962022304534912109375	0.31250928182018256062946193196694366633892059326171875	0.5709304187099488725465334937325678765773773193359375	-0.9958814594180725	1.663131958217253	RYR1;CACNA2D1
nucleotidyltransferase activity (GO:0016779)	1/17	0.301772764563185635910969040196505375206470489501953125	0.42661328323664637895973328340915031731128692626953125	0.403098645824406798254813111270777881145477294921875	0.5964855350984212822851304736104793846607208251953125	-1.3766807984806169	1.6493750802596294	UAP1L1
carbonate dehydratase activity (GO:0004089)	1/13	0.240171661096018673742236160251195542514324188232421875	0.393384617312444395675896657849079929292201995849609375	0.330528621693743140941279534672503359615802764892578125	0.57299669819170795381779726085369475185871124267578125	-1.155957960199901	1.6488600027705262	CA1
5S rRNA binding (GO:0008097)	1/10	0.190438884106843897559002698471886105835437774658203125	0.369218244696942254901017577140009962022304534912109375	0.27038653957369274127842118105036206543445587158203125	0.56584099814836463782086184437503106892108917236328125	-0.9883146101484529	1.639044623781103	RPL5
oxidoreductase activity, acting on NAD(P)H, oxygen as acceptor (GO:0050664)	1/13	0.240171661096018673742236160251195542514324188232421875	0.393384617312444395675896657849079929292201995849609375	0.330528621693743140941279534672503359615802764892578125	0.57299669819170795381779726085369475185871124267578125	-1.1470498279262884	1.636153430809372	AIFM1
GTP-Rho binding (GO:0017049)	1/18	0.31637812834450607102354524613474495708942413330078125	0.43685933419662903443025925298570655286312103271484375	0.41998060190481145692587006124085746705532073974609375	0.60087586115899227490189105083118192851543426513671875	-1.4030002399295605	1.614596768537172	PKN1
RNA polymerase core enzyme binding (GO:0043175)	2/35	0.165713979773133790462935621690121479332447052001953125	0.356044244358002526240625229547731578350067138671875	0.28096237002129875737210795705323107540607452392578125	0.57046143200082521929061840637587010860443115234375	-0.885112490036893	1.5909826112100705	DHX9;HNRNPU
protein serine/threonine kinase activator activity (GO:0043539)	2/32	0.1437143751511527900444065153351402841508388519287109375	0.346755958064028424470137679236358962953090667724609375	0.249307833867143113781850161103648133575916290283203125	0.55859066550421221375444247314590029418468475341796875	-0.8193848570248812	1.589547180397928	DDX3X;LTF
helicase activity (GO:0004386)	2/35	0.165713979773133790462935621690121479332447052001953125	0.356044244358002526240625229547731578350067138671875	0.28096237002129875737210795705323107540607452392578125	0.57046143200082521929061840637587010860443115234375	-0.8717505555357968	1.5669646409716371	DHX9;EIF4B
protein transmembrane transporter activity (GO:0008320)	1/17	0.301772764563185635910969040196505375206470489501953125	0.42661328323664637895973328340915031731128692626953125	0.403098645824406798254813111270777881145477294921875	0.5964855350984212822851304736104793846607208251953125	-1.300764458521064	1.5584211572790818	AZGP1
protein disulfide oxidoreductase activity (GO:0015035)	1/16	0.28685612427314322037119609376532025635242462158203125	0.420545243918959921192168849302106536924839019775390625	0.38572684446683636050323684685281477868556976318359375	0.5891326402628529468330498275463469326496124267578125	-1.2394741838705683	1.5478237518371265	GLRX
ligand-dependent nuclear receptor transcription coactivator activity (GO:0030374)	3/66	0.159701375409798840276920373071334324777126312255859375	0.35282862009141602310791085983510129153728485107421875	0.30910890312705674443094494563410989940166473388671875	0.57046143200082521929061840637587010860443115234375	-0.8338209790458601	1.529602570936693	ACTN1;ACTN4;PKN1
ubiquitin binding (GO:0043130)	3/63	0.1447947037907742207085703967095469124615192413330078125	0.346755958064028424470137679236358962953090667724609375	0.28584289486849556727321441940148361027240753173828125	0.57046143200082521929061840637587010860443115234375	-0.7829821256735874	1.513064707162294	NSFL1C;UCHL3;SIRT2
endopeptidase regulator activity (GO:0061135)	2/37	0.180685184273250032394031450166949070990085601806640625	0.36677548089655453988910949192359112203121185302734375	0.302018449727877669186426601299899630248546600341796875	0.57046143200082521929061840637587010860443115234375	-0.8812222911705448	1.5077705254900653	ITIH3;PSME3
ATPase regulator activity (GO:0060590)	2/39	0.1958477153510045365436553765903227031230926513671875	0.37816123899076081738002130805398337543010711669921875	0.322966054565589522074020578656927682459354400634765625	0.57299669819170795381779726085369475185871124267578125	-0.8920713415564301	1.454449069290046	DNAJA1;ATP1B1
G-protein beta/gamma-subunit complex binding (GO:0031683)	1/18	0.31637812834450607102354524613474495708942413330078125	0.43685933419662903443025925298570655286312103271484375	0.41998060190481145692587006124085746705532073974609375	0.60087586115899227490189105083118192851543426513671875	-1.2607521665138912	1.4508952429557445	GNAI3
microtubule plus-end binding (GO:0051010)	1/13	0.240171661096018673742236160251195542514324188232421875	0.393384617312444395675896657849079929292201995849609375	0.330528621693743140941279534672503359615802764892578125	0.57299669819170795381779726085369475185871124267578125	-1.0069911674997054	1.4363735675528606	STIM1
acid-thiol ligase activity (GO:0016878)	1/17	0.301772764563185635910969040196505375206470489501953125	0.42661328323664637895973328340915031731128692626953125	0.403098645824406798254813111270777881145477294921875	0.5964855350984212822851304736104793846607208251953125	-1.1737409237208203	1.4062366762161946	ACSS3
Notch binding (GO:0005112)	1/18	0.31637812834450607102354524613474495708942413330078125	0.43685933419662903443025925298570655286312103271484375	0.41998060190481145692587006124085746705532073974609375	0.60087586115899227490189105083118192851543426513671875	-1.2211764315255242	1.4053508075336174	CUL3
ATP-dependent RNA helicase activity (GO:0004004)	3/68	0.1698878923856306510931091224847477860748767852783203125	0.356044244358002526240625229547731578350067138671875	0.324658847208293632746745061012916266918182373046875	0.57299669819170795381779726085369475185871124267578125	-0.776399454628341	1.3762584963063058	DDX3X;DHX9;SNRNP200
intracellular ligand-gated ion channel activity (GO:0005217)	1/16	0.28685612427314322037119609376532025635242462158203125	0.420545243918959921192168849302106536924839019775390625	0.38572684446683636050323684685281477868556976318359375	0.5891326402628529468330498275463469326496124267578125	-1.0895785734253765	1.3606379361401204	RYR1
tumor necrosis factor receptor binding (GO:0005164)	1/12	0.223942317928780554314727169185061939060688018798828125	0.3854079746962708608037928570411168038845062255859375	0.311051601869923644017035258002579212188720703125	0.57046143200082521929061840637587010860443115234375	-0.906957237537078	1.3571406716395742	STAT1
RNA-dependent ATPase activity (GO:0008186)	3/69	0.1750500381410599326503785277964198030531406402587890625	0.35839986257329081720257590859546326100826263427734375	0.332435611984986667533092941084760241210460662841796875	0.57375583631916804439043744423543103039264678955078125	-0.7768136707136548	1.3537402994840801	DDX3X;DHX9;SNRNP200
CoA-ligase activity (GO:0016405)	1/12	0.223942317928780554314727169185061939060688018798828125	0.3854079746962708608037928570411168038845062255859375	0.311051601869923644017035258002579212188720703125	0.57046143200082521929061840637587010860443115234375	-0.8970198658696402	1.3422707188999035	ACSS3
protein kinase C binding (GO:0005080)	2/41	0.21116026036443347191351449509966187179088592529296875	0.3854079746962708608037928570411168038845062255859375	0.343752092546906695691433242245693691074848175048828125	0.584378724392849324686949330498464405536651611328125	-0.861888101937573	1.340354858060245	CAVIN3;PKN1
retinoic acid receptor binding (GO:0042974)	1/17	0.301772764563185635910969040196505375206470489501953125	0.42661328323664637895973328340915031731128692626953125	0.403098645824406798254813111270777881145477294921875	0.5964855350984212822851304736104793846607208251953125	-1.116430649683868	1.3375743269310707	ACTN4
microtubule binding (GO:0008017)	7/196	0.11772297157583892779353362811889383010566234588623046875	0.340068478124925632766206717860768549144268035888671875	0.349787799157320666854076307572540827095508575439453125	0.584378724392849324686949330498464405536651611328125	-0.6223912011781271	1.3315568764649965	STIM1;VAPA;DCTN1;VAPB;KIF5B;MAP4;DNM1
transaminase activity (GO:0008483)	1/15	0.271621589576940991594966590128024108707904815673828125	0.4135264584905351537003070916398428380489349365234375	0.367851028617814657106777076478465460240840911865234375	0.584378724392849324686949330498464405536651611328125	-1.020268327833297	1.3297620278830564	OAT
proteasome binding (GO:0070628)	1/21	0.358390694123940700688280003305408172309398651123046875	0.461343034441387078725682613367098383605480194091796875	0.46782319993326115792342534405179321765899658203125	0.62420230328173886835685379992355592548847198486328125	-1.2623455886222879	1.295332652245567	NEDD8
K63-linked polyubiquitin modification-dependent protein binding (GO:0070530)	1/21	0.358390694123940700688280003305408172309398651123046875	0.461343034441387078725682613367098383605480194091796875	0.46782319993326115792342534405179321765899658203125	0.62420230328173886835685379992355592548847198486328125	-1.2598617874589277	1.2927839454749455	PRPF8
3',5'-cyclic-nucleotide phosphodiesterase activity (GO:0004114)	1/21	0.358390694123940700688280003305408172309398651123046875	0.461343034441387078725682613367098383605480194091796875	0.46782319993326115792342534405179321765899658203125	0.62420230328173886835685379992355592548847198486328125	-1.2390246375176999	1.2714022882315696	PDE2A
O-methyltransferase activity (GO:0008171)	1/15	0.271621589576940991594966590128024108707904815673828125	0.4135264584905351537003070916398428380489349365234375	0.367851028617814657106777076478465460240840911865234375	0.584378724392849324686949330498464405536651611328125	-0.9644079906700255	1.256956714615898	COQ3
nucleoside kinase activity (GO:0019206)	1/15	0.271621589576940991594966590128024108707904815673828125	0.4135264584905351537003070916398428380489349365234375	0.367851028617814657106777076478465460240840911865234375	0.584378724392849324686949330498464405536651611328125	-0.9568005927424711	1.2470416475506083	ADK
lysophosphatidic acid acyltransferase activity (GO:0042171)	1/21	0.358390694123940700688280003305408172309398651123046875	0.461343034441387078725682613367098383605480194091796875	0.46782319993326115792342534405179321765899658203125	0.62420230328173886835685379992355592548847198486328125	-1.2043257592995733	1.2357966740817343	GPAT3
death domain binding (GO:0070513)	1/11	0.2073671755744523059750150650870637036859989166259765625	0.38178065270490246785328736223164014518260955810546875	0.291009685517017613332058090236387215554714202880859375	0.57046143200082521929061840637587010860443115234375	-0.7765193915858966	1.2216702075225094	TRADD
damaged DNA binding (GO:0003684)	2/47	0.257629897767171989197976245122845284640789031982421875	0.4135264584905351537003070916398428380489349365234375	0.404699998098181523698002592936973087489604949951171875	0.59699533880942923236290198474307544529438018798828125	-0.8938784898322617	1.2123059225968948	DDB1;PCNA
MHC protein complex binding (GO:0023023)	1/20	0.344680813223272985990064398720278404653072357177734375	0.457327894639817544852888886453001759946346282958984375	0.452329680594842853391668313633999787271022796630859375	0.62419403984920762695765006355941295623779296875	-1.1113838476220332	1.1837754674443448	ATP1B1
transcription factor activity, RNA polymerase II core promoter sequence-specific (GO:0000983)	1/21	0.358390694123940700688280003305408172309398651123046875	0.461343034441387078725682613367098383605480194091796875	0.46782319993326115792342534405179321765899658203125	0.62420230328173886835685379992355592548847198486328125	-1.153351343968523	1.1834902175910837	STAT1
translation factor activity, RNA binding (GO:0008135)	3/68	0.1698878923856306510931091224847477860748767852783203125	0.356044244358002526240625229547731578350067138671875	0.324658847208293632746745061012916266918182373046875	0.57299669819170795381779726085369475185871124267578125	-0.6531093351395685	1.157712394237922	EIF3K;EIF3G;EIF4B
NAD+ ADP-ribosyltransferase activity (GO:0003950)	1/19	0.33067869597231458467234688214375637471675872802734375	0.44496425095424763096474407575442455708980560302734375	0.43638648482219977164930924118380062282085418701171875	0.6078697369224190794056994491256773471832275390625	-1.0417301986135143	1.1527870571309975	ART3
protein kinase A regulatory subunit binding (GO:0034237)	1/19	0.33067869597231458467234688214375637471675872802734375	0.44496425095424763096474407575442455708980560302734375	0.43638648482219977164930924118380062282085418701171875	0.6078697369224190794056994491256773471832275390625	-1.0347064255549723	1.1450144930977293	PRKACA
mannose binding (GO:0005537)	1/12	0.223942317928780554314727169185061939060688018798828125	0.3854079746962708608037928570411168038845062255859375	0.311051601869923644017035258002579212188720703125	0.57046143200082521929061840637587010860443115234375	-0.7627793708623157	1.1413977030450393	MBL2
phospholipase activity (GO:0004620)	3/70	0.1802555839547041183212883197484188713133335113525390625	0.36677548089655453988910949192359112203121185302734375	0.34020934339076702723758671709219925105571746826171875	0.583391473323517484317335402010940015316009521484375	-0.6624972864127889	1.1351092854788651	PDIA3;PLCB3;PLCB1
GTPase regulator activity (GO:0030695)	9/276	0.1260607379472042655077501649429905228316783905029296875	0.340068478124925632766206717860768549144268035888671875	0.414303726547639972199732483204570598900318145751953125	0.60087586115899227490189105083118192851543426513671875	-0.5426152785893088	1.12375159770238	TBC1D9B;GDI1;LARS;GPS1;ADPRH;TBCD;IQGAP2;PLCB1;IPO5
transmembrane receptor protein phosphatase activity (GO:0019198)	1/16	0.28685612427314322037119609376532025635242462158203125	0.420545243918959921192168849302106536924839019775390625	0.38572684446683636050323684685281477868556976318359375	0.5891326402628529468330498275463469326496124267578125	-0.8741538471979455	1.0916210317729962	PTPRC
ubiquitin-like protein-specific protease activity (GO:0019783)	3/75	0.2068690812857147121039957937682629562914371490478515625	0.38178065270490246785328736223164014518260955810546875	0.37892861956389978228543213845114223659038543701171875	0.5891326402628529468330498275463469326496124267578125	-0.686760953422844	1.0821080431724235	COPS4;USP7;UCHL3
hyaluronic acid binding (GO:0005540)	1/19	0.33067869597231458467234688214375637471675872802734375	0.44496425095424763096474407575442455708980560302734375	0.43638648482219977164930924118380062282085418701171875	0.6078697369224190794056994491256773471832275390625	-0.9164354561157265	1.014134882440996	C1QBP
dynactin binding (GO:0034452)	1/12	0.223942317928780554314727169185061939060688018798828125	0.3854079746962708608037928570411168038845062255859375	0.311051601869923644017035258002579212188720703125	0.57046143200082521929061840637587010860443115234375	-0.6717848172859323	1.0052364768646842	SNX5
RNA helicase activity (GO:0003724)	3/68	0.1698878923856306510931091224847477860748767852783203125	0.356044244358002526240625229547731578350067138671875	0.324658847208293632746745061012916266918182373046875	0.57299669819170795381779726085369475185871124267578125	-0.5664817736776412	1.0041549480476164	DDX3X;DHX9;SNRNP200
Tat protein binding (GO:0030957)	1/11	0.2073671755744523059750150650870637036859989166259765625	0.38178065270490246785328736223164014518260955810546875	0.291009685517017613332058090236387215554714202880859375	0.57046143200082521929061840637587010860443115234375	-0.6367497004757201	1.0017755475898114	DNAJA1
I-SMAD binding (GO:0070411)	1/11	0.2073671755744523059750150650870637036859989166259765625	0.38178065270490246785328736223164014518260955810546875	0.291009685517017613332058090236387215554714202880859375	0.57046143200082521929061840637587010860443115234375	-0.6365012689542319	1.0013846991555027	CTNNB1
metalloendopeptidase activity (GO:0004222)	3/66	0.159701375409798840276920373071334324777126312255859375	0.35282862009141602310791085983510129153728485107421875	0.30910890312705674443094494563410989940166473388671875	0.57046143200082521929061840637587010860443115234375	-0.5368818490471745	0.9848826993193666	MME;UQCRC2;THOP1
alcohol dehydrogenase (NADP+) activity (GO:0008106)	1/21	0.358390694123940700688280003305408172309398651123046875	0.461343034441387078725682613367098383605480194091796875	0.46782319993326115792342534405179321765899658203125	0.62420230328173886835685379992355592548847198486328125	-0.9508614592157308	0.9757089556024422	DHRS4
transmembrane receptor protein tyrosine phosphatase activity (GO:0005001)	1/16	0.28685612427314322037119609376532025635242462158203125	0.420545243918959921192168849302106536924839019775390625	0.38572684446683636050323684685281477868556976318359375	0.5891326402628529468330498275463469326496124267578125	-0.7727964948765162	0.9650485550018184	PTPRC
cyclic nucleotide binding (GO:0030551)	1/22	0.371814423528701365473381201809388585388660430908203125	0.4711392737106085970566482501453720033168792724609375	0.4828796888481097226986094028688967227935791015625	0.633612851389094178244931754306890070438385009765625	-0.9456756717179672	0.9356140709256182	PDE2A
protein-cysteine S-acyltransferase activity (GO:0019707)	1/25	0.410427671613031119779435584860038943588733673095703125	0.498601391345753930384177010637358762323856353759765625	0.52554817275844067925305580502026714384555816650390625	0.65435322658484673663537023458047769963741302490234375	-1.0477890966157417	0.9331144072083134	YKT6
calcium ion transmembrane transporter activity (GO:0015085)	3/78	0.2232401403830559794005949925121967680752277374267578125	0.3854079746962708608037928570411168038845062255859375	0.401941892459332150711048825542093254625797271728515625	0.5964855350984212822851304736104793846607208251953125	-0.617655632557218	0.9261790830987673	RYR1;PDE2A;ATP2B1
ligand-gated calcium channel activity (GO:0099604)	1/21	0.358390694123940700688280003305408172309398651123046875	0.461343034441387078725682613367098383605480194091796875	0.46782319993326115792342534405179321765899658203125	0.62420230328173886835685379992355592548847198486328125	-0.8990954411314527	0.9225902105411294	RYR1
fibroblast growth factor binding (GO:0017134)	1/23	0.38495795996465087540627791895531117916107177734375	0.4811974499558135942578473986941389739513397216796875	0.497511438665536098735486802979721687734127044677734375	0.64321787802908436670890068853623233735561370849609375	-0.9576367144006549	0.914180257325301	API5
transcriptional repressor activity, RNA polymerase II transcription factor binding (GO:0001191)	2/48	0.265409114392556488848384788070688955485820770263671875	0.4135264584905351537003070916398428380489349365234375	0.4146041359230714373751425227965228259563446044921875	0.60087586115899227490189105083118192851543426513671875	-0.6829147823154318	0.9058747232446948	CTBP1;HSPA1A
nucleoside diphosphate kinase activity (GO:0004550)	1/19	0.33067869597231458467234688214375637471675872802734375	0.44496425095424763096474407575442455708980560302734375	0.43638648482219977164930924118380062282085418701171875	0.6078697369224190794056994491256773471832275390625	-0.8150566206739556	0.9019482437894218	NME2
peptide N-acetyltransferase activity (GO:0034212)	1/16	0.28685612427314322037119609376532025635242462158203125	0.420545243918959921192168849302106536924839019775390625	0.38572684446683636050323684685281477868556976318359375	0.5891326402628529468330498275463469326496124267578125	-0.7065359639681168	0.8823040937746466	NAA15
AU-rich element binding (GO:0017091)	1/22	0.371814423528701365473381201809388585388660430908203125	0.4711392737106085970566482501453720033168792724609375	0.4828796888481097226986094028688967227935791015625	0.633612851389094178244931754306890070438385009765625	-0.8866424687082156	0.8772089569530931	NUDT21
S-adenosylmethionine-dependent methyltransferase activity (GO:0008757)	2/48	0.265409114392556488848384788070688955485820770263671875	0.4135264584905351537003070916398428380489349365234375	0.4146041359230714373751425227965228259563446044921875	0.60087586115899227490189105083118192851543426513671875	-0.6605247757314685	0.8761747642704192	COQ3;PCMT1
RNA polymerase II transcription coactivator activity (GO:0001105)	2/40	0.20348769582977122016842486118548549711704254150390625	0.38178065270490246785328736223164014518260955810546875	0.33338233857703236662217705088551156222820281982421875	0.57375583631916804439043744423543103039264678955078125	-0.5453382597626373	0.8682601677735071	DHX9;CTNNB1
bHLH transcription factor binding (GO:0043425)	1/23	0.38495795996465087540627791895531117916107177734375	0.4811974499558135942578473986941389739513397216796875	0.497511438665536098735486802979721687734127044677734375	0.64321787802908436670890068853623233735561370849609375	-0.890009507796328	0.849621895886091	PSMD9
ubiquitin conjugating enzyme activity (GO:0061631)	1/21	0.358390694123940700688280003305408172309398651123046875	0.461343034441387078725682613367098383605480194091796875	0.46782319993326115792342534405179321765899658203125	0.62420230328173886835685379992355592548847198486328125	-0.816388295897502	0.8377217983082504	UBE2L3
DNA helicase activity (GO:0003678)	2/41	0.21116026036443347191351449509966187179088592529296875	0.3854079746962708608037928570411168038845062255859375	0.343752092546906695691433242245693691074848175048828125	0.584378724392849324686949330498464405536651611328125	-0.5251606017298689	0.8166971584919908	DDX3X;DHX9
metal ion transmembrane transporter activity (GO:0046873)	1/26	0.42276515509840251194617621877114288508892059326171875	0.5083884776499776325664470277843065559864044189453125	0.53897605466736131507587970190797932446002960205078125	0.6632477356657944245199587385286577045917510986328125	-0.9185674810685482	0.7908300569442925	ATP2B1
flavin adenine dinucleotide binding (GO:0050660)	2/49	0.2731881982814068354770142832421697676181793212890625	0.41458272902130433035239320815890096127986907958984375	0.4244255094403459604990302977967076003551483154296875	0.60541176271520813489956935882219113409519195556640625	-0.5999217419638505	0.7784550630004557	POR;ACAD10
calcium-release channel activity (GO:0015278)	1/24	0.3978271381717128907240521584753878414630889892578125	0.493388748385283626429753667252953164279460906982421875	0.5117303960888242020388361197547055780887603759765625	0.65435322658484673663537023458047769963741302490234375	-0.8079822130683297	0.7447476620656813	RYR1
protein-cysteine S-palmitoyltransferase activity (GO:0019706)	1/25	0.410427671613031119779435584860038943588733673095703125	0.498601391345753930384177010637358762323856353759765625	0.52554817275844067925305580502026714384555816650390625	0.65435322658484673663537023458047769963741302490234375	-0.818803044108062	0.7291896046551952	YKT6
C-acyltransferase activity (GO:0016408)	1/13	0.240171661096018673742236160251195542514324188232421875	0.393384617312444395675896657849079929292201995849609375	0.330528621693743140941279534672503359615802764892578125	0.57299669819170795381779726085369475185871124267578125	-0.5066096186405445	0.7226286473694677	ACAT1
oxidoreductase activity, acting on NAD(P)H, heme protein as acceptor (GO:0016653)	1/14	0.256062402359620688852004377622506581246852874755859375	0.4135264584905351537003070916398428380489349365234375	0.349456620422083086285880426657968200743198394775390625	0.584378724392849324686949330498464405536651611328125	-0.5293051507979919	0.7210904588788508	POR
phosphatidylinositol bisphosphate binding (GO:1902936)	3/88	0.279318155698086656446577080714632757008075714111328125	0.420545243918959921192168849302106536924839019775390625	0.476560788841642157809275204272125847637653350830078125	0.633612851389094178244931754306890070438385009765625	-0.5511363985215948	0.7029214591168848	ANXA2;ACTN2;PLCB1
UDP-galactosyltransferase activity (GO:0035250)	1/25	0.410427671613031119779435584860038943588733673095703125	0.498601391345753930384177010637358762323856353759765625	0.52554817275844067925305580502026714384555816650390625	0.65435322658484673663537023458047769963741302490234375	-0.7831001944301993	0.697394233315285	COLGALT1
ATP-dependent helicase activity (GO:0008026)	3/86	0.26796514458132059122164037034963257610797882080078125	0.4135264584905351537003070916398428380489349365234375	0.461953111000557081755601984696113504469394683837890625	0.62420230328173886835685379992355592548847198486328125	-0.5109379201235756	0.6728533113522918	DDX3X;DHX9;SNRNP200
protein phosphatase regulator activity (GO:0019888)	2/48	0.265409114392556488848384788070688955485820770263671875	0.4135264584905351537003070916398428380489349365234375	0.4146041359230714373751425227965228259563446044921875	0.60087586115899227490189105083118192851543426513671875	-0.5001926499281606	0.6634969546074563	NSFL1C;PPP1R7
GTPase binding (GO:0051020)	3/77	0.217753712653477482508179718934115953743457794189453125	0.3854079746962708608037928570411168038845062255859375	0.394294982183054754099060801308951340615749359130859375	0.5964855350984212822851304736104793846607208251953125	-0.4201785857231829	0.6405162919951234	STOML2;GNB1;LCP1
nucleosomal DNA binding (GO:0031492)	1/30	0.4695924676878409087521504261530935764312744140625	0.5548667217704588150439803939661942422389984130859375	0.58900345862281311415387108354480005800724029541015625	0.70472706006507868092825219719088636338710784912109375	-0.8465165112674595	0.6398734084035601	HNRNPC
DNA replication origin binding (GO:0003688)	1/13	0.240171661096018673742236160251195542514324188232421875	0.393384617312444395675896657849079929292201995849609375	0.330528621693743140941279534672503359615802764892578125	0.57299669819170795381779726085369475185871124267578125	-0.4475053634190636	0.6383222575320829	DHX9
tumor necrosis factor receptor superfamily binding (GO:0032813)	1/27	0.4348450672833987784571263546240516006946563720703125	0.5215944620192283220916351638152264058589935302734375	0.55202501121790426008573149374569766223430633544921875	0.6723381546884732440361176486476324498653411865234375	-0.766507212799558	0.6383207458412179	STAT1
transcription cofactor binding (GO:0001221)	1/26	0.42276515509840251194617621877114288508892059326171875	0.5083884776499776325664470277843065559864044189453125	0.53897605466736131507587970190797932446002960205078125	0.6632477356657944245199587385286577045917510986328125	-0.7232055422255566	0.6226354534947708	RPL23
protein kinase activator activity (GO:0030295)	2/56	0.3273709715423309685178310246556065976619720458984375	0.44496425095424763096474407575442455708980560302734375	0.49061630166171676936670564828091301023960113525390625	0.641991028345221703688139314181171357631683349609375	-0.5531964395049827	0.6177330450924874	DDX3X;LTF
endopeptidase inhibitor activity (GO:0004866)	4/112	0.2071530028938612932876139893778599798679351806640625	0.38178065270490246785328736223164014518260955810546875	0.41544626661629380226514740570564754307270050048828125	0.60087586115899227490189105083118192851543426513671875	-0.3580277156137601	0.5636421785564378	ITIH3;SERPINH1;LTF;SERPINB6
cysteine-type endopeptidase activity involved in apoptotic process (GO:0097153)	1/17	0.301772764563185635910969040196505375206470489501953125	0.42661328323664637895973328340915031731128692626953125	0.403098645824406798254813111270777881145477294921875	0.5964855350984212822851304736104793846607208251953125	-0.46793761154639296	0.5606271522437435	PYCARD
1-acylglycerol-3-phosphate O-acyltransferase activity (GO:0003841)	1/19	0.33067869597231458467234688214375637471675872802734375	0.44496425095424763096474407575442455708980560302734375	0.43638648482219977164930924118380062282085418701171875	0.6078697369224190794056994491256773471832275390625	-0.5055733487255638	0.5594715537832209	GPAT3
oxidoreductase activity, acting on the CH-NH group of donors, NAD or NADP as acceptor (GO:0016646)	1/19	0.33067869597231458467234688214375637471675872802734375	0.44496425095424763096474407575442455708980560302734375	0.43638648482219977164930924118380062282085418701171875	0.6078697369224190794056994491256773471832275390625	-0.4863751460319274	0.5382266675210609	BLVRB
enhancer sequence-specific DNA binding (GO:0001158)	2/65	0.395269308816504405523772902597556822001934051513671875	0.4914997949943444854881136052426882088184356689453125	0.56834419223849874658327507859212346374988555908203125	0.68518652617585507069719596984214149415493011474609375	-0.5739109127696184	0.5326971947111052	SFPQ;HNRNPC
transcription coactivator binding (GO:0001223)	1/15	0.271621589576940991594966590128024108707904815673828125	0.4135264584905351537003070916398428380489349365234375	0.367851028617814657106777076478465460240840911865234375	0.584378724392849324686949330498464405536651611328125	-0.3795523088306623	0.49468775429910594	RPL23
metalloexopeptidase activity (GO:0008235)	2/55	0.319679996556416323727489725570194423198699951171875	0.44013912569361668403189469245262444019317626953125	0.48145159788698699276920933698420412838459014892578125	0.633612851389094178244931754306890070438385009765625	-0.4119738668934622	0.46982933214511613	ACE;DPEP1
transferase activity, transferring pentosyl groups (GO:0016763)	2/43	0.22658458215021182180493042324087582528591156005859375	0.388547568669135812147175101927132345736026763916015625	0.36432968619328975901083822463988326489925384521484375	0.584378724392849324686949330498464405536651611328125	-0.3162935128296841	0.46958104335323914	MTAP;ART3
nuclease activity (GO:0004518)	2/60	0.357876651369150089454507224218104965984821319580078125	0.461343034441387078725682613367098383605480194091796875	0.5262377527482346994958106733975000679492950439453125	0.65435322658484673663537023458047769963741302490234375	-0.4490455706844933	0.46142436556600797	AZGP1;ENDOG
monocarboxylic acid transmembrane transporter activity (GO:0008028)	1/33	0.5022082908464884365429270474123768508434295654296875	0.5846787699805930937912989975302480161190032958984375	0.622937898260204736544665138353593647480010986328125	0.73241460810296354910775562530034221708774566650390625	-0.6528012768084814	0.4496105624670018	MPC2
ubiquitin-like protein conjugating enzyme activity (GO:0061650)	1/22	0.371814423528701365473381201809388585388660430908203125	0.4711392737106085970566482501453720033168792724609375	0.4828796888481097226986094028688967227935791015625	0.633612851389094178244931754306890070438385009765625	-0.4413075586962944	0.43661222750078865	UBE2L3
rRNA binding (GO:0019843)	2/44	0.234327505962364235347905605522100813686847686767578125	0.393384617312444395675896657849079929292201995849609375	0.374527236701950150266071659643785096704959869384765625	0.5890742961371733255049321087426505982875823974609375	-0.2981101200683271	0.4325683802509786	RPL5;RPL23
serine-type endopeptidase inhibitor activity (GO:0004867)	2/57	0.33503844421601003400468243853538297116756439208984375	0.447031632029788628113209369985270313918590545654296875	0.499678730511015023463272655135369859635829925537109375	0.64321787802908436670890068853623233735561370849609375	-0.38473083890574594	0.4207070176849254	SERPINH1;SERPINB6
peptidase inhibitor activity (GO:0030414)	1/37	0.54260461016722671967471569587360136210918426513671875	0.62709778547307226670426416603731922805309295654296875	0.66387761626954056026761463726870715618133544921875	0.76725515262294841090096042535151354968547821044921875	-0.6788902038282792	0.41505607905268616	ITIH3
ubiquitin-like protein conjugating enzyme binding (GO:0044390)	1/36	0.5328230040800419065050164135755039751529693603515625	0.61880422234234699896404663377325050532817840576171875	0.6540782156524642676487246717442758381366729736328125	0.7614881187130404516238968426478095352649688720703125	-0.6467298081822629	0.40715908862794487	PARK7
RNA cap binding (GO:0000339)	1/18	0.31637812834450607102354524613474495708942413330078125	0.43685933419662903443025925298570655286312103271484375	0.41998060190481145692587006124085746705532073974609375	0.60087586115899227490189105083118192851543426513671875	-0.3396412001933615	0.39086492552689844	DCPS
transcriptional activator activity, RNA polymerase II transcription factor binding (GO:0001190)	2/51	0.288732570430242752035354669715161435306072235107421875	0.4209216035847911374645491378032602369785308837890625	0.44380729809641283889476426338660530745983123779296875	0.6163990251339066528402099720551632344722747802734375	-0.3134667373928711	0.3894054278599146	DHX9;CTNNB1
RNA polymerase binding (GO:0070063)	1/20	0.344680813223272985990064398720278404653072357177734375	0.457327894639817544852888886453001759946346282958984375	0.452329680594842853391668313633999787271022796630859375	0.62419403984920762695765006355941295623779296875	-0.3578231959402603	0.3811305355417274	DHX9
divalent inorganic cation transmembrane transporter activity (GO:0072509)	1/39	0.5615591069879937169417871700716204941272735595703125	0.6443009077760797342904197648749686777591705322265625	0.68265383984922411997331437305547297000885009765625	0.78513456156993088885798215414979495108127593994140625	-0.597800829761136	0.3449539411352638	ATP2B1
neutral amino acid transmembrane transporter activity (GO:0015175)	1/25	0.410427671613031119779435584860038943588733673095703125	0.498601391345753930384177010637358762323856353759765625	0.52554817275844067925305580502026714384555816650390625	0.65435322658484673663537023458047769963741302490234375	-0.37771867871975207	0.3363794699939939	SLC1A5
transmembrane receptor protein serine/threonine kinase binding (GO:0070696)	1/17	0.301772764563185635910969040196505375206470489501953125	0.42661328323664637895973328340915031731128692626953125	0.403098645824406798254813111270777881145477294921875	0.5964855350984212822851304736104793846607208251953125	-0.25689156869263613	0.3077769023858471	PYCARD
ATPase coupled ion transmembrane transporter activity (GO:0042625)	1/25	0.410427671613031119779435584860038943588733673095703125	0.498601391345753930384177010637358762323856353759765625	0.52554817275844067925305580502026714384555816650390625	0.65435322658484673663537023458047769963741302490234375	-0.33827630362847855	0.30125384350002116	ATP2B1
Ran GTPase binding (GO:0008536)	1/19	0.33067869597231458467234688214375637471675872802734375	0.44496425095424763096474407575442455708980560302734375	0.43638648482219977164930924118380062282085418701171875	0.6078697369224190794056994491256773471832275390625	-0.26387636583710466	0.2920077191048535	XPO5
core promoter sequence-specific DNA binding (GO:0001046)	2/74	0.45987369290793334020150950891547836363315582275390625	0.544738164915881117877916040015406906604766845703125	0.6371594097727395489272339546005241572856903076171875	0.745445122271062299290633745840750634670257568359375	-0.35333898329744595	0.2744749263475014	STAT1;SARS
exonuclease activity (GO:0004527)	1/37	0.54260461016722671967471569587360136210918426513671875	0.62709778547307226670426416603731922805309295654296875	0.66387761626954056026761463726870715618133544921875	0.76725515262294841090096042535151354968547821044921875	-0.42860810993015824	0.2620400184810913	DCPS
mitogen-activated protein kinase binding (GO:0051019)	1/21	0.358390694123940700688280003305408172309398651123046875	0.461343034441387078725682613367098383605480194091796875	0.46782319993326115792342534405179321765899658203125	0.62420230328173886835685379992355592548847198486328125	-0.24844354978781505	0.254935768129219	ACE
acetyltransferase activity (GO:0016407)	1/25	0.410427671613031119779435584860038943588733673095703125	0.498601391345753930384177010637358762323856353759765625	0.52554817275844067925305580502026714384555816650390625	0.65435322658484673663537023458047769963741302490234375	-0.284635630809276	0.2534838440014472	NAA15
histone deacetylase activity (GO:0004407)	1/41	0.57972992935053657692634487830218859016895294189453125	0.659694120906890280053858077735640108585357666015625	0.70038417341906555879660345453885383903980255126953125	0.7997175057068657277881129630259238183498382568359375	-0.4453149999465793	0.24278258644811976	SIRT2
protein tyrosine phosphatase activity (GO:0004725)	2/63	0.380424232870334722012017891756840981543064117431640625	0.479314351759705548072787451019394211471080780029296875	0.55183034111135287336225019316771067678928375244140625	0.6723381546884732440361176486476324498653411865234375	-0.24876573866362955	0.2404241872815283	PTPRC;TIMM50
protein kinase inhibitor activity (GO:0004860)	2/68	0.417224165113444289687549826339818537235260009765625	0.50556499599205617645480970168136991560459136962890625	0.59228366032573898092294939488056115806102752685546875	0.7068712026500654221905506346956826746463775634765625	-0.25753849934299133	0.22512254960940944	GMFB;DCN
scavenger receptor activity (GO:0005044)	1/22	0.371814423528701365473381201809388585388660430908203125	0.4711392737106085970566482501453720033168792724609375	0.4828796888481097226986094028688967227935791015625	0.633612851389094178244931754306890070438385009765625	-0.22713691661816565	0.22472027310224935	CD163
cholesterol transporter activity (GO:0017127)	1/18	0.31637812834450607102354524613474495708942413330078125	0.43685933419662903443025925298570655286312103271484375	0.41998060190481145692587006124085746705532073974609375	0.60087586115899227490189105083118192851543426513671875	-0.19331306634385953	0.22246799633510975	APOB
hydrolase activity, acting on carbon-nitrogen (but not peptide) bonds, in linear amides (GO:0016811)	2/76	0.47368395369605453826267194017418660223484039306640625	0.55831235237128018500385451261536218225955963134765625	0.65123345941658339341984174097888171672821044921875	0.760039049687658785359190005692653357982635498046875	-0.29272669709694593	0.21872976258667465	ASAH1;SIRT2
phosphatidylinositol binding (GO:0035091)	3/101	0.353680952375881541005497865626239217817783355712890625	0.461343034441387078725682613367098383605480194091796875	0.5665324813861136732384693459607660770416259765625	0.68518652617585507069719596984214149415493011474609375	-0.20948057219240956	0.2177257352031577	ANKFY1;DPEP1;SNX5
polyubiquitin modification-dependent protein binding (GO:0031593)	2/44	0.234327505962364235347905605522100813686847686767578125	0.393384617312444395675896657849079929292201995849609375	0.374527236701950150266071659643785096704959869384765625	0.5890742961371733255049321087426505982875823974609375	-0.14562776540340297	0.2113110637964295	VCP;PRPF8
Rab GTPase binding (GO:0017137)	4/131	0.293446502562740907382732302721706219017505645751953125	0.426260210144654261288366114968084730207920074462890625	0.53234592116475720757762246648781001567840576171875	0.66022013721477723624531108725932426750659942626953125	-0.17140720866622386	0.21015551032567745	EHD1;TBC1D9B;ADPRH;ANKFY1
phosphatase binding (GO:0019902)	3/103	0.365096930942909458917000620203907601535320281982421875	0.468705519453735119927983987508923746645450592041015625	0.5795164676465482944678342391853220760822296142578125	0.69512707609118795648583954971400089561939239501953125	-0.2013339503604701	0.2028625575261095	VCP;CHCHD3;CTNNB1
ribonuclease activity (GO:0004540)	2/50	0.280963764863903786572763010553899221122264862060546875	0.420545243918959921192168849302106536924839019775390625	0.434160890535645938026476642335182987153530120849609375	0.6078697369224190794056994491256773471832275390625	-0.15914439959795434	0.20203852097075625	AZGP1;DCPS
MHC class II protein complex binding (GO:0023026)	1/17	0.301772764563185635910969040196505375206470489501953125	0.42661328323664637895973328340915031731128692626953125	0.403098645824406798254813111270777881145477294921875	0.5964855350984212822851304736104793846607208251953125	-0.16545320093524174	0.19822633312889865	ATP1B1
copper ion binding (GO:0005507)	1/42	0.5885316172595607131512451815069653093814849853515625	0.66244672558836814602045706124044954776763916015625	0.7088754134475754309363537686294876039028167724609375	0.8036177121422394264982358436100184917449951171875	-0.35761598358406627	0.18958104046462992	PARK7
DNA-dependent ATPase activity (GO:0008094)	2/73	0.45288992869092015158827280174591578543186187744140625	0.5391546770130002386167689110152423381805419921875	0.62995737814206120841475922134122811257839202880859375	0.73883890029007182054243685342953540384769439697265625	-0.2327275001471241	0.18434488787512746	DDX3X;DHX9
tubulin binding (GO:0015631)	7/256	0.288885142670825045829730015611858107149600982666015625	0.4209216035847911374645491378032602369785308837890625	0.616851333685878078227915466413833200931549072265625	0.73068424813165100406564533841446973383426666259765625	-0.14751193870363558	0.18316942436034497	VAPA;DCTN1;VAPB;KIF5B;TBCD;MAP4;DNM1
sodium ion transmembrane transporter activity (GO:0015081)	2/72	0.4458549692303808154036914856988005340099334716796875	0.53308936448387334028353734538541175425052642822265625	0.622644796423895474646315051359124481678009033203125	0.73241460810296354910775562530034221708774566650390625	-0.22586524807110409	0.18244526534462782	ATP1A1;ATP1B1
amyloid-beta binding (GO:0001540)	1/50	0.65263683675703709763382676101173274219036102294921875	0.7083714487694920958205102579086087644100189208984375	0.7687119835309108584198156677302904427051544189453125	0.84915858645856434616661090331035666167736053466796875	-0.42114157019113957	0.17971561643994333	ITGB2
L-amino acid transmembrane transporter activity (GO:0015179)	1/50	0.65263683675703709763382676101173274219036102294921875	0.7083714487694920958205102579086087644100189208984375	0.7687119835309108584198156677302904427051544189453125	0.84915858645856434616661090331035666167736053466796875	-0.39710124635696964	0.16945678206433692	SLC1A5
lipase activity (GO:0016298)	1/44	0.60558712239519341125060236663557589054107666015625	0.67366248978388032497832682565785944461822509765625	0.725144824535855381242299699806608259677886962890625	0.81621751576903156522035942543880082666873931884765625	-0.31011834635777025	0.1555419782264332	GOLT1B
protein serine/threonine phosphatase activity (GO:0004722)	2/62	0.3729439303477659617414019521675072610378265380859375	0.4711392737106085970566482501453720033168792724609375	0.54340839876845381528625011924304999411106109619140625	0.66525512735828751242905809704097919166088104248046875	-0.14639187205877502	0.1443902840146074	MYH8;TIMM50
palmitoyltransferase activity (GO:0016409)	1/29	0.458253524878951878918087459169328212738037109375	0.5441760607937553562152288577635772526264190673828125	0.5770284959589428996906690372270531952381134033203125	0.69389502678607062335913724382407963275909423828125	-0.18109561284498307	0.14131482857445848	YKT6
RNA polymerase II core promoter sequence-specific DNA binding (GO:0000979)	1/28	0.446672772767540193772362044910551048815250396728515625	0.53308936448387334028353734538541175425052642822265625	0.56470570410807574557310317686642520129680633544921875	0.68518652617585507069719596984214149415493011474609375	-0.16595117916743352	0.13374486860933854	STAT1
RNA polymerase II distal enhancer sequence-specific DNA binding (GO:0000980)	2/53	0.304237601810816993275210506908479146659374237060546875	0.428821545579044671736568261621869169175624847412109375	0.462822436282975424592933677558903582394123077392578125	0.62420230328173886835685379992355592548847198486328125	-0.11216032758588702	0.13346476658772322	SFPQ;HNRNPC
iron ion binding (GO:0005506)	1/55	0.6875373012191499100254077347926795482635498046875	0.73886927167216331913124349739518947899341583251953125	0.799707607676602538759880189900286495685577392578125	0.87727739872144627764072311038034968078136444091796875	-0.32538232679407264	0.12190097284540537	LTF
non-membrane spanning protein tyrosine kinase activity (GO:0004715)	1/44	0.60558712239519341125060236663557589054107666015625	0.67366248978388032497832682565785944461822509765625	0.725144824535855381242299699806608259677886962890625	0.81621751576903156522035942543880082666873931884765625	-0.21058042619695805	0.10561805340163034	CSK
carboxylic acid transmembrane transporter activity (GO:0046943)	2/65	0.395269308816504405523772902597556822001934051513671875	0.4914997949943444854881136052426882088184356689453125	0.56834419223849874658327507859212346374988555908203125	0.68518652617585507069719596984214149415493011474609375	-0.0903272286838163	0.08384064539510293	SLC25A1;SLC1A5
glutathione transferase activity (GO:0004364)	1/31	0.480694638315183941923436350407428108155727386474609375	0.5637776622215120436720781071926467120647430419921875	0.6006403813447445116935341502539813518524169921875	0.7150480730294577202954542372026480734348297119140625	-0.11111425006022395	0.08139375024760409	GSTT2
PDZ domain binding (GO:0030165)	1/63	0.736247241850028100174085921025834977626800537109375	0.778880712424862675646863863221369683742523193359375	0.84091604843365608257244048218126408755779266357421875	0.90649732189886389477351258392445743083953857421875	-0.22099923490993836	0.0676675988800474	ATP2B1
amino acid binding (GO:0016597)	1/40	0.5707404252308012626571098735439591109752655029296875	0.651686783616900466853394391364417970180511474609375	0.69164603450055128774920376599766314029693603515625	0.79164305153677549942159430429455824196338653564453125	-0.10870995822758128	0.060966802423359966	AARS
phosphatidylinositol-4-phosphate binding (GO:0070273)	1/23	0.38495795996465087540627791895531117916107177734375	0.4811974499558135942578473986941389739513397216796875	0.497511438665536098735486802979721687734127044677734375	0.64321787802908436670890068853623233735561370849609375	-0.06245675662129601	0.059622540553381516	OSBP
magnesium ion binding (GO:0000287)	4/128	0.279433412684291060390506800104049034416675567626953125	0.420545243918959921192168849302106536924839019775390625	0.51458918726547064892429261817596852779388427734375	0.65435322658484673663537023458047769963741302490234375	-0.04674872102072309	0.05960421034526978	HMGCL;IMPA1;ADPRH;RAN
cation transmembrane transporter activity (GO:0008324)	2/98	0.61048044397013889739156411451403982937335968017578125	0.677519184312654232371642137877643108367919921875	0.77862070535303218310474449026514776051044464111328125	0.858108665992320940318904831656254827976226806640625	-0.11505752783517911	0.05678192766212945	ATP2B1;SLC1A5
protein tyrosine kinase activity (GO:0004713)	3/148	0.6007426865942806504250484067597426474094390869140625	0.67226973351041141579997884036856703460216522216796875	0.80408503048034407623134711684542708098888397216796875	0.87952504495630190461952224723063409328460693359375	-0.060567896013498206	0.030864708016019253	CDC37;CSK;ERLIN2
transferase activity, transferring acyl groups other than amino-acyl groups (GO:0016747)	2/57	0.33503844421601003400468243853538297116756439208984375	0.447031632029788628113209369985270313918590545654296875	0.499678730511015023463272655135369859635829925537109375	0.64321787802908436670890068853623233735561370849609375	-0.019809668806191928	0.02166207083498404	DGAT1;NAA15
protein kinase regulator activity (GO:0019887)	2/108	0.6630881869226559199859138971078209578990936279296875	0.71746443915321533868478809381485916674137115478515625	0.82171085845122460167289091259590350091457366943359375	0.893163976577417972890771125094033777713775634765625	-0.03981738809172836	0.016358865820826476	GMFB;DCN
mitogen-activated protein kinase kinase binding (GO:0031434)	1/66	0.75249220799074834076236584223806858062744140625	0.79253613923637578064784747766680084168910980224609375	0.8540869149628849132938057664432562887668609619140625	0.9116658081064501484291895394562743604183197021484375	-0.052304545403761595	0.014873563079863457	ACE
cholesterol binding (GO:0015485)	2/44	0.234327505962364235347905605522100813686847686767578125	0.393384617312444395675896657849079929292201995849609375	0.374527236701950150266071659643785096704959869384765625	0.5890742961371733255049321087426505982875823974609375	-0.001231110265600221	0.0017863847539928573	CAV1;ERLIN2
ubiquitin-protein transferase activity (GO:0004842)	2/418	0.998651730525406122751519433222711086273193359375	0.998651730525406122751519433222711086273193359375	0.999934821799193240821068684454075992107391357421875	0.999934821799193240821068684454075992107391357421875	0.4936911773582549	-0.0006660778715088486	CUL3;UBE2L3
ATP-dependent microtubule motor activity, plus-end-directed (GO:0008574)	1/32	0.49156496942914262859858354204334318637847900390625	0.57510679920897234129739672425785101950168609619140625	0.61194877871485264808626425292459316551685333251953125	0.72668917472388760980805955114192329347133636474609375	0.001860013721043076	-0.0013209095056766487	KIF5B
transcriptional activator activity, RNA polymerase II transcription regulatory region sequence-specific binding (GO:0001228)	1/285	0.99767314741431201152721541802748106420040130615234375	0.998651730525406122751519433222711086273193359375	0.9997501964996999834767166248639114201068878173828125	0.999934821799193240821068684454075992107391357421875	0.8054453781566506	-0.0018763364875629485	HNRNPK
transcription factor activity, RNA polymerase II core promoter proximal region sequence-specific binding (GO:0000982)	1/281	0.99746491795896752297068132975255139172077178955078125	0.998651730525406122751519433222711086273193359375	0.99971906518563657950693368547945283353328704833984375	0.999934821799193240821068684454075992107391357421875	1.0733308620097064	-0.0027244365884340834	HNRNPK
phosphotransferase activity, phosphate group as acceptor (GO:0016776)	1/42	0.5885316172595607131512451815069653093814849853515625	0.66244672558836814602045706124044954776763916015625	0.7088754134475754309363537686294876039028167724609375	0.8036177121422394264982358436100184917449951171875	0.005753872594508254	-0.0030502695719453765	NME2
ATP-dependent microtubule motor activity (GO:1990939)	1/49	0.64520337530195026598534013828611932694911956787109375	0.704532421306727218990317851421423256397247314453125	0.7619612683754459769858158324495889246463775634765625	0.8476149940944657235064596534357406198978424072265625	0.022912953491604108	-0.010040220247317712	KIF5B
regulatory region DNA binding (GO:0000975)	2/225	0.950784756056564095416661075432784855365753173828125	0.96597376824651626225914924361859448254108428955078125	0.9891287865797624423436218421556986868381500244140625	0.999934821799193240821068684454075992107391357421875	0.2820291884604721	-0.014233329609906932	SFPQ;PHB
syntaxin binding (GO:0019905)	1/78	0.8080826083917969082648369294474832713603973388671875	0.839910807409416815261238298262469470500946044921875	0.8967551894180807448009318250115029513835906982421875	0.944476086415938720364238179172389209270477294921875	0.07235679748746437	-0.015418581434609835	SCFD1
ubiquitin protein ligase activity (GO:0061630)	1/193	0.983366775106695900632303164456970989704132080078125	0.98961698766034011942593906496767885982990264892578125	0.99631673871306813961012949221185408532619476318359375	0.999934821799193240821068684454075992107391357421875	0.9481097332814462	-0.015902749143811828	CUL3
Rho guanyl-nucleotide exchange factor activity (GO:0005089)	1/60	0.7189387679353151927585940939025022089481353759765625	0.76740655004331392863292649053619243204593658447265625	0.82656020085326453727958551098708994686603546142578125	0.8963837794641567047193575490382499992847442626953125	0.05405139174205261	-0.017835828936153618	DOCK2
protein serine/threonine kinase activity (GO:0004674)	4/369	0.95173836534604128178926885084365494549274444580078125	0.96597376824651626225914924361859448254108428955078125	0.99414001484083980297867810804746113717555999755859375	0.999934821799193240821068684454075992107391357421875	0.4334458859002078	-0.021440447679413135	MAP2K3;AKT2;PKN1;PRKACA
transferase activity, transferring hexosyl groups (GO:0016758)	1/101	0.882189676493939867185645198333077132701873779296875	0.908980686192237374854130393941886723041534423828125	0.94685063149245840552481467966572381556034088134765625	0.977726195562864663912705509574152529239654541015625	0.18828829226280525	-0.023601597270058457	MTAP
sequence-specific DNA binding (GO:0043565)	4/395	0.96694292610726606529425453118165023624897003173828125	0.97931319808305195007136489948607049882411956787109375	0.99671926926589715645121714260312728583812713623046875	0.999934821799193240821068684454075992107391357421875	0.808695255731608	-0.02718494353854194	PURB;PURA;NCL;HNRNPU
ubiquitin-like protein ligase activity (GO:0061659)	1/187	0.98109632337862506812342644479940645396709442138671875	0.98942835160264730465229376932256855070590972900390625	0.99561347366118735369155956504982896149158477783203125	0.999934821799193240821068684454075992107391357421875	1.4337504271873	-0.02736260396814931	CUL3
phosphoprotein phosphatase activity (GO:0004721)	2/137	0.783727755045969143310458093765191733837127685546875	0.81817732669634135600489344142260961234569549560546875	0.90731993218231477005275564806652255356311798095703125	0.95210371196292253870296917739324271678924560546875	0.11831488225424579	-0.028832576058919278	PTPRC;TIMM50
mannosyltransferase activity (GO:0000030)	1/25	0.410427671613031119779435584860038943588733673095703125	0.498601391345753930384177010637358762323856353759765625	0.52554817275844067925305580502026714384555816650390625	0.65435322658484673663537023458047769963741302490234375	0.033677281297356844	-0.02999149015357165	ALG2
RNA polymerase II transcription factor binding (GO:0001085)	2/122	0.726961547395192031473243332584388554096221923828125	0.77249828861905189825165507500059902667999267578125	0.8694178798036791278036616859026253223419189453125	0.9197627904381906471797947233426384627819061279296875	0.10555779717742195	-0.03366044928584137	DHX9;CTNNB1
transcriptional activator activity, RNA polymerase II core promoter proximal region sequence-specific binding (GO:0001077)	1/176	0.97610097837905840378880384378135204315185546875	0.986485031340537776856081109144724905490875244140625	0.993958485992343820925043473835103213787078857421875	0.999934821799193240821068684454075992107391357421875	1.475089221225825	-0.03568128198194545	HNRNPK
protein kinase activity (GO:0004672)	7/514	0.91525455066813654614321649205521680414676666259765625	0.934937444230892200636162669979967176914215087890625	0.992563201154528673697541307774372398853302001953125	0.999934821799193240821068684454075992107391357421875	0.41185461270920193	-0.0364709841485221	MAP2K3;AKT2;CDC37;CSK;ERLIN2;PKN1;PRKACA
RNA polymerase II core promoter proximal region sequence-specific DNA binding (GO:0000978)	3/263	0.915097401415884359465735542471520602703094482421875	0.934937444230892200636162669979967176914215087890625	0.98202846914112063014812292749411426484584808349609375	0.999934821799193240821068684454075992107391357421875	0.4146017503447235	-0.036785444831946554	HNRNPK;STAT1;HNRNPC
serine-type endopeptidase activity (GO:0004252)	3/197	0.78310286153663621888654233771376311779022216796875	0.81817732669634135600489344142260961234569549560546875	0.92495964872564673253663158902782015502452850341796875	0.96165833326894289978525875994819216430187225341796875	0.1558833591496003	-0.038112113142223396	DPP4;IGKC;MBL2
protein phosphatase binding (GO:0019903)	2/93	0.5819196561262884870302514173090457916259765625	0.659694120906890280053858077735640108585357666015625	0.75383696687334877939434818472363986074924468994140625	0.843839316965107943957491443143226206302642822265625	0.07651145847414279	-0.04142505486366705	VCP;CTNNB1
oxidoreductase activity, acting on paired donors, with incorporation or reduction of molecular oxygen, NAD(P)H as one donor, and incorporation of one atom of oxygen (GO:0016709)	1/42	0.5885316172595607131512451815069653093814849853515625	0.66244672558836814602045706124044954776763916015625	0.7088754134475754309363537686294876039028167724609375	0.8036177121422394264982358436100184917449951171875	0.09692307598711088	-0.0513813096565619	POR
epidermal growth factor receptor binding (GO:0005154)	1/26	0.42276515509840251194617621877114288508892059326171875	0.5083884776499776325664470277843065559864044189453125	0.53897605466736131507587970190797932446002960205078125	0.6632477356657944245199587385286577045917510986328125	0.06471761980099819	-0.0557178868263279	ARF4
growth factor receptor binding (GO:0070851)	3/93	0.307867201505097332070448601371026597917079925537109375	0.432653611582607233732034046624903567135334014892578125	0.5122443436400276883802007432677783071994781494140625	0.65435322658484673663537023458047769963741302490234375	0.05250997082471794	-0.06186130102539098	PYCARD;ARF4;TIMM50
DNA binding (GO:0003677)	14/894	0.89687338016115070171707657209481112658977508544921875	0.920118478567055309014222075347788631916046142578125	0.99681478378063470557890468626283109188079833984375	0.999934821799193240821068684454075992107391357421875	0.5870802342259496	-0.06389815679724478	DDX3X;PCNA;DHX9;STAT1;HIST1H2BL;HNRNPU;PA2G4;ILF2;DDB1;PURB;PURA;SFPQ;HNRNPK;TARDBP
methyltransferase activity (GO:0008168)	1/68	0.76276371188717806415269251374411396682262420654296875	0.80157690961595040590736971353180706501007080078125	0.8622576757899087507297508636838756501674652099609375	0.9166543270744202942523770616389811038970947265625	0.24103659716344342	-0.06527439261905363	COQ3
transcription regulatory region sequence-specific DNA binding (GO:0000976)	5/293	0.73604107922744732572795101077645085752010345458984375	0.778880712424862675646863863221369683742523193359375	0.9272410876572123594741015040199272334575653076171875	0.96165833326894289978525875994819216430187225341796875	0.2206566077273877	-0.06762448662334888	PURB;PURA;SFPQ;SARS;ACTN4
nucleotidase activity (GO:0008252)	1/17	0.301772764563185635910969040196505375206470489501953125	0.42661328323664637895973328340915031731128692626953125	0.403098645824406798254813111270777881145477294921875	0.5964855350984212822851304736104793846607208251953125	0.057925328605039295	-0.0693992344648419	NT5C2
core promoter proximal region sequence-specific DNA binding (GO:0000987)	3/279	0.9333710643682575636148612829856574535369873046875	0.9513975441521937970179578769602812826633453369140625	0.98751098168814521738312350862543098628520965576171875	0.999934821799193240821068684454075992107391357421875	1.011339458356846	-0.0697343295874505	HNRNPK;STAT1;HNRNPC
phosphatase activity (GO:0016791)	1/105	0.89178174777899688052684723515994846820831298828125	0.91687517358230208319724852117360569536685943603515625	0.9526534836468496525441196354222483932971954345703125	0.98158439204393399535319986171089112758636474609375	0.6612035266700856	-0.07573018800167355	TIMM50
voltage-gated cation channel activity (GO:0022843)	2/101	0.626891645800981667235873828758485615253448486328125	0.69088986486187076163645315318717621266841888427734375	0.792421936017087435999428635113872587680816650390625	0.871297267611380821250577355385757982730865478515625	0.2307720641143172	-0.10776630011941361	RYR1;CACNA2D1
thiol-dependent ubiquitinyl hydrolase activity (GO:0036459)	2/93	0.5819196561262884870302514173090457916259765625	0.659694120906890280053858077735640108585357666015625	0.75383696687334877939434818472363986074924468994140625	0.843839316965107943957491443143226206302642822265625	0.20056767475675666	-0.10859192984126238	USP7;UCHL3
calcium channel activity (GO:0005262)	3/94	0.313594122746976899929194360083783976733684539794921875	0.43685933419662903443025925298570655286312103271484375	0.51922695198648705083854792974307201802730560302734375	0.65435322658484673663537023458047769963741302490234375	0.10138839254200843	-0.11757563056169894	RYR1;CACNA2D1;PDE2A
protein deacetylase activity (GO:0033558)	1/43	0.5971494038574878260305922594852745532989501953125	0.67055784121112704809775095782242715358734130859375	0.7171267103495433392623681356781162321567535400390625	0.811036160514364556917144000180996954441070556640625	0.2280501152983978	-0.11757988897669927	SIRT2
peptidyl-prolyl cis-trans isomerase activity (GO:0003755)	1/39	0.5615591069879937169417871700716204941272735595703125	0.6443009077760797342904197648749686777591705322265625	0.68265383984922411997331437305547297000885009765625	0.78513456156993088885798215414979495108127593994140625	0.21426312424786334	-0.1236380169943689	PPID
transcription corepressor activity (GO:0003714)	4/204	0.61986283070625580737811333165154792368412017822265625	0.68473219671039886602414981098263524472713470458984375	0.84346583495817795128601801479817368090152740478515625	0.90649732189886389477351258392445743083953857421875	0.2635715373045035	-0.12605495016948176	CTBP1;C1QBP;HNRNPU;HSPA1A
transcription factor activity, RNA polymerase II distal enhancer sequence-specific binding (GO:0003705)	1/65	0.74719127767341431134440199457458220422267913818359375	0.78870190421082619902648502829833887517452239990234375	0.84982209821587428866251912040752358734607696533203125	0.91070875412495400080814533794182352721691131591796875	0.47906211987591724	-0.13961502121526417	PURA
microtubule motor activity (GO:0003777)	1/61	0.72483062323718272512707017085631377995014190673828125	0.77196086555529552786225622185156680643558502197265625	0.8314835196901615432807375327683985233306884765625	0.89966895638457111683550238012685440480709075927734375	0.4484107932331756	-0.14430633935384063	KIF5B
phosphotransferase activity, alcohol group as acceptor (GO:0016773)	5/255	0.618977463846804187852512768586166203022003173828125	0.68473219671039886602414981098263524472713470458984375	0.8626199667416123428864693778450600802898406982421875	0.9166543270744202942523770616389811038970947265625	0.31282171611905396	-0.150056327325337	ADK;PKN1;NT5C2;PRKACA;GALK1
immunoglobulin receptor binding (GO:0034987)	1/82	0.823690977017203618260055009159259498119354248046875	0.8524035165210712694516814735834486782550811767578125	0.908006276882534546501801742124371230602264404296875	0.95210371196292253870296917739324271678924560546875	0.8077673470540261	-0.15667443129252775	IGKC
cation channel activity (GO:0005261)	2/147	0.8155737876524395968402814105502329766750335693359375	0.84584617715045584684929735885816626250743865966796875	0.9265922865067341973599468474276363849639892578125	0.96165833326894289978525875994819216430187225341796875	0.854270628673867	-0.17415449739256006	RYR1;PDE2A
chloride channel activity (GO:0005254)	2/62	0.3729439303477659617414019521675072610378265380859375	0.4711392737106085970566482501453720033168792724609375	0.54340839876845381528625011924304999411106109619140625	0.66525512735828751242905809704097919166088104248046875	0.18784416395851497	-0.1852758066620452	CLIC4;CLIC1
chloride transmembrane transporter activity (GO:0015108)	2/57	0.33503844421601003400468243853538297116756439208984375	0.447031632029788628113209369985270313918590545654296875	0.499678730511015023463272655135369859635829925537109375	0.64321787802908436670890068853623233735561370849609375	0.17179958048613508	-0.1878645583790859	CLIC4;CLIC1
transcription regulatory region DNA binding (GO:0044212)	7/375	0.67105121578274429250399180091335438191890716552734375	0.72443028976546253172585920765413902699947357177734375	0.918757734243257129236326363752596080303192138671875	0.9591426895946091324418603107915259897708892822265625	0.5039992079048464	-0.20105023198407	PURB;PURA;SFPQ;DHX9;STAT1;HNRNPU;PHB
receptor tyrosine kinase binding (GO:0030971)	1/40	0.5707404252308012626571098735439591109752655029296875	0.651686783616900466853394391364417970180511474609375	0.69164603450055128774920376599766314029693603515625	0.79164305153677549942159430429455824196338653564453125	0.3602931707076733	-0.20205989323476303	PCNA
hydrolase activity, hydrolyzing O-glycosyl compounds (GO:0004553)	1/33	0.5022082908464884365429270474123768508434295654296875	0.5846787699805930937912989975302480161190032958984375	0.622937898260204736544665138353593647480010986328125	0.73241460810296354910775562530034221708774566650390625	0.3041344443568843	-0.20946965554573377	MOGS
amino acid transmembrane transporter activity (GO:0015171)	1/57	0.700497339539358332416441044188104569911956787109375	0.7510975988288830507144666626118123531341552734375	0.81091310948745232156653628408093936741352081298828125	0.8834489151526143668746726689278148114681243896484375	0.6041074566007837	-0.21504093629700752	SLC1A5
RNA polymerase II activating transcription factor binding (GO:0001102)	1/48	0.63761122882335474759685212120530195534229278564453125	0.7010771613219757281143529326072894036769866943359375	0.7550141257056228738520076149143278598785400390625	0.843839316965107943957491443143226206302642822265625	0.49900662858789047	-0.2245662267914794	CTNNB1
RNA polymerase II regulatory region sequence-specific DNA binding (GO:0000977)	7/461	0.85093757170827932778678359682089649140834808349609375	0.87868553600311460893834691887605004012584686279296875	0.98039791652975427638239125371910631656646728515625	0.999934821799193240821068684454075992107391357421875	1.4813845572975501	-0.23911992793901996	PURB;PURA;SFPQ;HNRNPK;STAT1;ACTN4;HNRNPC
carboxylic ester hydrolase activity (GO:0052689)	2/104	0.64276179200407346225887295076972804963588714599609375	0.704532421306727218990317851421423256397247314453125	0.80545977801261325890180842179688625037670135498046875	0.87952504495630190461952224723063409328460693359375	0.6645023588900613	-0.293697474782852	CA1;AARS
cysteine-type endopeptidase inhibitor activity (GO:0004869)	2/52	0.29649150773297616723311875830404460430145263671875	0.42661328323664637895973328340915031731128692626953125	0.4533619868378455652901948269573040306568145751953125	0.62419403984920762695765006355941295623779296875	0.26297246654181583	-0.31970527936511567	DPEP1;LTF
kinase activity (GO:0016301)	5/281	0.70217328804744549852756563268485479056835174560546875	0.7511989005012085218737638570019043982028961181640625	0.910544120242504195772426101029850542545318603515625	0.9526617998131927667060381281771697103977203369140625	0.9240841487807335	-0.32673310497554275	ADK;CSK;COQ8A;PKN1;PRKACA
serine-type peptidase activity (GO:0008236)	4/221	0.6815861699767820081063973702839575707912445068359375	0.73413476358043416869492148180142976343631744384765625	0.88360108593623787331949870349490083754062652587890625	0.93269003515491777367429904188611544668674468994140625	0.9118060210138332	-0.3495249674423288	DPP4;ACE;IGKC;MBL2
transcriptional repressor activity, RNA polymerase II transcription regulatory region sequence-specific binding (GO:0001227)	3/160	0.65319304118113163948322608121088705956935882568359375	0.7083714487694920958205102579086087644100189208984375	0.84351961321957436013008191366679966449737548828125	0.90649732189886389477351258392445743083953857421875	0.8794418784300724	-0.37453896855636243	PURB;PURA;CHCHD3
activating transcription factor binding (GO:0033613)	1/69	0.7677388658071049309938871374470181763172149658203125	0.80502419703835503828059927400317974388599395751953125	0.8661703426693663221413999053766019642353057861328125	0.91837257314274334252246489995741285383701324462890625	1.4685735294711169	-0.3881522403566628	CTNNB1
RNA polymerase II regulatory region DNA binding (GO:0001012)	3/202	0.79715324827025069165387094471952877938747406005859375	0.830367966948177826935761913773603737354278564453125	0.9323382345594877218530882601044140756130218505859375	0.9648380423001234884594623508746735751628875732421875	1.722418188596145	-0.3904865636419096	PURB;PURA;ACTN4
thiol-dependent ubiquitin-specific protease activity (GO:0004843)	2/77	0.480508760092417552822752213614876382052898406982421875	0.5637776622215120436720781071926467120647430419921875	0.65810645630665709493456461132154799997806549072265625	0.76430456417032299754055202356539666652679443359375	0.5671608104972788	-0.41567772726960794	USP7;UCHL3
cysteine-type endopeptidase inhibitor activity involved in apoptotic process (GO:0043027)	1/25	0.410427671613031119779435584860038943588733673095703125	0.498601391345753930384177010637358762323856353759765625	0.52554817275844067925305580502026714384555816650390625	0.65435322658484673663537023458047769963741302490234375	0.48305493913914876	-0.4301872625318774	DPEP1
cytokine receptor binding (GO:0005126)	3/138	0.55324711210220278712057506709243170917034149169921875	0.637845578273170676908421228290535509586334228515625	0.7651485268800228833896426294813863933086395263671875	0.84915858645856434616661090331035666167736053466796875	0.7450064151783939	-0.44100693482581954	PYCARD;DDT;TIMM50
protein tyrosine kinase binding (GO:1990782)	1/49	0.64520337530195026598534013828611932694911956787109375	0.704532421306727218990317851421423256397247314453125	0.7619612683754459769858158324495889246463775634765625	0.8476149940944657235064596534357406198978424072265625	1.2199121320677613	-0.5345529328125814	PCNA
GTPase activator activity (GO:0005096)	5/250	0.6015044984040522901835856828256510198116302490234375	0.67226973351041141579997884036856703460216522216796875	0.85127302490837808424117838512756861746311187744140625	0.91070875412495400080814533794182352721691131591796875	1.5633504165871919	-0.7946842613226655	TBC1D9B;LARS;ADPRH;TBCD;PLCB1

## Sheet: GO MF Wt5wks vs Wt4wks
Molecular Function	Overlap	P-value	Adjusted P-value	Old P-value	Old Adjusted P-value	Z-score	Combined Score	Genes
actin binding (GO:0003779)	27/255	0.000000000005096546869834236820617476136202392126596516508385548149817623198032379150390625	0.00000000080695325439042084204800389242678675116859920990464161150157451629638671875	0.000000026411394010966827317135675640309699918617525327135808765888214111328125	0.000003453824986500833298000250060066917967560584656894207000732421875	-2.418832489539588	62.89558995190164	MYOM1;HNRNPU;IQGAP2;CORO1C;CAPZB;COTL1;DMD;GC;MYH10;ACTR3;ACTR2;GSN;TPM3;ACTN1;TPM2;RDX;TNNC2;TPM1;MYBPH;DSTN;ARPC4;ACTN4;FMNL1;TNNT3;MYH8;CORO7;LCP1
cadherin binding (GO:0045296)	31/314	0.00000000000084241257408870133331884870170836726176351316741630625983816571533679962158203125	0.0000000002000729863460665627252329277924462920534853793697038781829178333282470703125	0.00000001066299710010226433295308528549638626969908727915026247501373291015625	0.00000253246181127428786179441901060815922619440243579447269439697265625	-2.039093887699853	56.69192108257884	DDX3X;USO1;CAPG;PARK7;FAM129B;PCMT1;LDHA;CAPZB;KIF5B;CCT8;CLIC1;YKT6;SNX5;ANXA1;ANXA2;STAT1;RDX;EEF2;PAICS;EHD1;RAB10;PLCB3;HNRNPK;VAPA;VAPB;SERBP1;CTNNB1;PLIN3;PFKP;RAN;HSPA1A
RNA binding (GO:0003723)	79/1388	0.00000000000000020441629023941209030507507782075603484796307430897133183833602743106894195079803466796875	0.000000000000097097737863720745606620023662087197655599403456339047124856733717024326324462890625	0.00000000536697825720681343402343653156173763907332840972230769693851470947265625	0.00000253246181127428786179441901060815922619440243579447269439697265625	-1.3725102795046482	49.58381846964812	CARS;RPL4;RPL5;DAZAP1;DDX3X;RTCB;ADK;HNRNPU;PARK7;RPL10A;RPL8;RPL9;IPO5;UBE2L3;RPS16;CSRP1;SNRPD2;SNRPD1;C1QBP;XPO5;PDIA3;ANXA2;DDX58;ACTN1;RPL23;RPS6;SARS;ACTN4;ILF2;DCN;DNM1;PSMA6;SFPQ;HNRNPUL2;NCL;STRAP;SUCLG1;KCTD12;MYH4;SNRNP200;KPNB1;SNRPB;VCP;SF3B3;DHX9;USO1;PRPF8;PURB;PURA;FAM120A;PCBP2;SERPINH1;MAP4;MYH10;EIF4B;SSB;API5;RDX;PA2G4;EEF2;HNRNPM;LSM8;NUDT21;HNRNPK;HNRNPF;PSMC1;SERBP1;EIF3G;U…
actin filament binding (GO:0051015)	19/128	0.0000000000219403136124966770461591807592587857929367078924087763880379498004913330078125	0.00000000260541224148398027079222557069772270299523597714141942560672760009765625	0.000000029084841991585963117106680936134466275433396731386892497539520263671875	0.000003453824986500833298000250060066917967560584656894207000732421875	-1.7633572136774092	43.27753891863864	ACTR3;ACTR2;MYOM1;TPM3;ACTN1;TPM2;TNNC2;TPM1;MYBPH;DSTN;ARPC4;ACTN4;IQGAP2;CORO1C;FMNL1;CAPZB;MYH8;LCP1;MYH10
ATPase activity (GO:0016887)	18/204	0.0000003101493184424339706901766790247965133175966911949217319488525390625	0.00002455348771002602100321961231532696956492145545780658721923828125	0.0000561308549863090864239477395525312886093161068856716156005859375	0.004443692686416135691207518476630866643972694873809814453125	-2.3094015819359233	34.60918166085778	VCP;ABCD3;DDX3X;DHX9;ATP1B1;ATP5L;PSMC5;KATNAL2;KIF5B;PSMC1;MYH8;ATP6V1H;HYOU1;CCT8;MYH4;MYH10;HSPA1A;MYH7
peptide disulfide oxidoreductase activity (GO:0015037)	4/10	0.00003574659151023255204172868193523981972248293459415435791015625	0.00106122693546002884977530467125461655086837708950042724609375	0.00049402729047611621503166556834685252397321164608001708984375	0.0191997266462286299282258283938062959350645542144775390625	-2.735676591538929	28.010744822160714	PDIA3;GLRX;TXNDC12;P4HB
ATPase activity, coupled to transmembrane movement of ions, rotational mechanism (GO:0044769)	5/26	0.00017824446063863130687403291130266325126285664737224578857421875	0.0044561115159657826989558770947041921317577362060546875	0.00159720775598783983062478597503286437131464481353759765625	0.044627863770248465957735106712789274752140045166015625	-2.833146332641249	24.45672370767601	ATP6V1A;ATP6V1H;ATP6V1C1;ATP5L;ATP6V0A1
myosin binding (GO:0017022)	8/47	0.000005243686297722067668415808772142128191262600012123584747314453125	0.000311343873927247792587902353034223779104650020599365234375	0.00013939738694364380033365036215542431818903423845767974853515625	0.0082767198497788498079419383657295838929712772369384765625	-1.8334627590657495	22.29213094849418	PYCARD;RAB10;RALA;GSN;RAB3D;MYH8;DMD;RAB6B
nuclear localization sequence binding (GO:0008139)	6/29	0.0000254057199160542316576823218543523807966266758739948272705078125	0.00106122693546002884977530467125461655086837708950042724609375	0.0003876452576579353446854792064613093316438607871532440185546875	0.018413149738751931339120204711434780620038509368896484375	-2.0956168921688616	22.17275042192298	NUP214;KPNA4;IPO4;KPNB1;TNPO3;IPO5
nucleoside-triphosphatase activity (GO:0017111)	30/425	0.00000000710402725206692321704142844651479193895937669367413036525249481201171875	0.0000006748825889463576551609183366842170670452105696313083171844482421875	0.000013088474539465552381957598460093805670112487860023975372314453125	0.00124340508124922755929520068463034476735629141330718994140625	-1.1684990837161062	21.92408557640932	ARF4;VCP;ABCD3;DDX3X;DHX9;SAR1B;RAB3D;GNAI3;ATP5L;RAB21;KIF5B;ARHGDIB;ATP6V1H;MYH10;RAB6B;EIF4B;RAB4B;ATP1B1;DNM1;RAB10;PSMC5;KATNAL2;PSMC1;GNB1;MYH8;HYOU1;MYH4;RAN;HSPA1A;MYH7
phospholipase inhibitor activity (GO:0004859)	3/9	0.0006932467214301372103457676843163426383398473262786865234375	0.0106223287961069411122760897114858380518853664398193359375	0.0040284246428026089514862206897305441088974475860595703125	0.06598281742521515391697306540663703344762325286865234375	-2.956150362415167	21.50340608068587	ANXA1;ANXA2;ANXA5
alkali metal ion binding (GO:0031420)	4/17	0.000360683766789740849374734654730900729191489517688751220703125	0.006531651970479339548714126095774190616793930530548095703125	0.00252788302875366077682173227003659121692180633544921875	0.057178306602761373722554338883128366433084011077880859375	-2.7051229354199204	21.44488635120828	IMPA1;ADPRH;ATP1A1;ATP1B1
enoyl-CoA hydratase activity (GO:0004300)	3/9	0.0006932467214301372103457676843163426383398473262786865234375	0.0106223287961069411122760897114858380518853664398193359375	0.0040284246428026089514862206897305441088974475860595703125	0.06598281742521515391697306540663703344762325286865234375	-2.818553948491945	20.502512620916168	ECHS1;ECHDC1;ECHDC2
signal sequence binding (GO:0005048)	7/40	0.00001702219502369053990144080745761101525204139761626720428466796875	0.0008983936262503340770824156180651698377914726734161376953125	0.000314284229655018812650546511378024661098606884479522705078125	0.016587223231792659616790075460812659002840518951416015625	-1.782610900742021	19.574836888363286	NUP214;KPNA4;AP2M1;IPO4;KPNB1;TNPO3;IPO5
vinculin binding (GO:0017166)	3/11	0.001319952229212655904488915581396213383413851261138916015625	0.0142494842926366264979076703411919879727065563201904296875	0.006392699878373118115015838469616937800310552120208740234375	0.0833426778198501361227812367360456846654415130615234375	-2.9254261377075768	19.396042580179746	ACTN1;RTCB;DMD
double-stranded RNA binding (GO:0003725)	8/60	0.0000336646694272152140355557070616754344882792793214321136474609375	0.00106122693546002884977530467125461655086837708950042724609375	0.000616427092881941733441830688633444879087619483470916748046875	0.0209144906513515950463588666252690018154680728912353515625	-1.8759731082874977	19.320762706303466	DDX3X;DDX58;DHX9;ACTN1;HNRNPU;MYH4;ILF2;EIF4B
proton-transporting ATPase activity, rotational mechanism (GO:0046961)	4/17	0.000360683766789740849374734654730900729191489517688751220703125	0.006531651970479339548714126095774190616793930530548095703125	0.00252788302875366077682173227003659121692180633544921875	0.057178306602761373722554338883128366433084011077880859375	-2.4216707202497028	19.197816371233426	ATP6V1A;ATP6V1H;ATP6V1C1;ATP6V0A1
small protein activating enzyme activity (GO:0008641)	3/11	0.001319952229212655904488915581396213383413851261138916015625	0.0142494842926366264979076703411919879727065563201904296875	0.006392699878373118115015838469616937800310552120208740234375	0.0833426778198501361227812367360456846654415130615234375	-2.7007454255791243	17.906373569837367	UBA6;UBA1;SAE1
C3HC4-type RING finger domain binding (GO:0055131)	2/7	0.00853638309322491024844214990707769175060093402862548828125	0.0579254567040261847399307271189172752201557159423828125	0.0249654923902934942903097947919377475045621395111083984375	0.194403424350646059082237115944735705852508544921875	-3.718802503532978	17.71421036086203	DNAJA1;HSPA1A
proteasome-activating ATPase activity (GO:0036402)	2/7	0.00853638309322491024844214990707769175060093402862548828125	0.0579254567040261847399307271189172752201557159423828125	0.0249654923902934942903097947919377475045621395111083984375	0.194403424350646059082237115944735705852508544921875	-3.6706350454329266	17.48476862941173	PSMC5;PSMC1
purine ribonucleoside triphosphate binding (GO:0035639)	22/397	0.000035533323868499550935752540059553439277806319296360015869140625	0.00106122693546002884977530467125461655086837708950042724609375	0.0037546079221299354274077320070546193164773285388946533203125	0.06598281742521515391697306540663703344762325286865234375	-1.695166655889021	17.367049520328003	CARS;RYR1;ARF4;RALA;ABCD3;DHX9;GNAI3;HNRNPU;ATP1A1;ATP1B1;TUBB4A;RAB10;RAB21;PSMA6;TUBA1C;AKT2;MYH8;HYOU1;MYH10;RAN;GALK1;HSPA1A
NADH dehydrogenase (ubiquinone) activity (GO:0008137)	7/44	0.00003255935413262975330374315863224410350085236132144927978515625	0.00106122693546002884977530467125461655086837708950042724609375	0.0005254662029494151266606483119403492310084402561187744140625	0.0191997266462286299282258283938062959350645542144775390625	-1.62537686437729	16.794118442300558	NDUFA8;NDUFB10;NDUFA4;NDUFS3;NDUFC2;NDUFS1;NDUFV1
acyl-CoA dehydrogenase activity (GO:0003995)	4/16	0.00028042412648830315931303136522956265253014862537384033203125	0.006531651970479339548714126095774190616793930530548095703125	0.002092276811941654220128317120952488039620220661163330078125	0.052306920298541358105293141989022842608392238616943359375	-2.05157796250129	16.780281577468255	ACAD8;GCDH;ACAD10;ACADSB
potassium ion binding (GO:0030955)	3/13	0.002217862589418573109056875836131439427845180034637451171875	0.0210033528996809958078184621399486786685883998870849609375	0.00943396832828299718165521170476495171897113323211669921875	0.11490089630601087178352059936514706350862979888916015625	-2.711774744901753	16.5722285846215	ADPRH;ATP1A1;ATP1B1
microfilament motor activity (GO:0000146)	4/19	0.00056827680269569825870223933605984711903147399425506591796875	0.00939387726198798005128320909307149122469127178192138671875	0.0035780367321828865194432989227379948715679347515106201171875	0.0653679787610335072400857825414277613162994384765625	-2.2067245481583946	16.49063613327733	MYH8;MYH4;MYH10;MYH7
hydrogen-exporting ATPase activity (GO:0036442)	4/22	0.001020630666609447130543930626345172640867531299591064453125	0.0122559161595005954026316175031752209179103374481201171875	0.005653462692213034011812222701109931222163140773773193359375	0.07898219937650562127995357286636135540902614593505859375	-2.3504747154831653	16.188505698415074	ATP6V1A;ATP6V1H;ATP6V1C1;ATP6V0A1
poly-pyrimidine tract binding (GO:0008187)	4/21	0.000848960057266888988049269304525523693882860243320465087890625	0.01114730683515770433278380124875184264965355396270751953125	0.004890446284970685619786223696792148984968662261962890625	0.072592562042533614885542192496359348297119140625	-2.270397328915265	16.055111123196536	DAZAP1;SSB;HNRNPU;HNRNPC
NADH dehydrogenase (quinone) activity (GO:0050136)	7/44	0.00003255935413262975330374315863224410350085236132144927978515625	0.00106122693546002884977530467125461655086837708950042724609375	0.0005254662029494151266606483119403492310084402561187744140625	0.0191997266462286299282258283938062959350645542144775390625	-1.5298661158914486	15.807258805167404	NDUFA8;NDUFB10;NDUFA4;NDUFS3;NDUFC2;NDUFS1;NDUFV1
mRNA binding (GO:0003729)	16/180	0.00000127642616482346701848476534790766123705907375551760196685791015625	0.000086614632613020976314825716269041322448174469172954559326171875	0.0001336293339948485601846595027808461964013986289501190185546875	0.0082767198497788498079419383657295838929712772369384765625	-1.1600415316754176	15.743441519752464	RPL5;DDX3X;SSB;DHX9;HNRNPU;PARK7;PURB;HNRNPM;NUDT21;C1QBP;NCL;SERBP1;XPO5;HNRNPC;TARDBP;MYH10
oxidoreductase activity, acting on the CH-OH group of donors, NAD or NADP as acceptor (GO:0016616)	9/89	0.00010140321820063452683095828188442055761697702109813690185546875	0.0026759182580723002951861300147129441029392182826995849609375	0.00173990758246830010992634019117986099445261061191558837890625	0.045914227870691250166235164442696259357035160064697265625	-1.702159496747633	15.65374934863742	LDHB;LDHA;CTBP1;ZADH2;CRYL1;PHGDH;HSD17B11;ADH5;DHRS4
protein transporter activity (GO:0008565)	9/81	0.0000482004412235051055471944658759042567908181808888912200927734375	0.0013467770341861720791165613064777062390930950641632080078125	0.000949892486486221781886996051724736389587633311748504638671875	0.028199933192559707706426053164250333793461322784423828125	-1.5714402033557973	15.620339367624938	AZGP1;IPO9;USO1;KPNA4;VPS26A;IPO4;KPNB1;TNPO3;IPO5
calcium ion binding (GO:0005509)	16/285	0.0003522873535882819280747046963853108536568470299243927001953125	0.006531651970479339548714126095774190616793930530548095703125	0.011262439346717938171149597792464192025363445281982421875	0.1162969280367613100768409140073345042765140533447265625	-1.9237590010352141	15.29592972578812	RYR1;ANXA1;GSN;TNNC2;SRI;ITIH1;TUBB4A;CLEC3B;ASPH;STIM1;MB;TNNT3;CALU;CPNE1;LCP1;MBL2
ATPase activity, coupled (GO:0042623)	10/95	0.00002965813278652166301205782283911815966348513029515743255615234375	0.00106122693546002884977530467125461655086837708950042724609375	0.0007382155929521873154175448661362679558806121349334716796875	0.023376827110152598176995297762914560735225677490234375	-1.4623050896186705	15.245662642480784	PSMC5;KATNAL2;PSMC1;TNNT3;HYOU1;CCT8;SNRNP200;MYH10;HSPA1A;MYH7
poly(G) binding (GO:0034046)	2/8	0.01122536619027980804574884388102873344905674457550048828125	0.06600014088949963941832521641117637045681476593017578125	0.0306340483485888180614775677668149000965058803558349609375	0.213987837729113061779884219504310749471187591552734375	-3.3739787248422433	15.147744782381125	DAZAP1;HNRNPU
hydrogen ion transmembrane transporter activity (GO:0015078)	6/52	0.000726320206749110261999768933804944026633165776729583740234375	0.0107813155689321059360619159406269318424165248870849609375	0.005626920149174160536154065681557767675258219242095947265625	0.07898219937650562127995357286636135540902614593505859375	-2.0527283918269217	14.836134653070754	ATP6V1A;UQCRB;ATP6V1H;ATP6V1C1;ATP5L;ATP6V0A1
GTPase inhibitor activity (GO:0005095)	3/14	0.00277925211096460671178487444876736844889819622039794921875	0.02444712505015163295229996265334193594753742218017578125	0.01122010962002432943318552815981092862784862518310546875	0.1162969280367613100768409140073345042765140533447265625	-2.375131923903107	13.979013302043652	GPS1;IQGAP2;IPO5
RNA stem-loop binding (GO:0035613)	3/14	0.00277925211096460671178487444876736844889819622039794921875	0.02444712505015163295229996265334193594753742218017578125	0.01122010962002432943318552815981092862784862518310546875	0.1162969280367613100768409140073345042765140533447265625	-2.372280110558971	13.962228745248545	DDX3X;DHX9;MYH10
ubiquitin-protein transferase inhibitor activity (GO:0055105)	2/7	0.00853638309322491024844214990707769175060093402862548828125	0.0579254567040261847399307271189172752201557159423828125	0.0249654923902934942903097947919377475045621395111083984375	0.194403424350646059082237115944735705852508544921875	-2.873828611153971	13.689246608466464	RPL5;RPL23
nitric-oxide synthase binding (GO:0050998)	3/12	0.00173276843590675598549832869821329950354993343353271484375	0.0174611354200678893511256006831899867393076419830322265625	0.00782617198057724595960937818972524837590754032135009765625	0.09782714975721558403609634524400462396442890167236328125	-2.141292846425862	13.614414643432816	CAV1;DMD;DNM1
poly(U) RNA binding (GO:0008266)	3/17	0.00495624578397587355060860403455080813728272914886474609375	0.0379712378611054834909310784496483393013477325439453125	0.01767744635141134390554640276604914106428623199462890625	0.1614766734023151684151997642402420751750469207763671875	-2.460567217658713	13.058492823794593	DAZAP1;SSB;HNRNPC
carboxy-lyase activity (GO:0016831)	4/27	0.0022550968376499592148165529437164877890609204769134521484375	0.0210033528996809958078184621399486786685883998870849609375	0.010659209376256216506018148493240005336701869964599609375	0.1162969280367613100768409140073345042765140533447265625	-2.139019136747422	13.036385525464665	UROD;ECHDC1;PAICS;PCK2
hydro-lyase activity (GO:0016836)	6/46	0.0003712728488482992870826915332571616090717725455760955810546875	0.006531651970479339548714126095774190616793930530548095703125	0.0032571417879804815016797636673118176986463367938995361328125	0.061885693971629150700319854649933404289186000823974609375	-1.6310146500101461	12.882688805659056	CA1;ECHS1;APIP;ECHDC1;ECHDC2;PARK7
exopeptidase activity (GO:0008238)	6/46	0.0003712728488482992870826915332571616090717725455760955810546875	0.006531651970479339548714126095774190616793930530548095703125	0.0032571417879804815016797636673118176986463367938995361328125	0.061885693971629150700319854649933404289186000823974609375	-1.6246241249967903	12.832212775262068	CTSA;ACE;MME;DPEP1;BLMH;CNDP2
cyclic-nucleotide phosphodiesterase activity (GO:0004112)	2/11	0.0211559694358552825843577949171958607621490955352783203125	0.09756393671875009110383558663670555688440799713134765625	0.05024205298591012669451316696722642518579959869384765625	0.258766777154404825633804421158856712281703948974609375	-3.2981943824487927	12.717287302546179	CNP;PDE2A
ubiquitin-like protein ligase binding (GO:0044389)	16/298	0.00057352092757400295608416485038105747662484645843505859375	0.00939387726198798005128320909307149122469127178192138671875	0.0162651723020474335557050693523706286214292049407958984375	0.15451913686945062398336858677794225513935089111328125	-1.6815127377454016	12.55033374533678	RPL5;RALA;USP7;VCP;DDX58;STAT1;CUL3;RPL23;NEDD8;ERLIN2;PA2G4;UBE2L3;DNAJA1;PCBP2;PRKACA;HSPA1A
mRNA 5'-UTR binding (GO:0048027)	4/23	0.00121528795712458402393518763773272439721040427684783935546875	0.01374432808652803483795423744595609605312347412109375	0.0064919559564935898354764987061571446247398853302001953125	0.0833426778198501361227812367360456846654415130615234375	-1.8647353967459215	12.517547714287788	RPL5;DDX3X;NCL;MYH10
intramolecular oxidoreductase activity, transposing S-S bonds (GO:0016864)	4/21	0.000848960057266888988049269304525523693882860243320465087890625	0.01114730683515770433278380124875184264965355396270751953125	0.004890446284970685619786223696792148984968662261962890625	0.072592562042533614885542192496359348297119140625	-1.7555411676400912	12.414306592438644	PDIA3;ERP44;QSOX1;P4HB
protein disulfide isomerase activity (GO:0003756)	4/21	0.000848960057266888988049269304525523693882860243320465087890625	0.01114730683515770433278380124875184264965355396270751953125	0.004890446284970685619786223696792148984968662261962890625	0.072592562042533614885542192496359348297119140625	-1.754286086140041	12.40543128559462	PDIA3;ERP44;QSOX1;P4HB
carbohydrate kinase activity (GO:0019200)	3/14	0.00277925211096460671178487444876736844889819622039794921875	0.02444712505015163295229996265334193594753742218017578125	0.01122010962002432943318552815981092862784862518310546875	0.1162969280367613100768409140073345042765140533447265625	-2.086877857579228	12.2824728332987	NAGK;ADK;GALK1
sequence-specific mRNA binding (GO:1990825)	2/9	0.01423454318145781459514775946217923774383962154388427734375	0.0751267556799162516956158697212231345474720001220703125	0.0367560182144935632120308355297311209142208099365234375	0.2297251138405847770140866259680478833615779876708984375	-2.8486313769473477	12.112618902763073	SSB;DHX9
myosin V binding (GO:0031489)	3/16	0.00414526425183602172108709993381125968880951404571533203125	0.033895000071087207083042613930956576950848102569580078125	0.01533967092074161632508921826456571579910814762115478515625	0.1517988268198389167906725560897029936313629150390625	-2.18143859505234	11.966911282778257	RAB10;RAB3D;RAB6B
single-stranded RNA binding (GO:0003727)	6/46	0.0003712728488482992870826915332571616090717725455760955810546875	0.006531651970479339548714126095774190616793930530548095703125	0.0032571417879804815016797636673118176986463367938995361328125	0.061885693971629150700319854649933404289186000823974609375	-1.498190545803395	11.833567879384507	DDX3X;DDX58;DHX9;HNRNPF;HNRNPU;EIF4B
dipeptidyl-peptidase activity (GO:0008239)	2/9	0.01423454318145781459514775946217923774383962154388427734375	0.0751267556799162516956158697212231345474720001220703125	0.0367560182144935632120308355297311209142208099365234375	0.2297251138405847770140866259680478833615779876708984375	-2.6714845677849595	11.359375851875985	DPP4;DPP3
protein homodimerization activity (GO:0042803)	26/665	0.0017644936845542286314725277662773805786855518817901611328125	0.0174611354200678893511256006831899867393076419830322265625	0.08018877758317556614375831713914521969854831695556640625	0.345334701387982112574803750248975120484828948974609375	-1.7884791743999202	11.338763905019855	CARS;MYOM1;ABCD3;CTBP1;PARK7;DPP4;PYCARD;HMGCL;IMPA1;CPNE1;WARS;ACTN2;STAT1;ACTN1;TPM2;PDE2A;RDX;TPM1;SARS;ACTN4;NUDT21;SFPQ;VAPB;CRYL1;PLCB1;VPS25
cardiolipin binding (GO:1901612)	2/8	0.01122536619027980804574884388102873344905674457550048828125	0.06600014088949963941832521641117637045681476593017578125	0.0306340483485888180614775677668149000965058803558349609375	0.213987837729113061779884219504310749471187591552734375	-2.492661758343792	11.19100244058551	STOML2;UCP1
aminoacyl-tRNA ligase activity (GO:0004812)	5/42	0.00175273391925532921742370007223144057206809520721435546875	0.0174611354200678893511256006831899867393076419830322265625	0.0100012942439341133427088692542383796535432338714599609375	0.1162969280367613100768409140073345042765140533447265625	-1.7198127133109729	10.914926339589961	CARS;WARS;LARS;SARS;AARS
NEDD8-specific protease activity (GO:0019784)	2/8	0.01122536619027980804574884388102873344905674457550048828125	0.06600014088949963941832521641117637045681476593017578125	0.0306340483485888180614775677668149000965058803558349609375	0.213987837729113061779884219504310749471187591552734375	-2.3841762050150175	10.703947954349381	COPS4;UCHL3
Rac GTPase binding (GO:0048365)	6/44	0.000289808684103495871157984975496901824953965842723846435546875	0.006531651970479339548714126095774190616793930530548095703125	0.0026645099957738750499902646851069221156649291515350341796875	0.057529193090572298963092379153749789111316204071044921875	-1.3109819593538776	10.679638652341138	NCKAP1;FMNL1;CAV1;ARHGDIB;PKN1;IQGAP2
protease binding (GO:0002020)	9/119	0.000891784546812616411674834449030413452419452369213104248046875	0.01114730683515770433278380124875184264965355396270751953125	0.01015258187712690662873882274652714841067790985107421875	0.1162969280367613100768409140073345042765140533447265625	-1.5110569835115317	10.611074291460032	DPP4;PYCARD;VCP;ANXA2;STIM1;FN1;PARK7;SRI;SERPINB6
peptidase activator activity (GO:0016504)	3/17	0.00495624578397587355060860403455080813728272914886474609375	0.0379712378611054834909310784496483393013477325439453125	0.01767744635141134390554640276604914106428623199462890625	0.1614766734023151684151997642402420751750469207763671875	-1.915060922513776	10.163432697266897	VCP;CAV1;PSME3
poly-purine tract binding (GO:0070717)	3/21	0.0091135554913808203281178066390566527843475341796875	0.0601241508111929057189826153262401930987834930419921875	0.028903616259031483792796279885806143283843994140625	0.2112187342006146828499169032511417753994464874267578125	-2.1007874914242777	9.86948358342784	DAZAP1;DDX3X;HNRNPU
clathrin adaptor activity (GO:0035615)	2/11	0.0211559694358552825843577949171958607621490955352783203125	0.09756393671875009110383558663670555688440799713134765625	0.05024205298591012669451316696722642518579959869384765625	0.258766777154404825633804421158856712281703948974609375	-2.5370282001219744	9.782357488480654	AP2A2;AP2M1
dipeptidase activity (GO:0016805)	2/11	0.0211559694358552825843577949171958607621490955352783203125	0.09756393671875009110383558663670555688440799713134765625	0.05024205298591012669451316696722642518579959869384765625	0.258766777154404825633804421158856712281703948974609375	-2.5123340271541794	9.687140877233789	ACE;DPEP1
NAD+ binding (GO:0070403)	2/9	0.01423454318145781459514775946217923774383962154388427734375	0.0751267556799162516956158697212231345474720001220703125	0.0367560182144935632120308355297311209142208099365234375	0.2297251138405847770140866259680478833615779876708984375	-2.2531952860967475	9.580774836243954	CRYL1;SIRT2
ubiquitin protein ligase binding (GO:0031625)	15/285	0.00103207715027373437936819566829171890276484191417694091796875	0.0122559161595005954026316175031752209179103374481201171875	0.0228078275603925788306280963979588705115020275115966796875	0.1934592516283299146184759820243925787508487701416015625	-1.3719436717818911	9.433734184320777	RPL5;RALA;USP7;VCP;DDX58;CUL3;RPL23;NEDD8;ERLIN2;PA2G4;UBE2L3;DNAJA1;PCBP2;PRKACA;HSPA1A
Rho GTPase binding (GO:0017048)	6/73	0.00421011579830346364949900106466884608380496501922607421875	0.033895000071087207083042613930956576950848102569580078125	0.023729363700890966637491175106333685107529163360595703125	0.194403424350646059082237115944735705852508544921875	-1.7048899882269342	9.326200246487439	NCKAP1;FMNL1;CAV1;ARHGDIB;PKN1;IQGAP2
cadherin binding involved in cell-cell adhesion (GO:0098641)	3/20	0.00793289900036689248075116864811207051388919353485107421875	0.05624070186827274941965271182198193855583667755126953125	0.0258156313499861601867824134615148068405687808990478515625	0.1977810466329585070699437210350879468023777008056640625	-1.9257467815915041	9.314330203382202	RAB10;ANXA1;ANXA2
GDP binding (GO:0019003)	5/52	0.00451772262124790387194384067015562322922050952911376953125	0.0357653040848792402872646789546706713736057281494140625	0.0217697806822650836988675138172766310162842273712158203125	0.1880117422559257345238137304477277211844921112060546875	-1.7149535832832634	9.260315907159747	RAB10;RAB21;RALA;GNAI3;RAN
GDP-dissociation inhibitor activity (GO:0005092)	2/9	0.01423454318145781459514775946217923774383962154388427734375	0.0751267556799162516956158697212231345474720001220703125	0.0367560182144935632120308355297311209142208099365234375	0.2297251138405847770140866259680478833615779876708984375	-2.171168602928748	9.231990517882487	GDI1;ARHGDIB
phosphatidylglycerol binding (GO:1901611)	2/11	0.0211559694358552825843577949171958607621490955352783203125	0.09756393671875009110383558663670555688440799713134765625	0.05024205298591012669451316696722642518579959869384765625	0.258766777154404825633804421158856712281703948974609375	-2.3687278209378313	9.133419303817597	STOML2;UCP1
ATPase binding (GO:0051117)	6/64	0.0021686639811082241043049823048249891144223511219024658203125	0.0210033528996809958078184621399486786685883998870849609375	0.01378393440722223799166368252144820871762931346893310546875	0.1393057200729907185721145879142568446695804595947265625	-1.4439549478033742	8.856705570018454	RALA;CAV1;RDX;ATP1B1;ATP6V1E1;ATP6V0A1
adenyl ribonucleotide binding (GO:0032559)	15/280	0.000863478240443687409914896857543453734251670539379119873046875	0.01114730683515770433278380124875184264965355396270751953125	0.0199556722394196132952526312465124647133052349090576171875	0.1788480059193267301953511605461244471371173858642578125	-1.254512219098389	8.85000896344786	CARS;RYR1;ABCD3;DHX9;PDE2A;HNRNPU;ATP1A1;ATP1B1;AKT2;MYH8;HYOU1;COQ8A;MYH10;GALK1;HSPA1A
kinase binding (GO:0019900)	19/419	0.00140314563678030075448421865047521350788883864879608154296875	0.01481098172156984117686651103440453880466520786285400390625	0.041150943722563719517903990663398872129619121551513671875	0.2413654377361292013848270698872511275112628936767578125	-1.3441573377592	8.829821542958607	MAP2K3;MYOM1;WARS;DCTN1;CAV1;TRADD;ITGB2;RPS6;PARK7;EEF2;AP2A2;DNM1;MAVS;PTPRC;CDC37;CTNNB1;CSPG4;VDAC1;PRKACA
low-density lipoprotein particle receptor binding (GO:0050750)	3/21	0.0091135554913808203281178066390566527843475341796875	0.0601241508111929057189826153262401930987834930419921875	0.028903616259031483792796279885806143283843994140625	0.2112187342006146828499169032511417753994464874267578125	-1.835024198240158	8.620929662640687	DNAJA1;APOB;AP2M1
endocytic adaptor activity (GO:0098748)	2/11	0.0211559694358552825843577949171958607621490955352783203125	0.09756393671875009110383558663670555688440799713134765625	0.05024205298591012669451316696722642518579959869384765625	0.258766777154404825633804421158856712281703948974609375	-2.2076448348578523	8.51231018288999	AP2A2;AP2M1
peptidase activity, acting on L-amino acid peptides (GO:0070011)	10/186	0.005890613556218606168546347845449417945928871631622314453125	0.043719397487559964743386586860651732422411441802978515625	0.050663811106020313623776729627934400923550128936767578125	0.258766777154404825633804421158856712281703948974609375	-1.6570593232470003	8.507997298863872	DPP4;PSMA6;PSMB4;ACE;CAPNS1;MME;PSMA2;CPNE1;PSMD1;BLMH
protein binding involved in cell-cell adhesion (GO:0098632)	3/22	0.01039138572676094607327712537880870513617992401123046875	0.06520012412495658493671868427554727531969547271728515625	0.0321781394366388584504790060236700810492038726806640625	0.22151617728120953643156099133193492889404296875	-1.8585107695453893	8.487406302467388	RAB10;ANXA1;ANXA2
potassium-transporting ATPase activity (GO:0008556)	2/12	0.0250406096360388137622710047480723005719482898712158203125	0.10619901408141461940370930960853002034127712249755859375	0.05755027850393344690527186457984498701989650726318359375	0.278942676422126389912392596670542843639850616455078125	-2.213361439122536	8.161231102168957	ATP1A1;ATP1B1
phosphoric diester hydrolase activity (GO:0008081)	4/34	0.005312885604884236279144005266061867587268352508544921875	0.040057470830476386847163183801967534236609935760498046875	0.02145737496189105419919229689185158349573612213134765625	0.1880117422559257345238137304477277211844921112060546875	-1.553664075313929	8.137502287263919	PDIA3;PLCB3;PDE2A;PLCB1
annealing activity (GO:0097617)	2/13	0.029190200008285545341113476069949683733284473419189453125	0.121625833367856428512965294430614449083805084228515625	0.06520014104483075334517394594513461925089359283447265625	0.300680262099947637199903738292050547897815704345703125	-2.294793276394074	8.109621000686747	DDX3X;EIF4B
NADH dehydrogenase activity (GO:0003954)	2/12	0.0250406096360388137622710047480723005719482898712158203125	0.10619901408141461940370930960853002034127712249755859375	0.05755027850393344690527186457984498701989650726318359375	0.278942676422126389912392596670542843639850616455078125	-2.1648482806130307	7.982350648622614	NDUFS3;NDUFS1
exo-alpha-sialidase activity (GO:0004308)	1/7	0.1374592585262857102890166061115451157093048095703125	0.340068478124925632766206717860768549144268035888671875	0.2043194401816397498539146226903540082275867462158203125	0.5564849858445934938089294519159011542797088623046875	-4.022412510352438	7.982186836170055	CTSA
sodium:potassium-exchanging ATPase activity (GO:0005391)	2/12	0.0250406096360388137622710047480723005719482898712158203125	0.10619901408141461940370930960853002034127712249755859375	0.05755027850393344690527186457984498701989650726318359375	0.278942676422126389912392596670542843639850616455078125	-2.1474981803098956	7.918376380472432	ATP1A1;ATP1B1
ATP binding (GO:0005524)	13/256	0.0029770831326002057150292845477679293253459036350250244140625	0.0257111725088199592759163891741991392336785793304443359375	0.04115915885605571367111821245998726226389408111572265625	0.2413654377361292013848270698872511275112628936767578125	-1.3593296385065123	7.906963964145335	CARS;RYR1;ABCD3;DHX9;HNRNPU;ATP1A1;ATP1B1;AKT2;MYH8;HYOU1;MYH10;GALK1;HSPA1A
alpha-sialidase activity (GO:0016997)	1/7	0.1374592585262857102890166061115451157093048095703125	0.340068478124925632766206717860768549144268035888671875	0.2043194401816397498539146226903540082275867462158203125	0.5564849858445934938089294519159011542797088623046875	-3.851893546497413	7.643804279657552	CTSA
pyrophosphatase activity (GO:0016462)	4/42	0.01125476086747257027653734695604725857265293598175048828125	0.06600014088949963941832521641117637045681476593017578125	0.039881781719134000441240317513802438043057918548583984375	0.239795522994793064430751883264747448265552520751953125	-1.6950949489956642	7.605830100244496	DDX3X;PPA2;DHX9;DCPS
NAD binding (GO:0051287)	3/23	0.01176780039217848079780015524420377914793789386749267578125	0.06654410936053307967785741539046284742653369903564453125	0.03563787988115731109051154135158867575228214263916015625	0.2297251138405847770140866259680478833615779876708984375	-1.7013981349271197	7.558271096344969	CTBP1;CRYL1;SIRT2
cuprous ion binding (GO:1903136)	1/7	0.1374592585262857102890166061115451157093048095703125	0.340068478124925632766206717860768549144268035888671875	0.2043194401816397498539146226903540082275867462158203125	0.5564849858445934938089294519159011542797088623046875	-3.75028300772885	7.442165511160507	PARK7
snRNA binding (GO:0017069)	4/37	0.007204323357020452588128645032838903716765344142913818359375	0.052646978378226384764904111079886206425726413726806640625	0.0275792216825222757936586504001752473413944244384765625	0.2079385761777473307088115461738198064267635345458984375	-1.5026792641701687	7.4128279587008645	LSM8;HNRNPU;PRPF8;SNRPB
telomerase RNA binding (GO:0070034)	3/23	0.01176780039217848079780015524420377914793789386749267578125	0.06654410936053307967785741539046284742653369903564453125	0.03563787988115731109051154135158867575228214263916015625	0.2297251138405847770140866259680478833615779876708984375	-1.6422785980475307	7.295639159907917	HNRNPU;HNRNPC;SNRPB
U6 snRNA binding (GO:0017070)	2/12	0.0250406096360388137622710047480723005719482898712158203125	0.10619901408141461940370930960853002034127712249755859375	0.05755027850393344690527186457984498701989650726318359375	0.278942676422126389912392596670542843639850616455078125	-1.9258470752287322	7.101091927673956	LSM8;PRPF8
integrin binding (GO:0005178)	7/95	0.003781193841890322614174291260269455960951745510101318359375	0.031509948682419353094275038529303856194019317626953125	0.0249447360390369181348813043541667866520583629608154296875	0.194403424350646059082237115944735705852508544921875	-1.2426348022088287	6.9310633822414225	VTN;ACTN2;ACTN1;FN1;ACTN4;LCP1;P4HB
uridylyltransferase activity (GO:0070569)	1/7	0.1374592585262857102890166061115451157093048095703125	0.340068478124925632766206717860768549144268035888671875	0.2043194401816397498539146226903540082275867462158203125	0.5564849858445934938089294519159011542797088623046875	-3.4829072422752656	6.911577633904852	UAP1L1
GTPase activity (GO:0003924)	13/223	0.000873433875400683973171112040034813617239706218242645263671875	0.01114730683515770433278380124875184264965355396270751953125	0.0162566272638807428341234384561175829730927944183349609375	0.15451913686945062398336858677794225513935089111328125	-0.9784469296157131	6.891278173297954	ARF4;DDX3X;RAB4B;SAR1B;RAB3D;GNAI3;DNM1;RAB10;RAB21;ARHGDIB;GNB1;RAB6B;RAN
disulfide oxidoreductase activity (GO:0015036)	3/25	0.01482091362832072510558045763673362671397626399993896484375	0.0773619117961795998983376421165303327143192291259765625	0.04310577962196306123221489770003245212137699127197265625	0.24485988144082904138798539861454628407955169677734375	-1.6328647268799759	6.877162516740169	PDIA3;TXNDC12;P4HB
metal ion binding (GO:0046872)	20/443	0.00111897607599726624759417514809456406510435044765472412109375	0.01296374722191954813321768114064980181865394115447998046875	0.038185920581480660429551932111280621029436588287353515625	0.23254246507952969214017002741456963121891021728515625	-1.0096187288239904	6.8607037742415775	RYR1;ANXA1;GSN;TNNC2;SRI;ITIH1;TUBB4A;HMGCL;CLEC3B;ASPH;IMPA1;STIM1;MB;ADPRH;TNNT3;CALU;CPNE1;LCP1;RAN;MBL2
androgen receptor binding (GO:0050681)	4/43	0.01220911174680037840356572331756979110650718212127685546875	0.068227389173296237867560876111383549869060516357421875	0.04266136194912217849406488312524743378162384033203125	0.24485988144082904138798539861454628407955169677734375	-1.5554398463094465	6.852603387968089	CTNNB1;PARK7;PKN1;RAN
mRNA 3'-UTR binding (GO:0003730)	5/64	0.010821343553298230777404143054809537716209888458251953125	0.06600014088949963941832521641117637045681476593017578125	0.0446440014981005772742861381630063988268375396728515625	0.2494543089337147578898878919062553904950618743896484375	-1.4938444577531182	6.761490830431797	RPL5;SERBP1;HNRNPU;HNRNPC;TARDBP
lipoprotein particle receptor binding (GO:0070325)	3/26	0.0164993548508775254857194880742099485360085964202880859375	0.08518688645833505379556527259410358965396881103515625	0.04710944269865269262709261965937912464141845703125	0.257206727377701505066198706117575056850910186767578125	-1.6391650054366032	6.727844577935612	DNAJA1;APOB;AP2M1
guanyl ribonucleotide binding (GO:0032561)	9/171	0.01000263015034125006763598975112472544424235820770263671875	0.0642060719109742439325572149755316786468029022216796875	0.06828335255573907136561473407709854654967784881591796875	0.311871081384385184787078060253406874835491180419921875	-1.4474563956024995	6.665402385809633	RAB10;RAB21;ARF4;TUBA1C;RALA;PDE2A;GNAI3;TUBB4A;RAN
cysteine-type endopeptidase activity (GO:0004197)	6/82	0.00740924171161236495841695415265348856337368488311767578125	0.053324088075998081481809975912256049923598766326904296875	0.037615846227468059670417943607390043325722217559814453125	0.2320458046499652982053163441378274001181125640869140625	-1.3076726439835895	6.414169858700981	PDIA3;PYCARD;USP7;CAPNS1;SRI;LGMN
estradiol 17-beta-dehydrogenase activity (GO:0004303)	1/8	0.15549267172134328962584959299420006573200225830078125	0.346755958064028424470137679236358962953090667724609375	0.22673868365894378484881599433720111846923828125	0.5564849858445934938089294519159011542797088623046875	-3.430924947175972	6.38548886915005	HSD17B11
actin-dependent ATPase activity (GO:0030898)	2/10	0.017549420853413898180317431751973344944417476654052734375	0.0886805840996978955725893456474295817315578460693359375	0.043301536928483451427407402434255345724523067474365234375	0.24485988144082904138798539861454628407955169677734375	-1.5748005969753955	6.366500435383925	MYH10;MYH7
endopeptidase activity (GO:0004175)	16/355	0.0034509426252436101699438975032308007939718663692474365234375	0.02927138833911990811742498408420942723751068115234375	0.06019224599343529769068794621489359997212886810302734375	0.28308234501863138721233781325281597673892974853515625	-1.1003364469719747	6.237926000778094	PDIA3;USP7;ACE;MME;DPP4;PSMA6;PSMB4;CAPNS1;IGKC;PSMA2;CPNE1;PSMD1;UQCRC2;THOP1;LGMN;MBL2
ribosomal small subunit binding (GO:0043024)	2/15	0.038233781263038675579668534965094295330345630645751953125	0.1513420508328614244586418635662994347512722015380859375	0.0814262874851663098763054904338787309825420379638671875	0.345334701387982112574803750248975120484828948974609375	-1.9096755264380032	6.233249337953892	DDX3X;EIF4B
muscle alpha-actinin binding (GO:0051371)	2/17	0.04818987922108837473889053626407985575497150421142578125	0.178829629922007626863234008851577527821063995361328125	0.09873449629562132401350282862040330655872821807861328125	0.397448184240848545467628127880743704736232757568359375	-2.0019041614770763	6.070987081284356	MYOM1;MYBPH
ceramidase activity (GO:0017040)	1/7	0.1374592585262857102890166061115451157093048095703125	0.340068478124925632766206717860768549144268035888671875	0.2043194401816397498539146226903540082275867462158203125	0.5564849858445934938089294519159011542797088623046875	-3.008744391419536	5.970635734842926	ASAH1
sodium ion binding (GO:0031402)	2/13	0.029190200008285545341113476069949683733284473419189453125	0.121625833367856428512965294430614449083805084228515625	0.06520014104483075334517394594513461925089359283447265625	0.300680262099947637199903738292050547897815704345703125	-1.6730461691813245	5.912415069487702	ATP1A1;ATP1B1
voltage-gated anion channel activity (GO:0008308)	2/19	0.05896791105337374772066283412641496397554874420166015625	0.2044507864989235923491861512957257218658924102783203125	0.1169554100777155103418891712863114662468433380126953125	0.43743165186547139366979308761074207723140716552734375	-2.0863823798823473	5.90605167361663	VDAC2;VDAC1
peptidyl-proline 4-dioxygenase activity (GO:0031545)	1/7	0.1374592585262857102890166061115451157093048095703125	0.340068478124925632766206717860768549144268035888671875	0.2043194401816397498539146226903540082275867462158203125	0.5564849858445934938089294519159011542797088623046875	-2.9595494547572065	5.873011939465992	P4HB
histone acetyltransferase binding (GO:0035035)	3/23	0.01176780039217848079780015524420377914793789386749267578125	0.06654410936053307967785741539046284742653369903564453125	0.03563787988115731109051154135158867575228214263916015625	0.2297251138405847770140866259680478833615779876708984375	-1.315913914527545	5.845800522096934	PCNA;STAT1;SIRT2
tropomyosin binding (GO:0005523)	2/15	0.038233781263038675579668534965094295330345630645751953125	0.1513420508328614244586418635662994347512722015380859375	0.0814262874851663098763054904338787309825420379638671875	0.345334701387982112574803750248975120484828948974609375	-1.7639191686598097	5.757495364021928	PYCARD;TNNT3
cAMP-dependent protein kinase activity (GO:0004691)	1/7	0.1374592585262857102890166061115451157093048095703125	0.340068478124925632766206717860768549144268035888671875	0.2043194401816397498539146226903540082275867462158203125	0.5564849858445934938089294519159011542797088623046875	-2.8553734296422495	5.666282148780184	PRKACA
patched binding (GO:0005113)	1/7	0.1374592585262857102890166061115451157093048095703125	0.340068478124925632766206717860768549144268035888671875	0.2043194401816397498539146226903540082275867462158203125	0.5564849858445934938089294519159011542797088623046875	-2.778411497809441	5.513556758835473	CAV1
NAD(P)H oxidase activity (GO:0016174)	1/7	0.1374592585262857102890166061115451157093048095703125	0.340068478124925632766206717860768549144268035888671875	0.2043194401816397498539146226903540082275867462158203125	0.5564849858445934938089294519159011542797088623046875	-2.7446962165686144	5.446651220578106	AIFM1
NADPH-hemoprotein reductase activity (GO:0003958)	1/7	0.1374592585262857102890166061115451157093048095703125	0.340068478124925632766206717860768549144268035888671875	0.2043194401816397498539146226903540082275867462158203125	0.5564849858445934938089294519159011542797088623046875	-2.697593930538097	5.3531801390968665	POR
phosphorylase activity (GO:0004645)	1/7	0.1374592585262857102890166061115451157093048095703125	0.340068478124925632766206717860768549144268035888671875	0.2043194401816397498539146226903540082275867462158203125	0.5564849858445934938089294519159011542797088623046875	-2.6942318556332934	5.346508344501391	MTAP
phospholipase C activity (GO:0004629)	3/28	0.0201629062681949015878313247185360523872077465057373046875	0.09756393671875009110383558663670555688440799713134765625	0.05564262341117719168348543234969838522374629974365234375	0.278942676422126389912392596670542843639850616455078125	-1.3617715936738948	5.3162346764896835	PDIA3;PLCB3;PLCB1
arylesterase activity (GO:0004064)	1/7	0.1374592585262857102890166061115451157093048095703125	0.340068478124925632766206717860768549144268035888671875	0.2043194401816397498539146226903540082275867462158203125	0.5564849858445934938089294519159011542797088623046875	-2.6748919832167184	5.308129765820193	CA1
ubiquitin-specific protease binding (GO:1990381)	2/17	0.04818987922108837473889053626407985575497150421142578125	0.178829629922007626863234008851577527821063995361328125	0.09873449629562132401350282862040330655872821807861328125	0.397448184240848545467628127880743704736232757568359375	-1.707664726488128	5.17867473037526	VCP;PARK7
peptidyl-proline dioxygenase activity (GO:0031543)	1/8	0.15549267172134328962584959299420006573200225830078125	0.346755958064028424470137679236358962953090667724609375	0.22673868365894378484881599433720111846923828125	0.5564849858445934938089294519159011542797088623046875	-2.754152071184569	5.12590851308809	P4HB
calcium-dependent phospholipid binding (GO:0005544)	4/48	0.0177515397825068789450231321325190947391092777252197265625	0.08875769891253439125566870870898128487169742584228515625	0.058152830561772970996425868861479102633893489837646484375	0.279016106230728866410828459265758283436298370361328125	-1.2617888124865115	5.086627812726411	ANXA1;ANXA2;ANXA5;CPNE1
sterol transporter activity (GO:0015248)	3/29	0.0221486358313204047265632112839739420451223850250244140625	0.10115963480651145312005922960452153347432613372802734375	0.06016589404384441175377418176140054129064083099365234375	0.28308234501863138721233781325281597673892974853515625	-1.3283442634203535	5.060964242729881	OSBP;APOB;OSBPL1A
poly(A) binding (GO:0008143)	2/15	0.038233781263038675579668534965094295330345630645751953125	0.1513420508328614244586418635662994347512722015380859375	0.0814262874851663098763054904338787309825420379638671875	0.345334701387982112574803750248975120484828948974609375	-1.5078235494728744	4.921590087628012	DDX3X;HNRNPU
histone deacetylase binding (GO:0042826)	6/86	0.00928375304716940082105924858524303999729454517364501953125	0.06040798215623925659922832664960878901183605194091796875	0.04516435909115677771463737144586048088967800140380859375	0.2494543089337147578898878919062553904950618743896484375	-1.0472675372907703	4.900677330033946	NUDT21;SFPQ;PHB;PKN1;SIRT2;HSPA1A
G-protein coupled receptor binding (GO:0001664)	7/134	0.02265078265969509840882523121763369999825954437255859375	0.10150114871089783996627176065885578282177448272705078125	0.10333649463744178087498681861688965000212192535400390625	0.40565979299822185755175496524316258728504180908203125	-1.2499305979971258	4.734188227112099	DNAJA1;PSMC5;ACE;C1QBP;GNAI3;PHB;HSPA1A
interleukin-6 receptor binding (GO:0005138)	1/8	0.15549267172134328962584959299420006573200225830078125	0.346755958064028424470137679236358962953090667724609375	0.22673868365894378484881599433720111846923828125	0.5564849858445934938089294519159011542797088623046875	-2.5082102126142054	4.668172181183834	PYCARD
oxidoreductase activity, acting on the CH-CH group of donors, NAD or NADP as acceptor (GO:0016628)	2/18	0.05348158032720630450373988651335821487009525299072265625	0.1924024548494160935518948463140986859798431396484375	0.107740835175228311104689282728941179811954498291015625	0.41948275990355288200817085453309118747711181640625	-1.5749982580348565	4.612253213064383	MECR;BLVRB
manganese ion binding (GO:0030145)	3/36	0.03891133589309810070222539479800616391003131866455078125	0.152751111977038001032980218951706774532794952392578125	0.0962745340733893451012903597074910067021846771240234375	0.397448184240848545467628127880743704736232757568359375	-1.4195210838949477	4.60843213013546	HMGCL;IMPA1;PCK2
DNA polymerase binding (GO:0070182)	2/17	0.04818987922108837473889053626407985575497150421142578125	0.178829629922007626863234008851577527821063995361328125	0.09873449629562132401350282862040330655872821807861328125	0.397448184240848545467628127880743704736232757568359375	-1.4983658039794547	4.543953508886135	PCNA;PTGES3
long-chain fatty acid binding (GO:0036041)	1/7	0.1374592585262857102890166061115451157093048095703125	0.340068478124925632766206717860768549144268035888671875	0.2043194401816397498539146226903540082275867462158203125	0.5564849858445934938089294519159011542797088623046875	-2.28948860938409	4.543324632258	UCP1
peptidase activator activity involved in apoptotic process (GO:0016505)	2/19	0.05896791105337374772066283412641496397554874420166015625	0.2044507864989235923491861512957257218658924102783203125	0.1169554100777155103418891712863114662468433380126953125	0.43743165186547139366979308761074207723140716552734375	-1.6035434717947412	4.539249706395817	PYCARD;BCL2L13
aldehyde-lyase activity (GO:0016832)	1/8	0.15549267172134328962584959299420006573200225830078125	0.346755958064028424470137679236358962953090667724609375	0.22673868365894378484881599433720111846923828125	0.5564849858445934938089294519159011542797088623046875	-2.4362189649458075	4.534185189996178	ALDOC
Arp2/3 complex binding (GO:0071933)	1/8	0.15549267172134328962584959299420006573200225830078125	0.346755958064028424470137679236358962953090667724609375	0.22673868365894378484881599433720111846923828125	0.5564849858445934938089294519159011542797088623046875	-2.4110716746199765	4.487382142731313	IQGAP2
TBP-class protein binding (GO:0017025)	2/22	0.07649237656039796495743843252057558856904506683349609375	0.25587238638161291515160655762883834540843963623046875	0.14566517455760419341714850816060788929462432861328125	0.50504348842964963406387823852128349244594573974609375	-1.7406024588228317	4.474330359981285	PSMC5;PSMC1
ATP-dependent 3'-5' DNA helicase activity (GO:0043140)	1/8	0.15549267172134328962584959299420006573200225830078125	0.346755958064028424470137679236358962953090667724609375	0.22673868365894378484881599433720111846923828125	0.5564849858445934938089294519159011542797088623046875	-2.403230727110057	4.472788910929669	DHX9
phosphofructokinase activity (GO:0008443)	1/8	0.15549267172134328962584959299420006573200225830078125	0.346755958064028424470137679236358962953090667724609375	0.22673868365894378484881599433720111846923828125	0.5564849858445934938089294519159011542797088623046875	-2.40236542600496	4.471178450001456	PFKP
chloride ion binding (GO:0031404)	1/8	0.15549267172134328962584959299420006573200225830078125	0.346755958064028424470137679236358962953090667724609375	0.22673868365894378484881599433720111846923828125	0.5564849858445934938089294519159011542797088623046875	-2.395954820304482	4.45924730840694	ACE
single-stranded DNA binding (GO:0003697)	5/88	0.03723062929927321851319987899842089973390102386474609375	0.15114999074491264341446594698936678469181060791015625	0.12158425828177409078190152058596140705049037933349609375	0.44769397429335422433638314032577909529209136962890625	-1.3499254015789623	4.442096233786895	PURB;PURA;HNRNPK;DHX9;HNRNPU
cysteine-type endopeptidase activator activity involved in apoptotic process (GO:0008656)	2/17	0.04818987922108837473889053626407985575497150421142578125	0.178829629922007626863234008851577527821063995361328125	0.09873449629562132401350282862040330655872821807861328125	0.397448184240848545467628127880743704736232757568359375	-1.4386698943574845	4.362919319990151	PYCARD;BCL2L13
steroid hormone receptor binding (GO:0035258)	5/77	0.0225491560490049015863522896552240126766264438629150390625	0.10150114871089783996627176065885578282177448272705078125	0.08124046184879818444102284047403372824192047119140625	0.345334701387982112574803750248975120484828948974609375	-1.1463819825528367	4.34714655472299	CTNNB1;PARK7;PKN1;PPID;RAN
aminopeptidase activity (GO:0004177)	3/35	0.036212993275650952329502985094222822226583957672119140625	0.148285963844260348931669568628421984612941741943359375	0.09066839984097037341559399692414444871246814727783203125	0.381128229420008235450723077519796788692474365234375	-1.3040385675938169	4.327239812031079	DPP4;BLMH;DPP3
ATPase activity, coupled to transmembrane movement of ions, phosphorylative mechanism (GO:0015662)	2/23	0.0826566219056979190060729933975380845367908477783203125	0.2726520514250452276172609344939701259136199951171875	0.15553361239153573603033464678446762263774871826171875	0.53535120207231512434731257599196396768093109130859375	-1.6944053568481943	4.224254791777294	ATP2B1;ATP6V1C1
mismatch repair complex binding (GO:0032404)	1/9	0.1731499377825233276784189229147159494459629058837890625	0.356044244358002526240625229547731578350067138671875	0.248528087568807176666041414136998355388641357421875	0.55684359243011039009019214063300751149654388427734375	-2.401200135422487	4.210738236223411	PCNA
double-stranded DNA binding (GO:0003690)	6/100	0.0184989443081107207689228744129650294780731201171875	0.09153123485783949686567240178192150779068470001220703125	0.07859101172956640957156793092508451081812381744384765625	0.345334701387982112574803750248975120484828948974609375	-1.0494192392462798	4.187226434025655	PURB;PURA;DHX9;STAT1;HNRNPU;TARDBP
protein carboxyl O-methyltransferase activity (GO:0051998)	1/7	0.1374592585262857102890166061115451157093048095703125	0.340068478124925632766206717860768549144268035888671875	0.2043194401816397498539146226903540082275867462158203125	0.5564849858445934938089294519159011542797088623046875	-2.0996760217466743	4.166655274135404	PCMT1
disordered domain specific binding (GO:0097718)	2/24	0.08896686157955331630819983956826035864651203155517578125	0.28361918959924714567222281402791850268840789794921875	0.1655249234326310325826625557965599000453948974609375	0.54982054986363448900732464608154259622097015380859375	-1.7173293874380526	4.1550635471556525	FN1;HSPA1A
carboxypeptidase activity (GO:0004180)	3/40	0.05068808627814076761541883797690388746559619903564453125	0.185206469093206649301208699398557655513286590576171875	0.120029036538520428312182275476516224443912506103515625	0.445420252779665626352567642243229784071445465087890625	-1.3927229442639548	4.153189484203917	CTSA;BLMH;CNDP2
oxidoreductase activity, acting on a sulfur group of donors, NAD(P) as acceptor (GO:0016668)	1/9	0.1731499377825233276784189229147159494459629058837890625	0.356044244358002526240625229547731578350067138671875	0.248528087568807176666041414136998355388641357421875	0.55684359243011039009019214063300751149654388427734375	-2.339103183502936	4.101845184809946	DLD
DNA insertion or deletion binding (GO:0032135)	1/7	0.1374592585262857102890166061115451157093048095703125	0.340068478124925632766206717860768549144268035888671875	0.2043194401816397498539146226903540082275867462158203125	0.5564849858445934938089294519159011542797088623046875	-2.059250040837198	4.086432837519471	PCNA
GTP binding (GO:0005525)	8/148	0.01272267632907434810329849739218843751586973667144775390625	0.07027059600360831270737804743475862778723239898681640625	0.0737777077179864460010350057928008027374744415283203125	0.333756296819462450198301439741044305264949798583984375	-0.9362682067715933	4.086220255625163	RAB10;RAB21;ARF4;TUBA1C;RALA;GNAI3;TUBB4A;RAN
collagen binding (GO:0005518)	4/53	0.0246429468884348419621677095392442424781620502471923828125	0.10619901408141461940370930960853002034127712249755859375	0.07625100637750685528271077373574371449649333953857421875	0.341690830465243011726528266081004403531551361083984375	-1.096876323512455	4.062023204294322	MRC2;LUM;FN1;SERPINH1
acetyl-CoA C-acyltransferase activity (GO:0003988)	1/7	0.1374592585262857102890166061115451157093048095703125	0.340068478124925632766206717860768549144268035888671875	0.2043194401816397498539146226903540082275867462158203125	0.5564849858445934938089294519159011542797088623046875	-2.0451957553350875	4.058543123961253	ACAT1
steroid dehydrogenase activity, acting on the CH-OH group of donors, NAD or NADP as acceptor (GO:0033764)	2/22	0.07649237656039796495743843252057558856904506683349609375	0.25587238638161291515160655762883834540843963623046875	0.14566517455760419341714850816060788929462432861328125	0.50504348842964963406387823852128349244594573974609375	-1.5652799564204722	4.023652612566581	HSD11B1;HSD17B11
translation initiation factor activity (GO:0003743)	3/37	0.041709013468744733643678301859836210496723651885986328125	0.1623916508004405734322261878332938067615032196044921875	0.10201827403180792341874649764577043242752552032470703125	0.404664585488920536260337712519685737788677215576171875	-1.2619054411067159	4.009121568085173	EIF3K;EIF3G;EIF4B
histone threonine kinase activity (GO:0035184)	1/8	0.15549267172134328962584959299420006573200225830078125	0.346755958064028424470137679236358962953090667724609375	0.22673868365894378484881599433720111846923828125	0.5564849858445934938089294519159011542797088623046875	-2.12795627319536	3.9604600233856595	PKN1
transition metal ion binding (GO:0046914)	16/400	0.01043201985999305490826483122646095580421388149261474609375	0.06520012412495658493671868427554727531969547271728515625	0.1284348967192412427351655423990450799465179443359375	0.465699052989615169817483320002793334424495697021484375	-0.8620441844137244	3.9334001769498865	ACE;MME;DDX58;APIP;PARK7;ADH5;SIRT2;DPP3;HMGCL;CSRP1;IMPA1;DPEP1;UQCRC2;KPNB1;LTF;PCK2
calcium-dependent cysteine-type endopeptidase activity (GO:0004198)	2/22	0.07649237656039796495743843252057558856904506683349609375	0.25587238638161291515160655762883834540843963623046875	0.14566517455760419341714850816060788929462432861328125	0.50504348842964963406387823852128349244594573974609375	-1.525471136781877	3.921321486121748	CAPNS1;SRI
macromolecule transmembrane transporter activity (GO:0022884)	1/10	0.190438884106843897559002698471886105835437774658203125	0.369218244696942254901017577140009962022304534912109375	0.2697052945141151791830225192825309932231903076171875	0.5643612990934128159636884447536431252956390380859375	-2.361020777856484	3.9155734144210106	AZGP1
tRNA binding (GO:0000049)	3/39	0.047598477389492528655257075342888128943741321563720703125	0.178829629922007626863234008851577527821063995361328125	0.113900193378242253761101210329798050224781036376953125	0.432820734837320586496645091756363399326801300048828125	-1.284320608319074	3.910697823285535	CARS;SSB;AARS
cyclic nucleotide-dependent protein kinase activity (GO:0004690)	1/9	0.1731499377825233276784189229147159494459629058837890625	0.356044244358002526240625229547731578350067138671875	0.248528087568807176666041414136998355388641357421875	0.55684359243011039009019214063300751149654388427734375	-2.208019629127351	3.871977408939514	PRKACA
motor activity (GO:0003774)	5/86	0.03421402659583190619674297749952529557049274444580078125	0.1413188055045231095174784741175244562327861785888671875	0.1136486140135492817204720950030605308711528778076171875	0.432820734837320586496645091756363399326801300048828125	-1.1452830184986003	3.8654671456612006	KIF5B;MYH8;MYH4;MYH10;MYH7
hydrogen-exporting ATPase activity, phosphorylative mechanism (GO:0008553)	1/10	0.190438884106843897559002698471886105835437774658203125	0.369218244696942254901017577140009962022304534912109375	0.2697052945141151791830225192825309932231903076171875	0.5643612990934128159636884447536431252956390380859375	-2.321353657440562	3.8497885117281037	ATP6V1C1
m7G(5')pppN diphosphatase activity (GO:0050072)	1/8	0.15549267172134328962584959299420006573200225830078125	0.346755958064028424470137679236358962953090667724609375	0.22673868365894378484881599433720111846923828125	0.5564849858445934938089294519159011542797088623046875	-2.062540079281637	3.8387102373863877	DCPS
voltage-gated ion channel activity (GO:0005244)	2/22	0.07649237656039796495743843252057558856904506683349609375	0.25587238638161291515160655762883834540843963623046875	0.14566517455760419341714850816060788929462432861328125	0.50504348842964963406387823852128349244594573974609375	-1.4903941127349671	3.8311537440073167	VDAC2;VDAC1
telomerase activity (GO:0003720)	1/9	0.1731499377825233276784189229147159494459629058837890625	0.356044244358002526240625229547731578350067138671875	0.248528087568807176666041414136998355388641357421875	0.55684359243011039009019214063300751149654388427734375	-2.1574590380286267	3.783314489491529	PTGES3
calcium channel regulator activity (GO:0005246)	2/27	0.10868743941890217363788195825691218487918376922607421875	0.32675021344290211544603153015486896038055419921875	0.196092890369122530014323046998470090329647064208984375	0.5564849858445934938089294519159011542797088623046875	-1.690472582711458	3.7516303777003404	STIM1;SRI
cGMP binding (GO:0030553)	1/11	0.2073671755744523059750150650870637036859989166259765625	0.38178065270490246785328736223164014518260955810546875	0.29028745429594826621411129963234998285770416259765625	0.568693046165476001618799273273907601833343505859375	-2.37579665047658	3.7377559639448434	PDE2A
ATPase activator activity (GO:0001671)	2/24	0.08896686157955331630819983956826035864651203155517578125	0.28361918959924714567222281402791850268840789794921875	0.1655249234326310325826625557965599000453948974609375	0.54982054986363448900732464608154259622097015380859375	-1.5362128350079898	3.7168536205723015	DNAJA1;ATP1B1
cation-transporting ATPase activity (GO:0019829)	2/30	0.12942418377342035373800399611354805529117584228515625	0.340068478124925632766206717860768549144268035888671875	0.227280183692318171750912370043806731700897216796875	0.5564849858445934938089294519159011542797088623046875	-1.8164129351024647	3.7139469132544245	ATP2B1;ATP5L
siRNA binding (GO:0035197)	1/10	0.190438884106843897559002698471886105835437774658203125	0.369218244696942254901017577140009962022304534912109375	0.2697052945141151791830225192825309932231903076171875	0.5643612990934128159636884447536431252956390380859375	-2.23231021281222	3.7021167301897204	DHX9
purine ribonucleoside binding (GO:0032550)	8/160	0.019474052693204402242344031037646345794200897216796875	0.09536262916775350984011083710356615483760833740234375	0.1022310531761483343160534786875359714031219482421875	0.404664585488920536260337712519685737788677215576171875	-0.9198593076693011	3.6230244031673378	RAB10;RAB21;ARF4;TUBA1C;RALA;GNAI3;TUBB4A;RAN
ubiquinol-cytochrome-c reductase activity (GO:0008121)	1/9	0.1731499377825233276784189229147159494459629058837890625	0.356044244358002526240625229547731578350067138671875	0.248528087568807176666041414136998355388641357421875	0.55684359243011039009019214063300751149654388427734375	-2.061964644484099	3.6158557723645792	UQCRB
beta-tubulin binding (GO:0048487)	2/28	0.11549701888901486857008649167255498468875885009765625	0.340068478124925632766206717860768549144268035888671875	0.20643599754709829330323600515839643776416778564453125	0.5564849858445934938089294519159011542797088623046875	-1.6612763485504722	3.5858825411554824	VAPB;TBCD
ADP binding (GO:0043531)	2/24	0.08896686157955331630819983956826035864651203155517578125	0.28361918959924714567222281402791850268840789794921875	0.1655249234326310325826625557965599000453948974609375	0.54982054986363448900732464608154259622097015380859375	-1.4774270582688878	3.5746219439897073	COQ8A;MYH10
lipase activator activity (GO:0060229)	1/8	0.15549267172134328962584959299420006573200225830078125	0.346755958064028424470137679236358962953090667724609375	0.22673868365894378484881599433720111846923828125	0.5564849858445934938089294519159011542797088623046875	-1.914548752058094	3.563275190783426	APOH
anion channel activity (GO:0005253)	4/67	0.051548584877698096218257006739804637618362903594970703125	0.1869128077626457662407943871585302986204624176025390625	0.139553337360448559412162694570724852383136749267578125	0.4984047762873162756847023047157563269138336181640625	-1.201102829382129	3.5615467677590504	CLIC4;VDAC2;VDAC1;CLIC1
U1 snRNA binding (GO:0030619)	1/8	0.15549267172134328962584959299420006573200225830078125	0.346755958064028424470137679236358962953090667724609375	0.22673868365894378484881599433720111846923828125	0.5564849858445934938089294519159011542797088623046875	-1.8948382311720127	3.526590823255416	PRPF8
nucleoside-triphosphate diphosphatase activity (GO:0047429)	1/10	0.190438884106843897559002698471886105835437774658203125	0.369218244696942254901017577140009962022304534912109375	0.2697052945141151791830225192825309932231903076171875	0.5643612990934128159636884447536431252956390380859375	-2.1159081232302315	3.5090727165050635	DHX9
hormone receptor binding (GO:0051427)	3/41	0.053872687357836505916974800811658496968448162078857421875	0.1924024548494160935518948463140986859798431396484375	0.1262768383022555285233323729698895476758480072021484375	0.461396139950549066810481235734187066555023193359375	-1.1660734911641188	3.4062541900719414	STAT1;CTNNB1;ACTN4
exoribonuclease activity (GO:0004532)	1/7	0.1374592585262857102890166061115451157093048095703125	0.340068478124925632766206717860768549144268035888671875	0.2043194401816397498539146226903540082275867462158203125	0.5564849858445934938089294519159011542797088623046875	-1.6903967176453407	3.354470083007838	DCPS
protein kinase binding (GO:0019901)	18/496	0.0171797447004721319518960598315970855765044689178466796875	0.08774600787875551366479243142748600803315639495849609375	0.2007919916931282244831891148351132869720458984375	0.5564849858445934938089294519159011542797088623046875	-0.8114402639313854	3.297712887981819	MAP2K3;ACE;WARS;DCTN1;CAV1;CAVIN3;ITGB2;RPS6;EEF2;AP2A2;DNM1;MAVS;PTPRC;CSK;CSPG4;VDAC1;PKN1;PRKACA
protein heterodimerization activity (GO:0046982)	11/266	0.024742713199214901031997015934393857605755329132080078125	0.10619901408141461940370930960853002034127712249755859375	0.15924103277167345193987557649961672723293304443359375	0.5441689968816179057142790043144486844539642333984375	-0.8888611176930605	3.2880966010164925	VAPA;VAPB;TPM2;ITGB2;TPM1;ALG2;P4HB;SRI;SAE1;RAN;SNX5
GPI anchor binding (GO:0034235)	1/8	0.15549267172134328962584959299420006573200225830078125	0.346755958064028424470137679236358962953090667724609375	0.22673868365894378484881599433720111846923828125	0.5564849858445934938089294519159011542797088623046875	-1.7505024926189903	3.2579593999100878	DPEP1
double-stranded telomeric DNA binding (GO:0003691)	1/10	0.190438884106843897559002698471886105835437774658203125	0.369218244696942254901017577140009962022304534912109375	0.2697052945141151791830225192825309932231903076171875	0.5643612990934128159636884447536431252956390380859375	-1.940774466650002	3.218626865241331	PURA
lipase inhibitor activity (GO:0055102)	1/11	0.2073671755744523059750150650870637036859989166259765625	0.38178065270490246785328736223164014518260955810546875	0.29028745429594826621411129963234998285770416259765625	0.568693046165476001618799273273907601833343505859375	-2.0168811976144627	3.17308710888175	ANXA5
fatty acid transporter activity (GO:0015245)	1/8	0.15549267172134328962584959299420006573200225830078125	0.346755958064028424470137679236358962953090667724609375	0.22673868365894378484881599433720111846923828125	0.5564849858445934938089294519159011542797088623046875	-1.6876840689673578	3.1410444713759555	ABCD3
ATP-dependent DNA helicase activity (GO:0004003)	2/29	0.1224117139323890601776412268009153194725513458251953125	0.340068478124925632766206717860768549144268035888671875	0.216835540600185783244313597606378607451915740966796875	0.5564849858445934938089294519159011542797088623046875	-1.4713953965226083	3.0904677031011816	DDX3X;DHX9
acylglycerol O-acyltransferase activity (GO:0016411)	2/29	0.1224117139323890601776412268009153194725513458251953125	0.340068478124925632766206717860768549144268035888671875	0.216835540600185783244313597606378607451915740966796875	0.5564849858445934938089294519159011542797088623046875	-1.4677388698273748	3.082787661635881	DGAT1;GPAT3
phosphatidylinositol phospholipase C activity (GO:0004435)	2/25	0.09541433531517044819292294732804293744266033172607421875	0.2962209756516729353137407088070176541805267333984375	0.1756244276794820535769758862443268299102783203125	0.5564849858445934938089294519159011542797088623046875	-1.3050088020464692	3.066152693269205	PLCB3;PLCB1
Hsp70 protein binding (GO:0030544)	2/28	0.11549701888901486857008649167255498468875885009765625	0.340068478124925632766206717860768549144268035888671875	0.20643599754709829330323600515839643776416778564453125	0.5564849858445934938089294519159011542797088623046875	-1.4059280440417994	3.0347105294367562	DNAJA1;PPID
alpha-actinin binding (GO:0051393)	2/30	0.12942418377342035373800399611354805529117584228515625	0.340068478124925632766206717860768549144268035888671875	0.227280183692318171750912370043806731700897216796875	0.5564849858445934938089294519159011542797088623046875	-1.4800233904153497	3.0261446591533785	MYOM1;MYBPH
NF-kappaB binding (GO:0051059)	2/25	0.09541433531517044819292294732804293744266033172607421875	0.2962209756516729353137407088070176541805267333984375	0.1756244276794820535769758862443268299102783203125	0.5564849858445934938089294519159011542797088623046875	-1.2826350591073785	3.0135849925275493	PSMA6;CPNE1
ribosome binding (GO:0043022)	3/39	0.047598477389492528655257075342888128943741321563720703125	0.178829629922007626863234008851577527821063995361328125	0.113900193378242253761101210329798050224781036376953125	0.432820734837320586496645091756363399326801300048828125	-0.9794372648894715	2.9823419129442224	EIF6;C1QBP;NAA15
proton-transporting ATP synthase activity, rotational mechanism (GO:0046933)	1/12	0.223942317928780554314727169185061939060688018798828125	0.3854079746962708608037928570411168038845062255859375	0.310291237727522040135141878636204637587070465087890625	0.568693046165476001618799273273907601833343505859375	-1.9496231022797736	2.917351223368822	ATP5L
eukaryotic initiation factor 4E binding (GO:0008190)	1/11	0.2073671755744523059750150650870637036859989166259765625	0.38178065270490246785328736223164014518260955810546875	0.29028745429594826621411129963234998285770416259765625	0.568693046165476001618799273273907601833343505859375	-1.8444762920659237	2.9018486323908714	DDX3X
N6-methyladenosine-containing RNA binding (GO:1990247)	1/8	0.15549267172134328962584959299420006573200225830078125	0.346755958064028424470137679236358962953090667724609375	0.22673868365894378484881599433720111846923828125	0.5564849858445934938089294519159011542797088623046875	-1.554030704604022	2.8922946200657385	HNRNPC
glucosidase activity (GO:0015926)	1/9	0.1731499377825233276784189229147159494459629058837890625	0.356044244358002526240625229547731578350067138671875	0.248528087568807176666041414136998355388641357421875	0.55684359243011039009019214063300751149654388427734375	-1.601285785657789	2.808010538281912	MOGS
nucleobase-containing compound kinase activity (GO:0019205)	2/31	0.136527347227268502916075476605328731238842010498046875	0.340068478124925632766206717860768549144268035888671875	0.2377591810741533084883059245839831419289112091064453125	0.55684359243011039009019214063300751149654388427734375	-1.4100778394803752	2.807789773530154	NME2;NT5C2
RNA 7-methylguanosine cap binding (GO:0000340)	1/10	0.190438884106843897559002698471886105835437774658203125	0.369218244696942254901017577140009962022304534912109375	0.2697052945141151791830225192825309932231903076171875	0.5643612990934128159636884447536431252956390380859375	-1.6800438036288552	2.7862248880859983	DCPS
metallopeptidase activity (GO:0008237)	5/103	0.0649546344646068363193336381300468929111957550048828125	0.223575734570204687212680028096656315028667449951171875	0.188525221317214441985044004468363709747791290283203125	0.5564849858445934938089294519159011542797088623046875	-0.987029964622305	2.698605248935365	ACE;MME;DPEP1;UQCRC2;THOP1
peptide hormone receptor binding (GO:0051428)	1/12	0.223942317928780554314727169185061939060688018798828125	0.3854079746962708608037928570411168038845062255859375	0.310291237727522040135141878636204637587070465087890625	0.568693046165476001618799273273907601833343505859375	-1.799779344158635	2.6931300030941383	PSMC5
adenylate cyclase binding (GO:0008179)	1/11	0.2073671755744523059750150650870637036859989166259765625	0.38178065270490246785328736223164014518260955810546875	0.29028745429594826621411129963234998285770416259765625	0.568693046165476001618799273273907601833343505859375	-1.7081109440964994	2.687309903857062	AKAP12
core promoter binding (GO:0001047)	5/98	0.05470692974308007106021278787011397071182727813720703125	0.1924873453923187927028237709237146191298961639404296875	0.1648696305168340925373371419482282362878322601318359375	0.54982054986363448900732464608154259622097015380859375	-0.9115464532420143	2.6487396805586836	SFPQ;DHX9;STAT1;HNRNPU;SARS
Hsp90 protein binding (GO:0051879)	2/31	0.136527347227268502916075476605328731238842010498046875	0.340068478124925632766206717860768549144268035888671875	0.2377591810741533084883059245839831419289112091064453125	0.55684359243011039009019214063300751149654388427734375	-1.309983389201784	2.608478667426311	PTGES3;PPID
cysteine-type peptidase activity (GO:0008234)	4/66	0.049249112153710937478390263777328073047101497650146484375	0.181343630023354240865529618531581945717334747314453125	0.1344779568265469238408371666082530282437801361083984375	0.483916890095528684501147154151112772524356842041015625	-0.8644299725112352	2.602681031905852	PDIA3;USP7;BLMH;LGMN
basal RNA polymerase II transcription machinery binding (GO:0001099)	2/28	0.11549701888901486857008649167255498468875885009765625	0.340068478124925632766206717860768549144268035888671875	0.20643599754709829330323600515839643776416778564453125	0.5564849858445934938089294519159011542797088623046875	-1.1999839013699365	2.590177922742735	DHX9;HNRNPU
4 iron, 4 sulfur cluster binding (GO:0051539)	1/12	0.223942317928780554314727169185061939060688018798828125	0.3854079746962708608037928570411168038845062255859375	0.310291237727522040135141878636204637587070465087890625	0.568693046165476001618799273273907601833343505859375	-1.7280841467249486	2.5858476921191325	SDHB
repressing transcription factor binding (GO:0070491)	3/54	0.10324710048615710900055120191609603352844715118408203125	0.31640240471564273772031583575881086289882659912109375	0.216161590699034678042522727992036379873752593994140625	0.5564849858445934938089294519159011542797088623046875	-1.134627020203685	2.576318298379618	CTBP1;STAT1;PARK7
ubiquinone binding (GO:0048039)	1/7	0.1374592585262857102890166061115451157093048095703125	0.340068478124925632766206717860768549144268035888671875	0.2043194401816397498539146226903540082275867462158203125	0.5564849858445934938089294519159011542797088623046875	-1.2840812712933207	2.548166453318828	SDHB
oxidoreductase activity, acting on diphenols and related substances as donors, cytochrome as acceptor (GO:0016681)	1/9	0.1731499377825233276784189229147159494459629058837890625	0.356044244358002526240625229547731578350067138671875	0.248528087568807176666041414136998355388641357421875	0.55684359243011039009019214063300751149654388427734375	-1.4496915441387854	2.542175275431969	UQCRB
pre-mRNA binding (GO:0036002)	2/31	0.136527347227268502916075476605328731238842010498046875	0.340068478124925632766206717860768549144268035888671875	0.2377591810741533084883059245839831419289112091064453125	0.55684359243011039009019214063300751149654388427734375	-1.2750106454973804	2.538839879143742	HNRNPU;PRPF8
T cell receptor binding (GO:0042608)	1/7	0.1374592585262857102890166061115451157093048095703125	0.340068478124925632766206717860768549144268035888671875	0.2043194401816397498539146226903540082275867462158203125	0.5564849858445934938089294519159011542797088623046875	-1.2657337664201234	2.511757156286642	DOCK2
carbon-nitrogen ligase activity, with glutamine as amido-N-donor (GO:0016884)	1/11	0.2073671755744523059750150650870637036859989166259765625	0.38178065270490246785328736223164014518260955810546875	0.29028745429594826621411129963234998285770416259765625	0.568693046165476001618799273273907601833343505859375	-1.5831176604356074	2.490662437684892	PFAS
sterol binding (GO:0032934)	3/49	0.08260064304055315942409976059934706427156925201416015625	0.2726520514250452276172609344939701259136199951171875	0.179969433298248382424588953654165379703044891357421875	0.5564849858445934938089294519159011542797088623046875	-0.9734883429392701	2.4276246917802715	CAV1;OSBP;ERLIN2
serine-type exopeptidase activity (GO:0070008)	1/10	0.190438884106843897559002698471886105835437774658203125	0.369218244696942254901017577140009962022304534912109375	0.2697052945141151791830225192825309932231903076171875	0.5643612990934128159636884447536431252956390380859375	-1.4637495183899898	2.427517264283809	CTSA
platelet-derived growth factor binding (GO:0048407)	1/12	0.223942317928780554314727169185061939060688018798828125	0.3854079746962708608037928570411168038845062255859375	0.310291237727522040135141878636204637587070465087890625	0.568693046165476001618799273273907601833343505859375	-1.590905746321093	2.3805784922568622	COL6A1
phosphatidylinositol phosphate binding (GO:1901981)	4/82	0.09279540057722901469361431736615486443042755126953125	0.2938521018278918983668290820787660777568817138671875	0.2235466772580793348712546730894246138632297515869140625	0.5564849858445934938089294519159011542797088623046875	-0.987834359752962	2.348436118525599	OSBP;ANKFY1;IQGAP2;FERMT2
RNA polymerase II transcription corepressor activity (GO:0001106)	2/27	0.10868743941890217363788195825691218487918376922607421875	0.32675021344290211544603153015486896038055419921875	0.196092890369122530014323046998470090329647064208984375	0.5564849858445934938089294519159011542797088623046875	-1.0418595406563393	2.312177045636478	CTBP1;HSPA1A
intramolecular oxidoreductase activity, transposing C=C bonds (GO:0016863)	1/12	0.223942317928780554314727169185061939060688018798828125	0.3854079746962708608037928570411168038845062255859375	0.310291237727522040135141878636204637587070465087890625	0.568693046165476001618799273273907601833343505859375	-1.5427195710120185	2.3084743007733843	DDT
phosphatidylinositol-3,4,5-trisphosphate binding (GO:0005547)	2/33	0.1509786829253738915657123698110808618366718292236328125	0.346755958064028424470137679236358962953090667724609375	0.258780061970790675740516917358036153018474578857421875	0.5643612990934128159636884447536431252956390380859375	-1.2138503231600155	2.294925601000541	IQGAP2;FERMT2
O-acyltransferase activity (GO:0008374)	2/32	0.1437143751511527900444065153351402841508388519287109375	0.346755958064028424470137679236358962953090667724609375	0.2482623528572360793731377270887605845928192138671875	0.55684359243011039009019214063300751149654388427734375	-1.1808421304495766	2.2907480689433957	DGAT1;GPAT3
microtubule-severing ATPase activity (GO:0008568)	1/12	0.223942317928780554314727169185061939060688018798828125	0.3854079746962708608037928570411168038845062255859375	0.310291237727522040135141878636204637587070465087890625	0.568693046165476001618799273273907601833343505859375	-1.5261752245230615	2.283717890463639	KATNAL2
complement component C1q binding (GO:0001849)	1/10	0.190438884106843897559002698471886105835437774658203125	0.369218244696942254901017577140009962022304534912109375	0.2697052945141151791830225192825309932231903076171875	0.5643612990934128159636884447536431252956390380859375	-1.3492598098827322	2.2376447891830926	C1QBP
peptide transmembrane transporter activity (GO:1904680)	1/15	0.271621589576940991594966590128024108707904815673828125	0.4135264584905351537003070916398428380489349365234375	0.366992130559070373063690340131870470941066741943359375	0.5830142542326368637617406420758925378322601318359375	-1.7043925214259277	2.2214121459726166	AZGP1
nuclear hormone receptor binding (GO:0035257)	3/57	0.11651547286123915825317709504815866239368915557861328125	0.340068478124925632766206717860768549144268035888671875	0.238558370259906171728658819120028056204319000244140625	0.55684359243011039009019214063300751149654388427734375	-1.0285689794559416	2.2111468270397565	STAT1;CTNNB1;ACTN4
BMP receptor binding (GO:0070700)	1/13	0.240171661096018673742236160251195542514324188232421875	0.393384617312444395675896657849079929292201995849609375	0.329732849974615660482157863953034393489360809326171875	0.571384399173651136294438401819206774234771728515625	-1.5440537382686508	2.2024403471552016	PYCARD
Lys48-specific deubiquitinase activity (GO:1990380)	1/11	0.2073671755744523059750150650870637036859989166259765625	0.38178065270490246785328736223164014518260955810546875	0.29028745429594826621411129963234998285770416259765625	0.568693046165476001618799273273907601833343505859375	-1.399481734875848	2.201754598784692	USP7
calcium-transporting ATPase activity (GO:0005388)	1/15	0.271621589576940991594966590128024108707904815673828125	0.4135264584905351537003070916398428380489349365234375	0.366992130559070373063690340131870470941066741943359375	0.5830142542326368637617406420758925378322601318359375	-1.6860032741482878	2.197444605195292	ATP2B1
protein kinase A catalytic subunit binding (GO:0034236)	1/14	0.256062402359620688852004377622506581246852874755859375	0.4135264584905351537003070916398428380489349365234375	0.348628043472618498466175651628873310983180999755859375	0.5830142542326368637617406420758925378322601318359375	-1.6119110290272893	2.195961369053011	CSK
RNA polymerase II transcription cofactor activity (GO:0001104)	4/85	0.10248799364063698735805019168765284121036529541015625	0.31611556480066604901679738759412430226802825927734375	0.24173540659590153634184162001474760472774505615234375	0.55684359243011039009019214063300751149654388427734375	-0.9639211417761488	2.19582163627589	CTBP1;DHX9;CTNNB1;HSPA1A
3',5'-cyclic-GMP phosphodiesterase activity (GO:0047555)	1/12	0.223942317928780554314727169185061939060688018798828125	0.3854079746962708608037928570411168038845062255859375	0.310291237727522040135141878636204637587070465087890625	0.568693046165476001618799273273907601833343505859375	-1.4605438638248944	2.185509303275549	PDE2A
signal recognition particle binding (GO:0005047)	1/9	0.1731499377825233276784189229147159494459629058837890625	0.356044244358002526240625229547731578350067138671875	0.248528087568807176666041414136998355388641357421875	0.55684359243011039009019214063300751149654388427734375	-1.23198984000315	2.160414140167987	LTF
aldehyde dehydrogenase (NAD) activity (GO:0004029)	1/15	0.271621589576940991594966590128024108707904815673828125	0.4135264584905351537003070916398428380489349365234375	0.366992130559070373063690340131870470941066741943359375	0.5830142542326368637617406420758925378322601318359375	-1.6544671224759318	2.1563421071019553	ADH5
NADP-retinol dehydrogenase activity (GO:0052650)	1/9	0.1731499377825233276784189229147159494459629058837890625	0.356044244358002526240625229547731578350067138671875	0.248528087568807176666041414136998355388641357421875	0.55684359243011039009019214063300751149654388427734375	-1.2162208579184088	2.132761694696648	DHRS4
estrogen receptor binding (GO:0030331)	2/33	0.1509786829253738915657123698110808618366718292236328125	0.346755958064028424470137679236358962953090667724609375	0.258780061970790675740516917358036153018474578857421875	0.5643612990934128159636884447536431252956390380859375	-1.1206954696269764	2.118805486228989	CTNNB1;PPID
RNA-directed DNA polymerase activity (GO:0003964)	1/9	0.1731499377825233276784189229147159494459629058837890625	0.356044244358002526240625229547731578350067138671875	0.248528087568807176666041414136998355388641357421875	0.55684359243011039009019214063300751149654388427734375	-1.182436459154288	2.0735174619626395	PTGES3
telomeric DNA binding (GO:0042162)	2/33	0.1509786829253738915657123698110808618366718292236328125	0.346755958064028424470137679236358962953090667724609375	0.258780061970790675740516917358036153018474578857421875	0.5643612990934128159636884447536431252956390380859375	-1.0924846258536043	2.0654695959910594	PURA;NCL
Ral GTPase binding (GO:0017160)	1/13	0.240171661096018673742236160251195542514324188232421875	0.393384617312444395675896657849079929292201995849609375	0.329732849974615660482157863953034393489360809326171875	0.571384399173651136294438401819206774234771728515625	-1.4375329621291968	2.050498967548243	MYO1C
transcription coactivator activity (GO:0003713)	10/292	0.08742774244483346446354943282130989246070384979248046875	0.28361918959924714567222281402791850268840789794921875	0.345626539508112784471194345314870588481426239013671875	0.5830142542326368637617406420758925378322601318359375	-0.840054811967815	2.047165380645443	PSMD9;DHX9;ACTN1;CTNNB1;ACTN4;PARK7;PKN1;RAN;FAM129B;UBE2L3
serine-type carboxypeptidase activity (GO:0004185)	1/10	0.190438884106843897559002698471886105835437774658203125	0.369218244696942254901017577140009962022304534912109375	0.2697052945141151791830225192825309932231903076171875	0.5643612990934128159636884447536431252956390380859375	-1.23313222992329	2.0450560288321316	CTSA
protein serine/threonine/tyrosine kinase activity (GO:0004712)	1/15	0.271621589576940991594966590128024108707904815673828125	0.4135264584905351537003070916398428380489349365234375	0.366992130559070373063690340131870470941066741943359375	0.5830142542326368637617406420758925378322601318359375	-1.555115907318992	2.0268531582287683	PRKACA
RNA polymerase II basal transcription factor binding (GO:0001091)	1/13	0.240171661096018673742236160251195542514324188232421875	0.393384617312444395675896657849079929292201995849609375	0.329732849974615660482157863953034393489360809326171875	0.571384399173651136294438401819206774234771728515625	-1.4126920159137728	2.015065808163707	HNRNPU
zinc ion binding (GO:0008270)	11/303	0.0545643827110634804800071151476004160940647125244140625	0.1924873453923187927028237709237146191298961639404296875	0.271522953301966130101874341562506742775440216064453125	0.56567281937909619227156099441344849765300750732421875	-0.6856969941657527	1.994263268836196	ACE;CSRP1;MME;DDX58;APIP;DPEP1;UQCRC2;ADH5;KPNB1;SIRT2;DPP3
phosphatidylinositol-4,5-bisphosphate binding (GO:0005546)	3/61	0.1351281244434669182030717138331965543329715728759765625	0.340068478124925632766206717860768549144268035888671875	0.26897791122750003278696340203168801963329315185546875	0.5643612990934128159636884447536431252956390380859375	-0.9890662165977868	1.9796475646183205	ANXA2;ACTN2;PLCB1
ribosomal large subunit binding (GO:0043023)	1/12	0.223942317928780554314727169185061939060688018798828125	0.3854079746962708608037928570411168038845062255859375	0.310291237727522040135141878636204637587070465087890625	0.568693046165476001618799273273907601833343505859375	-1.3227406849408077	1.9793052056571403	EIF6
5'-nucleotidase activity (GO:0008253)	1/15	0.271621589576940991594966590128024108707904815673828125	0.4135264584905351537003070916398428380489349365234375	0.366992130559070373063690340131870470941066741943359375	0.5830142542326368637617406420758925378322601318359375	-1.5123363333231843	1.9710965974135888	NT5C2
peptide alpha-N-acetyltransferase activity (GO:0004596)	1/12	0.223942317928780554314727169185061939060688018798828125	0.3854079746962708608037928570411168038845062255859375	0.310291237727522040135141878636204637587070465087890625	0.568693046165476001618799273273907601833343505859375	-1.3156203213769293	1.9686505302331463	NAA15
racemase and epimerase activity, acting on carbohydrates and derivatives (GO:0016857)	1/13	0.240171661096018673742236160251195542514324188232421875	0.393384617312444395675896657849079929292201995849609375	0.329732849974615660482157863953034393489360809326171875	0.571384399173651136294438401819206774234771728515625	-1.3782085461805602	1.9658785401509413	GALM
titin binding (GO:0031432)	1/15	0.271621589576940991594966590128024108707904815673828125	0.4135264584905351537003070916398428380489349365234375	0.366992130559070373063690340131870470941066741943359375	0.5830142542326368637617406420758925378322601318359375	-1.4904390801957839	1.9425569133624359	ACTN2
acid-amino acid ligase activity (GO:0016881)	1/15	0.271621589576940991594966590128024108707904815673828125	0.4135264584905351537003070916398428380489349365234375	0.366992130559070373063690340131870470941066741943359375	0.5830142542326368637617406420758925378322601318359375	-1.476647164905538	1.9245812840652914	PAICS
carboxylic acid binding (GO:0031406)	2/35	0.165713979773133790462935621690121479332447052001953125	0.356044244358002526240625229547731578350067138671875	0.279823124289664770802943394301109947264194488525390625	0.568693046165476001618799273273907601833343505859375	-1.067633011224641	1.9190617860803774	C1QBP;AARS
RNA polymerase II core binding (GO:0000993)	2/27	0.10868743941890217363788195825691218487918376922607421875	0.32675021344290211544603153015486896038055419921875	0.196092890369122530014323046998470090329647064208984375	0.5564849858445934938089294519159011542797088623046875	-0.8598195513535306	1.9081795121602239	DHX9;HNRNPU
2 iron, 2 sulfur cluster binding (GO:0051537)	1/12	0.223942317928780554314727169185061939060688018798828125	0.3854079746962708608037928570411168038845062255859375	0.310291237727522040135141878636204637587070465087890625	0.568693046165476001618799273273907601833343505859375	-1.267810628905639	1.8971096951574287	SDHB
Ras GTPase binding (GO:0017016)	7/185	0.0940732616463615389790220433496870100498199462890625	0.295925823059746573306938444147817790508270263671875	0.29713488844400881561114147189073264598846435546875	0.568693046165476001618799273273907601833343505859375	-0.8015122812401368	1.8945196879137505	EHD1;MYO1C;TBC1D9B;ADPRH;XPO5;ANKFY1;IQGAP2
oxidoreductase activity, acting on NAD(P)H, quinone or similar compound as acceptor (GO:0016655)	1/16	0.28685612427314322037119609376532025635242462158203125	0.420545243918959921192168849302106536924839019775390625	0.3848399957542187888037688026088289916515350341796875	0.58777812856351741022109536061179824173450469970703125	-1.4796307650971885	1.8477251660172718	DHRS4
CARD domain binding (GO:0050700)	1/15	0.271621589576940991594966590128024108707904815673828125	0.4135264584905351537003070916398428380489349365234375	0.366992130559070373063690340131870470941066741943359375	0.5830142542326368637617406420758925378322601318359375	-1.4098713316212648	1.8375493091825186	MAVS
sequence-specific double-stranded DNA binding (GO:1990837)	5/113	0.08843476696053371999273196024660137481987476348876953125	0.28361918959924714567222281402791850268840789794921875	0.239068814521684880336493961294763721525669097900390625	0.55684359243011039009019214063300751149654388427734375	-0.7521508048891193	1.824334327391807	PURB;PURA;SFPQ;DHX9;HNRNPU
3',5'-cyclic-AMP phosphodiesterase activity (GO:0004115)	1/16	0.28685612427314322037119609376532025635242462158203125	0.420545243918959921192168849302106536924839019775390625	0.3848399957542187888037688026088289916515350341796875	0.58777812856351741022109536061179824173450469970703125	-1.4481246153551421	1.8083810896869423	PDE2A
cAMP binding (GO:0030552)	1/13	0.240171661096018673742236160251195542514324188232421875	0.393384617312444395675896657849079929292201995849609375	0.329732849974615660482157863953034393489360809326171875	0.571384399173651136294438401819206774234771728515625	-1.255284792888899	1.7905399316794	PDE2A
kinase inhibitor activity (GO:0019210)	3/60	0.1303819972590179177007740918270428664982318878173828125	0.340068478124925632766206717860768549144268035888671875	0.261325461194979180579167632458847947418689727783203125	0.5643612990934128159636884447536431252956390380859375	-0.8734320113070234	1.779431417238791	GMFB;WARS;DCN
adrenergic receptor binding (GO:0031690)	1/16	0.28685612427314322037119609376532025635242462158203125	0.420545243918959921192168849302106536924839019775390625	0.3848399957542187888037688026088289916515350341796875	0.58777812856351741022109536061179824173450469970703125	-1.4039458225160353	1.7532117398338256	C1QBP
Rac guanyl-nucleotide exchange factor activity (GO:0030676)	1/15	0.271621589576940991594966590128024108707904815673828125	0.4135264584905351537003070916398428380489349365234375	0.366992130559070373063690340131870470941066741943359375	0.5830142542326368637617406420758925378322601318359375	-1.3227184404206962	1.723958989678182	DOCK2
3'-5' DNA helicase activity (GO:0043138)	1/14	0.256062402359620688852004377622506581246852874755859375	0.4135264584905351537003070916398428380489349365234375	0.348628043472618498466175651628873310983180999755859375	0.5830142542326368637617406420758925378322601318359375	-1.2382038596153866	1.6868473468839909	DHX9
hydrolase activity, hydrolyzing N-glycosyl compounds (GO:0016799)	1/15	0.271621589576940991594966590128024108707904815673828125	0.4135264584905351537003070916398428380489349365234375	0.366992130559070373063690340131870470941066741943359375	0.5830142542326368637617406420758925378322601318359375	-1.288741055017039	1.6796747208403144	ADPRH
voltage-gated calcium channel activity (GO:0005245)	2/38	0.1882451903274224569440065124581451527774333953857421875	0.369218244696942254901017577140009962022304534912109375	0.311284614743207954656867286757915280759334564208984375	0.568693046165476001618799273273907601833343505859375	-0.9958814594180725	1.663131958217253	RYR1;CACNA2D1
nucleotidyltransferase activity (GO:0016779)	1/17	0.301772764563185635910969040196505375206470489501953125	0.42661328323664637895973328340915031731128692626953125	0.402186107645880641658919785186299122869968414306640625	0.59488937250233198117399524562642909586429595947265625	-1.3766807984806169	1.6493750802596294	UAP1L1
carbonate dehydratase activity (GO:0004089)	1/13	0.240171661096018673742236160251195542514324188232421875	0.393384617312444395675896657849079929292201995849609375	0.329732849974615660482157863953034393489360809326171875	0.571384399173651136294438401819206774234771728515625	-1.155957960199901	1.6488600027705262	CA1
5S rRNA binding (GO:0008097)	1/10	0.190438884106843897559002698471886105835437774658203125	0.369218244696942254901017577140009962022304534912109375	0.2697052945141151791830225192825309932231903076171875	0.5643612990934128159636884447536431252956390380859375	-0.9883146101484529	1.639044623781103	RPL5
oxidoreductase activity, acting on NAD(P)H, oxygen as acceptor (GO:0050664)	1/13	0.240171661096018673742236160251195542514324188232421875	0.393384617312444395675896657849079929292201995849609375	0.329732849974615660482157863953034393489360809326171875	0.571384399173651136294438401819206774234771728515625	-1.1470498279262884	1.636153430809372	AIFM1
GTP-Rho binding (GO:0017049)	1/18	0.31637812834450607102354524613474495708942413330078125	0.43685933419662903443025925298570655286312103271484375	0.419044530506756107701704650025931186974048614501953125	0.59953660238165407125876527061336673796176910400390625	-1.4030002399295605	1.614596768537172	PKN1
RNA polymerase core enzyme binding (GO:0043175)	2/35	0.165713979773133790462935621690121479332447052001953125	0.356044244358002526240625229547731578350067138671875	0.279823124289664770802943394301109947264194488525390625	0.568693046165476001618799273273907601833343505859375	-0.885112490036893	1.5909826112100705	DHX9;HNRNPU
protein serine/threonine kinase activator activity (GO:0043539)	2/32	0.1437143751511527900444065153351402841508388519287109375	0.346755958064028424470137679236358962953090667724609375	0.2482623528572360793731377270887605845928192138671875	0.55684359243011039009019214063300751149654388427734375	-0.8193848570248812	1.589547180397928	DDX3X;LTF
helicase activity (GO:0004386)	2/35	0.165713979773133790462935621690121479332447052001953125	0.356044244358002526240625229547731578350067138671875	0.279823124289664770802943394301109947264194488525390625	0.568693046165476001618799273273907601833343505859375	-0.8717505555357968	1.5669646409716371	DHX9;EIF4B
protein transmembrane transporter activity (GO:0008320)	1/17	0.301772764563185635910969040196505375206470489501953125	0.42661328323664637895973328340915031731128692626953125	0.402186107645880641658919785186299122869968414306640625	0.59488937250233198117399524562642909586429595947265625	-1.300764458521064	1.5584211572790818	AZGP1
protein disulfide oxidoreductase activity (GO:0015035)	1/16	0.28685612427314322037119609376532025635242462158203125	0.420545243918959921192168849302106536924839019775390625	0.3848399957542187888037688026088289916515350341796875	0.58777812856351741022109536061179824173450469970703125	-1.2394741838705683	1.5478237518371265	GLRX
ligand-dependent nuclear receptor transcription coactivator activity (GO:0030374)	3/66	0.159701375409798840276920373071334324777126312255859375	0.35282862009141602310791085983510129153728485107421875	0.307544906887500080205910535369184799492359161376953125	0.568693046165476001618799273273907601833343505859375	-0.8338209790458601	1.529602570936693	ACTN1;ACTN4;PKN1
ubiquitin binding (GO:0043130)	3/63	0.1447947037907742207085703967095469124615192413330078125	0.346755958064028424470137679236358962953090667724609375	0.284354771462072275500787554847192950546741485595703125	0.568693046165476001618799273273907601833343505859375	-0.7829821256735874	1.513064707162294	NSFL1C;UCHL3;SIRT2
endopeptidase regulator activity (GO:0061135)	2/37	0.180685184273250032394031450166949070990085601806640625	0.36677548089655453988910949192359112203121185302734375	0.300821297707939694365819605081924237310886383056640625	0.568693046165476001618799273273907601833343505859375	-0.8812222911705448	1.5077705254900653	ITIH3;PSME3
ATPase regulator activity (GO:0060590)	2/39	0.1958477153510045365436553765903227031230926513671875	0.37816123899076081738002130805398337543010711669921875	0.3217148492756027877703672857023775577545166015625	0.571384399173651136294438401819206774234771728515625	-0.8920713415564301	1.454449069290046	DNAJA1;ATP1B1
G-protein beta/gamma-subunit complex binding (GO:0031683)	1/18	0.31637812834450607102354524613474495708942413330078125	0.43685933419662903443025925298570655286312103271484375	0.419044530506756107701704650025931186974048614501953125	0.59953660238165407125876527061336673796176910400390625	-1.2607521665138912	1.4508952429557445	GNAI3
microtubule plus-end binding (GO:0051010)	1/13	0.240171661096018673742236160251195542514324188232421875	0.393384617312444395675896657849079929292201995849609375	0.329732849974615660482157863953034393489360809326171875	0.571384399173651136294438401819206774234771728515625	-1.0069911674997054	1.4363735675528606	STIM1
acid-thiol ligase activity (GO:0016878)	1/17	0.301772764563185635910969040196505375206470489501953125	0.42661328323664637895973328340915031731128692626953125	0.402186107645880641658919785186299122869968414306640625	0.59488937250233198117399524562642909586429595947265625	-1.1737409237208203	1.4062366762161946	ACSS3
Notch binding (GO:0005112)	1/18	0.31637812834450607102354524613474495708942413330078125	0.43685933419662903443025925298570655286312103271484375	0.419044530506756107701704650025931186974048614501953125	0.59953660238165407125876527061336673796176910400390625	-1.2211764315255242	1.4053508075336174	CUL3
ATP-dependent RNA helicase activity (GO:0004004)	3/68	0.1698878923856306510931091224847477860748767852783203125	0.356044244358002526240625229547731578350067138671875	0.32304744549022335053933829840389080345630645751953125	0.571384399173651136294438401819206774234771728515625	-0.776399454628341	1.3762584963063058	DDX3X;DHX9;SNRNP200
intracellular ligand-gated ion channel activity (GO:0005217)	1/16	0.28685612427314322037119609376532025635242462158203125	0.420545243918959921192168849302106536924839019775390625	0.3848399957542187888037688026088289916515350341796875	0.58777812856351741022109536061179824173450469970703125	-1.0895785734253765	1.3606379361401204	RYR1
tumor necrosis factor receptor binding (GO:0005164)	1/12	0.223942317928780554314727169185061939060688018798828125	0.3854079746962708608037928570411168038845062255859375	0.310291237727522040135141878636204637587070465087890625	0.568693046165476001618799273273907601833343505859375	-0.906957237537078	1.3571406716395742	STAT1
RNA-dependent ATPase activity (GO:0008186)	3/69	0.1750500381410599326503785277964198030531406402587890625	0.35839986257329081720257590859546326100826263427734375	0.3308014942584296402827703786897473037242889404296875	0.571384399173651136294438401819206774234771728515625	-0.7768136707136548	1.3537402994840801	DDX3X;DHX9;SNRNP200
CoA-ligase activity (GO:0016405)	1/12	0.223942317928780554314727169185061939060688018798828125	0.3854079746962708608037928570411168038845062255859375	0.310291237727522040135141878636204637587070465087890625	0.568693046165476001618799273273907601833343505859375	-0.8970198658696402	1.3422707188999035	ACSS3
protein kinase C binding (GO:0005080)	2/41	0.21116026036443347191351449509966187179088592529296875	0.3854079746962708608037928570411168038845062255859375	0.342450779418781825480522229554480873048305511474609375	0.5830142542326368637617406420758925378322601318359375	-0.861888101937573	1.340354858060245	CAVIN3;PKN1
retinoic acid receptor binding (GO:0042974)	1/17	0.301772764563185635910969040196505375206470489501953125	0.42661328323664637895973328340915031731128692626953125	0.402186107645880641658919785186299122869968414306640625	0.59488937250233198117399524562642909586429595947265625	-1.116430649683868	1.3375743269310707	ACTN4
microtubule binding (GO:0008017)	7/196	0.11772297157583892779353362811889383010566234588623046875	0.340068478124925632766206717860768549144268035888671875	0.347058897494700147046131633032928220927715301513671875	0.5830142542326368637617406420758925378322601318359375	-0.6223912011781271	1.3315568764649965	STIM1;VAPA;DCTN1;VAPB;KIF5B;MAP4;DNM1
transaminase activity (GO:0008483)	1/15	0.271621589576940991594966590128024108707904815673828125	0.4135264584905351537003070916398428380489349365234375	0.366992130559070373063690340131870470941066741943359375	0.5830142542326368637617406420758925378322601318359375	-1.020268327833297	1.3297620278830564	OAT
proteasome binding (GO:0070628)	1/21	0.358390694123940700688280003305408172309398651123046875	0.461343034441387078725682613367098383605480194091796875	0.466828476961104577025452044836129061877727508544921875	0.62287507459697943890120086507522501051425933837890625	-1.2623455886222879	1.295332652245567	NEDD8
K63-linked polyubiquitin modification-dependent protein binding (GO:0070530)	1/21	0.358390694123940700688280003305408172309398651123046875	0.461343034441387078725682613367098383605480194091796875	0.466828476961104577025452044836129061877727508544921875	0.62287507459697943890120086507522501051425933837890625	-1.2598617874589277	1.2927839454749455	PRPF8
3',5'-cyclic-nucleotide phosphodiesterase activity (GO:0004114)	1/21	0.358390694123940700688280003305408172309398651123046875	0.461343034441387078725682613367098383605480194091796875	0.466828476961104577025452044836129061877727508544921875	0.62287507459697943890120086507522501051425933837890625	-1.2390246375176999	1.2714022882315696	PDE2A
O-methyltransferase activity (GO:0008171)	1/15	0.271621589576940991594966590128024108707904815673828125	0.4135264584905351537003070916398428380489349365234375	0.366992130559070373063690340131870470941066741943359375	0.5830142542326368637617406420758925378322601318359375	-0.9644079906700255	1.256956714615898	COQ3
nucleoside kinase activity (GO:0019206)	1/15	0.271621589576940991594966590128024108707904815673828125	0.4135264584905351537003070916398428380489349365234375	0.366992130559070373063690340131870470941066741943359375	0.5830142542326368637617406420758925378322601318359375	-0.9568005927424711	1.2470416475506083	ADK
lysophosphatidic acid acyltransferase activity (GO:0042171)	1/21	0.358390694123940700688280003305408172309398651123046875	0.461343034441387078725682613367098383605480194091796875	0.466828476961104577025452044836129061877727508544921875	0.62287507459697943890120086507522501051425933837890625	-1.2043257592995733	1.2357966740817343	GPAT3
death domain binding (GO:0070513)	1/11	0.2073671755744523059750150650870637036859989166259765625	0.38178065270490246785328736223164014518260955810546875	0.29028745429594826621411129963234998285770416259765625	0.568693046165476001618799273273907601833343505859375	-0.7765193915858966	1.2216702075225094	TRADD
damaged DNA binding (GO:0003684)	2/47	0.257629897767171989197976245122845284640789031982421875	0.4135264584905351537003070916398428380489349365234375	0.403272374622633489327228062393260188400745391845703125	0.59488937250233198117399524562642909586429595947265625	-0.8938784898322617	1.2123059225968948	DDB1;PCNA
MHC protein complex binding (GO:0023023)	1/20	0.344680813223272985990064398720278404653072357177734375	0.457327894639817544852888886453001759946346282958984375	0.451352611786213220312902194564230740070343017578125	0.62212095095855612925106470356695353984832763671875	-1.1113838476220332	1.1837754674443448	ATP1B1
transcription factor activity, RNA polymerase II core promoter sequence-specific (GO:0000983)	1/21	0.358390694123940700688280003305408172309398651123046875	0.461343034441387078725682613367098383605480194091796875	0.466828476961104577025452044836129061877727508544921875	0.62287507459697943890120086507522501051425933837890625	-1.153351343968523	1.1834902175910837	STAT1
translation factor activity, RNA binding (GO:0008135)	3/68	0.1698878923856306510931091224847477860748767852783203125	0.356044244358002526240625229547731578350067138671875	0.32304744549022335053933829840389080345630645751953125	0.571384399173651136294438401819206774234771728515625	-0.6531093351395685	1.157712394237922	EIF3K;EIF3G;EIF4B
NAD+ ADP-ribosyltransferase activity (GO:0003950)	1/19	0.33067869597231458467234688214375637471675872802734375	0.44496425095424763096474407575442455708980560302734375	0.4354289355209493006526599856442771852016448974609375	0.60653590725058925681167920629377476871013641357421875	-1.0417301986135143	1.1527870571309975	ART3
protein kinase A regulatory subunit binding (GO:0034237)	1/19	0.33067869597231458467234688214375637471675872802734375	0.44496425095424763096474407575442455708980560302734375	0.4354289355209493006526599856442771852016448974609375	0.60653590725058925681167920629377476871013641357421875	-1.0347064255549723	1.1450144930977293	PRKACA
mannose binding (GO:0005537)	1/12	0.223942317928780554314727169185061939060688018798828125	0.3854079746962708608037928570411168038845062255859375	0.310291237727522040135141878636204637587070465087890625	0.568693046165476001618799273273907601833343505859375	-0.7627793708623157	1.1413977030450393	MBL2
phospholipase activity (GO:0004620)	3/70	0.1802555839547041183212883197484188713133335113525390625	0.36677548089655453988910949192359112203121185302734375	0.338553179934774461923296939858119003474712371826171875	0.58055148183760962865562760271131992340087890625	-0.6624972864127889	1.1351092854788651	PDIA3;PLCB3;PLCB1
GTPase regulator activity (GO:0030695)	9/276	0.1260607379472042655077501649429905228316783905029296875	0.340068478124925632766206717860768549144268035888671875	0.41093712668445192548460909165441989898681640625	0.59953660238165407125876527061336673796176910400390625	-0.5426152785893088	1.12375159770238	TBC1D9B;GDI1;LARS;GPS1;ADPRH;TBCD;IQGAP2;PLCB1;IPO5
transmembrane receptor protein phosphatase activity (GO:0019198)	1/16	0.28685612427314322037119609376532025635242462158203125	0.420545243918959921192168849302106536924839019775390625	0.3848399957542187888037688026088289916515350341796875	0.58777812856351741022109536061179824173450469970703125	-0.8741538471979455	1.0916210317729962	PTPRC
ubiquitin-like protein-specific protease activity (GO:0019783)	3/75	0.2068690812857147121039957937682629562914371490478515625	0.38178065270490246785328736223164014518260955810546875	0.3771725266438716861472357777529396116733551025390625	0.58777812856351741022109536061179824173450469970703125	-0.686760953422844	1.0821080431724235	COPS4;USP7;UCHL3
hyaluronic acid binding (GO:0005540)	1/19	0.33067869597231458467234688214375637471675872802734375	0.44496425095424763096474407575442455708980560302734375	0.4354289355209493006526599856442771852016448974609375	0.60653590725058925681167920629377476871013641357421875	-0.9164354561157265	1.014134882440996	C1QBP
dynactin binding (GO:0034452)	1/12	0.223942317928780554314727169185061939060688018798828125	0.3854079746962708608037928570411168038845062255859375	0.310291237727522040135141878636204637587070465087890625	0.568693046165476001618799273273907601833343505859375	-0.6717848172859323	1.0052364768646842	SNX5
RNA helicase activity (GO:0003724)	3/68	0.1698878923856306510931091224847477860748767852783203125	0.356044244358002526240625229547731578350067138671875	0.32304744549022335053933829840389080345630645751953125	0.571384399173651136294438401819206774234771728515625	-0.5664817736776412	1.0041549480476164	DDX3X;DHX9;SNRNP200
Tat protein binding (GO:0030957)	1/11	0.2073671755744523059750150650870637036859989166259765625	0.38178065270490246785328736223164014518260955810546875	0.29028745429594826621411129963234998285770416259765625	0.568693046165476001618799273273907601833343505859375	-0.6367497004757201	1.0017755475898114	DNAJA1
I-SMAD binding (GO:0070411)	1/11	0.2073671755744523059750150650870637036859989166259765625	0.38178065270490246785328736223164014518260955810546875	0.29028745429594826621411129963234998285770416259765625	0.568693046165476001618799273273907601833343505859375	-0.6365012689542319	1.0013846991555027	CTNNB1
metalloendopeptidase activity (GO:0004222)	3/66	0.159701375409798840276920373071334324777126312255859375	0.35282862009141602310791085983510129153728485107421875	0.307544906887500080205910535369184799492359161376953125	0.568693046165476001618799273273907601833343505859375	-0.5368818490471745	0.9848826993193666	MME;UQCRC2;THOP1
alcohol dehydrogenase (NADP+) activity (GO:0008106)	1/21	0.358390694123940700688280003305408172309398651123046875	0.461343034441387078725682613367098383605480194091796875	0.466828476961104577025452044836129061877727508544921875	0.62287507459697943890120086507522501051425933837890625	-0.9508614592157308	0.9757089556024422	DHRS4
transmembrane receptor protein tyrosine phosphatase activity (GO:0005001)	1/16	0.28685612427314322037119609376532025635242462158203125	0.420545243918959921192168849302106536924839019775390625	0.3848399957542187888037688026088289916515350341796875	0.58777812856351741022109536061179824173450469970703125	-0.7727964948765162	0.9650485550018184	PTPRC
cyclic nucleotide binding (GO:0030551)	1/22	0.371814423528701365473381201809388585388660430908203125	0.4711392737106085970566482501453720033168792724609375	0.481869087508994764501579766147187910974025726318359375	0.6322867860960565966621516054146923124790191650390625	-0.9456756717179672	0.9356140709256182	PDE2A
protein-cysteine S-acyltransferase activity (GO:0019707)	1/25	0.410427671613031119779435584860038943588733673095703125	0.498601391345753930384177010637358762323856353759765625	0.52449974954055911258166133848135359585285186767578125	0.65238531504992602894077435848885215818881988525390625	-1.0477890966157417	0.9331144072083134	YKT6
calcium ion transmembrane transporter activity (GO:0015085)	3/78	0.2232401403830559794005949925121967680752277374267578125	0.3854079746962708608037928570411168038845062255859375	0.400134247127531594845351037292857654392719268798828125	0.59488937250233198117399524562642909586429595947265625	-0.617655632557218	0.9261790830987673	RYR1;PDE2A;ATP2B1
ligand-gated calcium channel activity (GO:0099604)	1/21	0.358390694123940700688280003305408172309398651123046875	0.461343034441387078725682613367098383605480194091796875	0.466828476961104577025452044836129061877727508544921875	0.62287507459697943890120086507522501051425933837890625	-0.8990954411314527	0.9225902105411294	RYR1
fibroblast growth factor binding (GO:0017134)	1/23	0.38495795996465087540627791895531117916107177734375	0.4811974499558135942578473986941389739513397216796875	0.496486648946811215399321781660546548664569854736328125	0.64120928663011789172543331005726940929889678955078125	-0.9576367144006549	0.914180257325301	API5
transcriptional repressor activity, RNA polymerase II transcription factor binding (GO:0001191)	2/48	0.265409114392556488848384788070688955485820770263671875	0.4135264584905351537003070916398428380489349365234375	0.413158948817034687994720343340304680168628692626953125	0.59953660238165407125876527061336673796176910400390625	-0.6829147823154318	0.9058747232446948	CTBP1;HSPA1A
nucleoside diphosphate kinase activity (GO:0004550)	1/19	0.33067869597231458467234688214375637471675872802734375	0.44496425095424763096474407575442455708980560302734375	0.4354289355209493006526599856442771852016448974609375	0.60653590725058925681167920629377476871013641357421875	-0.8150566206739556	0.9019482437894218	NME2
peptide N-acetyltransferase activity (GO:0034212)	1/16	0.28685612427314322037119609376532025635242462158203125	0.420545243918959921192168849302106536924839019775390625	0.3848399957542187888037688026088289916515350341796875	0.58777812856351741022109536061179824173450469970703125	-0.7065359639681168	0.8823040937746466	NAA15
AU-rich element binding (GO:0017091)	1/22	0.371814423528701365473381201809388585388660430908203125	0.4711392737106085970566482501453720033168792724609375	0.481869087508994764501579766147187910974025726318359375	0.6322867860960565966621516054146923124790191650390625	-0.8866424687082156	0.8772089569530931	NUDT21
S-adenosylmethionine-dependent methyltransferase activity (GO:0008757)	2/48	0.265409114392556488848384788070688955485820770263671875	0.4135264584905351537003070916398428380489349365234375	0.413158948817034687994720343340304680168628692626953125	0.59953660238165407125876527061336673796176910400390625	-0.6605247757314685	0.8761747642704192	COQ3;PCMT1
RNA polymerase II transcription coactivator activity (GO:0001105)	2/40	0.20348769582977122016842486118548549711704254150390625	0.38178065270490246785328736223164014518260955810546875	0.332105582080491290586365948911407031118869781494140625	0.57155851988490347093119225974078290164470672607421875	-0.5453382597626373	0.8682601677735071	DHX9;CTNNB1
bHLH transcription factor binding (GO:0043425)	1/23	0.38495795996465087540627791895531117916107177734375	0.4811974499558135942578473986941389739513397216796875	0.496486648946811215399321781660546548664569854736328125	0.64120928663011789172543331005726940929889678955078125	-0.890009507796328	0.849621895886091	PSMD9
ubiquitin conjugating enzyme activity (GO:0061631)	1/21	0.358390694123940700688280003305408172309398651123046875	0.461343034441387078725682613367098383605480194091796875	0.466828476961104577025452044836129061877727508544921875	0.62287507459697943890120086507522501051425933837890625	-0.816388295897502	0.8377217983082504	UBE2L3
DNA helicase activity (GO:0003678)	2/41	0.21116026036443347191351449509966187179088592529296875	0.3854079746962708608037928570411168038845062255859375	0.342450779418781825480522229554480873048305511474609375	0.5830142542326368637617406420758925378322601318359375	-0.5251606017298689	0.8166971584919908	DDX3X;DHX9
metal ion transmembrane transporter activity (GO:0046873)	1/26	0.42276515509840251194617621877114288508892059326171875	0.5083884776499776325664470277843065559864044189453125	0.53791803114691905118860404400038532912731170654296875	0.661945763717063595521494789863936603069305419921875	-0.9185674810685482	0.7908300569442925	ATP2B1
flavin adenine dinucleotide binding (GO:0050660)	2/49	0.2731881982814068354770142832421697676181793212890625	0.41458272902130433035239320815890096127986907958984375	0.422963740499243068260426525739603675901889801025390625	0.60332665686828967910315668632392771542072296142578125	-0.5999217419638505	0.7784550630004557	POR;ACAD10
calcium-release channel activity (GO:0015278)	1/24	0.3978271381717128907240521584753878414630889892578125	0.493388748385283626429753667252953164279460906982421875	0.51069302545413874927504593870253302156925201416015625	0.65238531504992602894077435848885215818881988525390625	-0.8079822130683297	0.7447476620656813	RYR1
protein-cysteine S-palmitoyltransferase activity (GO:0019706)	1/25	0.410427671613031119779435584860038943588733673095703125	0.498601391345753930384177010637358762323856353759765625	0.52449974954055911258166133848135359585285186767578125	0.65238531504992602894077435848885215818881988525390625	-0.818803044108062	0.7291896046551952	YKT6
C-acyltransferase activity (GO:0016408)	1/13	0.240171661096018673742236160251195542514324188232421875	0.393384617312444395675896657849079929292201995849609375	0.329732849974615660482157863953034393489360809326171875	0.571384399173651136294438401819206774234771728515625	-0.5066096186405445	0.7226286473694677	ACAT1
oxidoreductase activity, acting on NAD(P)H, heme protein as acceptor (GO:0016653)	1/14	0.256062402359620688852004377622506581246852874755859375	0.4135264584905351537003070916398428380489349365234375	0.348628043472618498466175651628873310983180999755859375	0.5830142542326368637617406420758925378322601318359375	-0.5293051507979919	0.7210904588788508	POR
phosphatidylinositol bisphosphate binding (GO:1902936)	3/88	0.279318155698086656446577080714632757008075714111328125	0.420545243918959921192168849302106536924839019775390625	0.474627083554158668565747802858822979032993316650390625	0.6315066237765416534699625117355026304721832275390625	-0.5511363985215948	0.7029214591168848	ANXA2;ACTN2;PLCB1
UDP-galactosyltransferase activity (GO:0035250)	1/25	0.410427671613031119779435584860038943588733673095703125	0.498601391345753930384177010637358762323856353759765625	0.52449974954055911258166133848135359585285186767578125	0.65238531504992602894077435848885215818881988525390625	-0.7831001944301993	0.697394233315285	COLGALT1
ATP-dependent helicase activity (GO:0008026)	3/86	0.26796514458132059122164037034963257610797882080078125	0.4135264584905351537003070916398428380489349365234375	0.46003904959707508925959018597495742142200469970703125	0.62287507459697943890120086507522501051425933837890625	-0.5109379201235756	0.6728533113522918	DDX3X;DHX9;SNRNP200
protein phosphatase regulator activity (GO:0019888)	2/48	0.265409114392556488848384788070688955485820770263671875	0.4135264584905351537003070916398428380489349365234375	0.413158948817034687994720343340304680168628692626953125	0.59953660238165407125876527061336673796176910400390625	-0.5001926499281606	0.6634969546074563	NSFL1C;PPP1R7
GTPase binding (GO:0051020)	3/77	0.217753712653477482508179718934115953743457794189453125	0.3854079746962708608037928570411168038845062255859375	0.392503814002265694060866962900036014616489410400390625	0.59488937250233198117399524562642909586429595947265625	-0.4201785857231829	0.6405162919951234	STOML2;GNB1;LCP1
nucleosomal DNA binding (GO:0031492)	1/30	0.4695924676878409087521504261530935764312744140625	0.5548667217704588150439803939661942422389984130859375	0.58792014148649174298810748950927518308162689208984375	0.70343089976343475822062600855133496224880218505859375	-0.8465165112674595	0.6398734084035601	HNRNPC
DNA replication origin binding (GO:0003688)	1/13	0.240171661096018673742236160251195542514324188232421875	0.393384617312444395675896657849079929292201995849609375	0.329732849974615660482157863953034393489360809326171875	0.571384399173651136294438401819206774234771728515625	-0.4475053634190636	0.6383222575320829	DHX9
tumor necrosis factor receptor superfamily binding (GO:0032813)	1/27	0.4348450672833987784571263546240516006946563720703125	0.5215944620192283220916351638152264058589935302734375	0.55095876675530253141488401524838991463184356689453125	0.6710395236122275175461027174605987966060638427734375	-0.766507212799558	0.6383207458412179	STAT1
transcription cofactor binding (GO:0001221)	1/26	0.42276515509840251194617621877114288508892059326171875	0.5083884776499776325664470277843065559864044189453125	0.53791803114691905118860404400038532912731170654296875	0.661945763717063595521494789863936603069305419921875	-0.7232055422255566	0.6226354534947708	RPL23
protein kinase activator activity (GO:0030295)	2/56	0.3273709715423309685178310246556065976619720458984375	0.44496425095424763096474407575442455708980560302734375	0.4890650750877540975380952659179456532001495361328125	0.6399611864095955393594294946524314582347869873046875	-0.5531964395049827	0.6177330450924874	DDX3X;LTF
endopeptidase inhibitor activity (GO:0004866)	4/112	0.2071530028938612932876139893778599798679351806640625	0.38178065270490246785328736223164014518260955810546875	0.413286301099443476037009759238571859896183013916015625	0.59953660238165407125876527061336673796176910400390625	-0.3580277156137601	0.5636421785564378	ITIH3;SERPINH1;LTF;SERPINB6
cysteine-type endopeptidase activity involved in apoptotic process (GO:0097153)	1/17	0.301772764563185635910969040196505375206470489501953125	0.42661328323664637895973328340915031731128692626953125	0.402186107645880641658919785186299122869968414306640625	0.59488937250233198117399524562642909586429595947265625	-0.46793761154639296	0.5606271522437435	PYCARD
1-acylglycerol-3-phosphate O-acyltransferase activity (GO:0003841)	1/19	0.33067869597231458467234688214375637471675872802734375	0.44496425095424763096474407575442455708980560302734375	0.4354289355209493006526599856442771852016448974609375	0.60653590725058925681167920629377476871013641357421875	-0.5055733487255638	0.5594715537832209	GPAT3
oxidoreductase activity, acting on the CH-NH group of donors, NAD or NADP as acceptor (GO:0016646)	1/19	0.33067869597231458467234688214375637471675872802734375	0.44496425095424763096474407575442455708980560302734375	0.4354289355209493006526599856442771852016448974609375	0.60653590725058925681167920629377476871013641357421875	-0.4863751460319274	0.5382266675210609	BLVRB
enhancer sequence-specific DNA binding (GO:0001158)	2/65	0.395269308816504405523772902597556822001934051513671875	0.4914997949943444854881136052426882088184356689453125	0.566740577224281505408498560427688062191009521484375	0.683253233963283523877407787949778139591217041015625	-0.5739109127696184	0.5326971947111052	SFPQ;HNRNPC
transcription coactivator binding (GO:0001223)	1/15	0.271621589576940991594966590128024108707904815673828125	0.4135264584905351537003070916398428380489349365234375	0.366992130559070373063690340131870470941066741943359375	0.5830142542326368637617406420758925378322601318359375	-0.3795523088306623	0.49468775429910594	RPL23
metalloexopeptidase activity (GO:0008235)	2/55	0.319679996556416323727489725570194423198699951171875	0.44013912569361668403189469245262444019317626953125	0.47991038643470818048086812268593348562717437744140625	0.6322867860960565966621516054146923124790191650390625	-0.4119738668934622	0.46982933214511613	ACE;DPEP1
transferase activity, transferring pentosyl groups (GO:0016763)	2/43	0.22658458215021182180493042324087582528591156005859375	0.388547568669135812147175101927132345736026763916015625	0.362982262094555585552058118992135860025882720947265625	0.5830142542326368637617406420758925378322601318359375	-0.3162935128296841	0.46958104335323914	MTAP;ART3
nuclease activity (GO:0004518)	2/60	0.357876651369150089454507224218104965984821319580078125	0.461343034441387078725682613367098383605480194091796875	0.52465513757699311359061766779632307589054107666015625	0.65238531504992602894077435848885215818881988525390625	-0.4490455706844933	0.46142436556600797	AZGP1;ENDOG
monocarboxylic acid transmembrane transporter activity (GO:0008028)	1/33	0.5022082908464884365429270474123768508434295654296875	0.5846787699805930937912989975302480161190032958984375	0.62184756729067902636387543680029921233654022216796875	0.731132659562060638336333795450627803802490234375	-0.6528012768084814	0.4496105624670018	MPC2
ubiquitin-like protein conjugating enzyme activity (GO:0061650)	1/22	0.371814423528701365473381201809388585388660430908203125	0.4711392737106085970566482501453720033168792724609375	0.481869087508994764501579766147187910974025726318359375	0.6322867860960565966621516054146923124790191650390625	-0.4413075586962944	0.43661222750078865	UBE2L3
rRNA binding (GO:0019843)	2/44	0.234327505962364235347905605522100813686847686767578125	0.393384617312444395675896657849079929292201995849609375	0.373158262124621609157060220240964554250240325927734375	0.58692110764634197739297860607621259987354278564453125	-0.2981101200683271	0.4325683802509786	RPL5;RPL23
serine-type endopeptidase inhibitor activity (GO:0004867)	2/57	0.33503844421601003400468243853538297116756439208984375	0.447031632029788628113209369985270313918590545654296875	0.498118372140028464745142855463200248777866363525390625	0.64120928663011789172543331005726940929889678955078125	-0.38473083890574594	0.4207070176849254	SERPINH1;SERPINB6
peptidase inhibitor activity (GO:0030414)	1/37	0.54260461016722671967471569587360136210918426513671875	0.62709778547307226670426416603731922805309295654296875	0.66279095210865712761716395107214339077472686767578125	0.76599927555136770873644991297624073922634124755859375	-0.6788902038282792	0.41505607905268616	ITIH3
ubiquitin-like protein conjugating enzyme binding (GO:0044390)	1/36	0.5328230040800419065050164135755039751529693603515625	0.61880422234234699896404663377325050532817840576171875	0.6529893933683601492390380371944047510623931884765625	0.7602204947303212723141996320919133722782135009765625	-0.6467298081822629	0.40715908862794487	PARK7
RNA cap binding (GO:0000339)	1/18	0.31637812834450607102354524613474495708942413330078125	0.43685933419662903443025925298570655286312103271484375	0.419044530506756107701704650025931186974048614501953125	0.59953660238165407125876527061336673796176910400390625	-0.3396412001933615	0.39086492552689844	DCPS
transcriptional activator activity, RNA polymerase II transcription factor binding (GO:0001190)	2/51	0.288732570430242752035354669715161435306072235107421875	0.4209216035847911374645491378032602369785308837890625	0.44231527463320052806494686592486687004566192626953125	0.61432677032388960380870912558748386800289154052734375	-0.3134667373928711	0.3894054278599146	DHX9;CTNNB1
RNA polymerase binding (GO:0070063)	1/20	0.344680813223272985990064398720278404653072357177734375	0.457327894639817544852888886453001759946346282958984375	0.451352611786213220312902194564230740070343017578125	0.62212095095855612925106470356695353984832763671875	-0.3578231959402603	0.3811305355417274	DHX9
divalent inorganic cation transmembrane transporter activity (GO:0072509)	1/39	0.5615591069879937169417871700716204941272735595703125	0.6443009077760797342904197648749686777591705322265625	0.681573696346070345697398806805722415447235107421875	0.783892265773325380706637588446028530597686767578125	-0.597800829761136	0.3449539411352638	ATP2B1
neutral amino acid transmembrane transporter activity (GO:0015175)	1/25	0.410427671613031119779435584860038943588733673095703125	0.498601391345753930384177010637358762323856353759765625	0.52449974954055911258166133848135359585285186767578125	0.65238531504992602894077435848885215818881988525390625	-0.37771867871975207	0.3363794699939939	SLC1A5
transmembrane receptor protein serine/threonine kinase binding (GO:0070696)	1/17	0.301772764563185635910969040196505375206470489501953125	0.42661328323664637895973328340915031731128692626953125	0.402186107645880641658919785186299122869968414306640625	0.59488937250233198117399524562642909586429595947265625	-0.25689156869263613	0.3077769023858471	PYCARD
ATPase coupled ion transmembrane transporter activity (GO:0042625)	1/25	0.410427671613031119779435584860038943588733673095703125	0.498601391345753930384177010637358762323856353759765625	0.52449974954055911258166133848135359585285186767578125	0.65238531504992602894077435848885215818881988525390625	-0.33827630362847855	0.30125384350002116	ATP2B1
Ran GTPase binding (GO:0008536)	1/19	0.33067869597231458467234688214375637471675872802734375	0.44496425095424763096474407575442455708980560302734375	0.4354289355209493006526599856442771852016448974609375	0.60653590725058925681167920629377476871013641357421875	-0.26387636583710466	0.2920077191048535	XPO5
core promoter sequence-specific DNA binding (GO:0001046)	2/74	0.45987369290793334020150950891547836363315582275390625	0.544738164915881117877916040015406906604766845703125	0.63556214080035033919813258762587793171405792236328125	0.74357639625656746229509508339106105268001556396484375	-0.35333898329744595	0.2744749263475014	STAT1;SARS
exonuclease activity (GO:0004527)	1/37	0.54260461016722671967471569587360136210918426513671875	0.62709778547307226670426416603731922805309295654296875	0.66279095210865712761716395107214339077472686767578125	0.76599927555136770873644991297624073922634124755859375	-0.42860810993015824	0.2620400184810913	DCPS
mitogen-activated protein kinase binding (GO:0051019)	1/21	0.358390694123940700688280003305408172309398651123046875	0.461343034441387078725682613367098383605480194091796875	0.466828476961104577025452044836129061877727508544921875	0.62287507459697943890120086507522501051425933837890625	-0.24844354978781505	0.254935768129219	ACE
acetyltransferase activity (GO:0016407)	1/25	0.410427671613031119779435584860038943588733673095703125	0.498601391345753930384177010637358762323856353759765625	0.52449974954055911258166133848135359585285186767578125	0.65238531504992602894077435848885215818881988525390625	-0.284635630809276	0.2534838440014472	NAA15
histone deacetylase activity (GO:0004407)	1/41	0.57972992935053657692634487830218859016895294189453125	0.659694120906890280053858077735640108585357666015625	0.69931320620923054232065396718098782002925872802734375	0.79849464651294355110877631886978633701801300048828125	-0.4453149999465793	0.24278258644811976	SIRT2
protein tyrosine phosphatase activity (GO:0004725)	2/63	0.380424232870334722012017891756840981543064117431640625	0.479314351759705548072787451019394211471080780029296875	0.5502328188961864707806626029196195304393768310546875	0.6710395236122275175461027174605987966060638427734375	-0.24876573866362955	0.2404241872815283	PTPRC;TIMM50
protein kinase inhibitor activity (GO:0004860)	2/68	0.417224165113444289687549826339818537235260009765625	0.50556499599205617645480970168136991560459136962890625	0.59067630410193727730217005955637432634830474853515625	0.7049528754985432410506973610608838498592376708984375	-0.25753849934299133	0.22512254960940944	GMFB;DCN
scavenger receptor activity (GO:0005044)	1/22	0.371814423528701365473381201809388585388660430908203125	0.4711392737106085970566482501453720033168792724609375	0.481869087508994764501579766147187910974025726318359375	0.6322867860960565966621516054146923124790191650390625	-0.22713691661816565	0.22472027310224935	CD163
cholesterol transporter activity (GO:0017127)	1/18	0.31637812834450607102354524613474495708942413330078125	0.43685933419662903443025925298570655286312103271484375	0.419044530506756107701704650025931186974048614501953125	0.59953660238165407125876527061336673796176910400390625	-0.19331306634385953	0.22246799633510975	APOB
hydrolase activity, acting on carbon-nitrogen (but not peptide) bonds, in linear amides (GO:0016811)	2/76	0.47368395369605453826267194017418660223484039306640625	0.55831235237128018500385451261536218225955963134765625	0.64964420789408217071780882179155014455318450927734375	0.75818427211225813966422037992742843925952911376953125	-0.29272669709694593	0.21872976258667465	ASAH1;SIRT2
phosphatidylinositol binding (GO:0035091)	3/101	0.353680952375881541005497865626239217817783355712890625	0.461343034441387078725682613367098383605480194091796875	0.5645345854758836434683644256438128650188446044921875	0.683253233963283523877407787949778139591217041015625	-0.20948057219240956	0.2177257352031577	ANKFY1;DPEP1;SNX5
polyubiquitin modification-dependent protein binding (GO:0031593)	2/44	0.234327505962364235347905605522100813686847686767578125	0.393384617312444395675896657849079929292201995849609375	0.373158262124621609157060220240964554250240325927734375	0.58692110764634197739297860607621259987354278564453125	-0.14562776540340297	0.2113110637964295	VCP;PRPF8
Rab GTPase binding (GO:0017137)	4/131	0.293446502562740907382732302721706219017505645751953125	0.426260210144654261288366114968084730207920074462890625	0.53002789092226121336892674662522040307521820068359375	0.6573452955302194755660138980601914227008819580078125	-0.17140720866622386	0.21015551032567745	EHD1;TBC1D9B;ADPRH;ANKFY1
phosphatase binding (GO:0019902)	3/103	0.365096930942909458917000620203907601535320281982421875	0.468705519453735119927983987508923746645450592041015625	0.5775177533947528640823065870790742337703704833984375	0.69272962844067575982620610375306569039821624755859375	-0.2013339503604701	0.2028625575261095	VCP;CHCHD3;CTNNB1
ribonuclease activity (GO:0004540)	2/50	0.280963764863903786572763010553899221122264862060546875	0.420545243918959921192168849302106536924839019775390625	0.432683512789547253252209202400990761816501617431640625	0.60653590725058925681167920629377476871013641357421875	-0.15914439959795434	0.20203852097075625	AZGP1;DCPS
MHC class II protein complex binding (GO:0023026)	1/17	0.301772764563185635910969040196505375206470489501953125	0.42661328323664637895973328340915031731128692626953125	0.402186107645880641658919785186299122869968414306640625	0.59488937250233198117399524562642909586429595947265625	-0.16545320093524174	0.19822633312889865	ATP1B1
copper ion binding (GO:0005507)	1/42	0.5885316172595607131512451815069653093814849853515625	0.66244672558836814602045706124044954776763916015625	0.70780993065583930334838669296004809439182281494140625	0.80240982592249088245495158844278194010257720947265625	-0.35761598358406627	0.18958104046462992	PARK7
DNA-dependent ATPase activity (GO:0008094)	2/73	0.45288992869092015158827280174591578543186187744140625	0.5391546770130002386167689110152423381805419921875	0.6283569266595117053242347537889145314693450927734375	0.73696182756362482724199480799143202602863311767578125	-0.2327275001471241	0.18434488787512746	DDX3X;DHX9
tubulin binding (GO:0015631)	7/256	0.288885142670825045829730015611858107149600982666015625	0.4209216035847911374645491378032602369785308837890625	0.61377418347754708616292873557540588080883026123046875	0.72703924476766790263582151965238153934478759765625	-0.14751193870363558	0.18316942436034497	VAPA;DCTN1;VAPB;KIF5B;TBCD;MAP4;DNM1
sodium ion transmembrane transporter activity (GO:0015081)	2/72	0.4458549692303808154036914856988005340099334716796875	0.53308936448387334028353734538541175425052642822265625	0.62104173796664474682671652772114612162113189697265625	0.731132659562060638336333795450627803802490234375	-0.22586524807110409	0.18244526534462782	ATP1A1;ATP1B1
amyloid-beta binding (GO:0001540)	1/50	0.65263683675703709763382676101173274219036102294921875	0.7083714487694920958205102579086087644100189208984375	0.767707325588044664499420832726173102855682373046875	0.848048789893770305070574977435171604156494140625	-0.42114157019113957	0.17971561643994333	ITGB2
L-amino acid transmembrane transporter activity (GO:0015179)	1/50	0.65263683675703709763382676101173274219036102294921875	0.7083714487694920958205102579086087644100189208984375	0.767707325588044664499420832726173102855682373046875	0.848048789893770305070574977435171604156494140625	-0.39710124635696964	0.16945678206433692	SLC1A5
lipase activity (GO:0016298)	1/44	0.60558712239519341125060236663557589054107666015625	0.67366248978388032497832682565785944461822509765625	0.72409191884855272913767976206145249307155609130859375	0.8150323731115225456278494675643742084503173828125	-0.31011834635777025	0.1555419782264332	GOLT1B
protein serine/threonine phosphatase activity (GO:0004722)	2/62	0.3729439303477659617414019521675072610378265380859375	0.4711392737106085970566482501453720033168792724609375	0.54181505831794540828383333064266480505466461181640625	0.66330451727068051592794972748379223048686981201171875	-0.14639187205877502	0.1443902840146074	MYH8;TIMM50
palmitoyltransferase activity (GO:0016409)	1/29	0.458253524878951878918087459169328212738037109375	0.5441760607937553562152288577635772526264190673828125	0.5759496704804065725369355277507565915584564208984375	0.6925977050080838193224508358980529010295867919921875	-0.18109561284498307	0.14131482857445848	YKT6
RNA polymerase II core promoter sequence-specific DNA binding (GO:0000979)	1/28	0.446672772767540193772362044910551048815250396728515625	0.53308936448387334028353734538541175425052642822265625	0.56363254807059892659282240856555290520191192626953125	0.683253233963283523877407787949778139591217041015625	-0.16595117916743352	0.13374486860933854	STAT1
RNA polymerase II distal enhancer sequence-specific DNA binding (GO:0000980)	2/53	0.304237601810816993275210506908479146659374237060546875	0.428821545579044671736568261621869169175624847412109375	0.461303965340273458561881625428213737905025482177734375	0.62287507459697943890120086507522501051425933837890625	-0.11216032758588702	0.13346476658772322	SFPQ;HNRNPC
iron ion binding (GO:0005506)	1/55	0.6875373012191499100254077347926795482635498046875	0.73886927167216331913124349739518947899341583251953125	0.79875188393151874688413727199076674878597259521484375	0.87622897198030347265529371725278906524181365966796875	-0.32538232679407264	0.12190097284540537	LTF
non-membrane spanning protein tyrosine kinase activity (GO:0004715)	1/44	0.60558712239519341125060236663557589054107666015625	0.67366248978388032497832682565785944461822509765625	0.72409191884855272913767976206145249307155609130859375	0.8150323731115225456278494675643742084503173828125	-0.21058042619695805	0.10561805340163034	CSK
carboxylic acid transmembrane transporter activity (GO:0046943)	2/65	0.395269308816504405523772902597556822001934051513671875	0.4914997949943444854881136052426882088184356689453125	0.566740577224281505408498560427688062191009521484375	0.683253233963283523877407787949778139591217041015625	-0.0903272286838163	0.08384064539510293	SLC25A1;SLC1A5
glutathione transferase activity (GO:0004364)	1/31	0.480694638315183941923436350407428108155727386474609375	0.5637776622215120436720781071926467120647430419921875	0.59955368850498269583937371862703002989292144775390625	0.71375439107736038391038846384617500007152557373046875	-0.11111425006022395	0.08139375024760409	GSTT2
PDZ domain binding (GO:0030165)	1/63	0.736247241850028100174085921025834977626800537109375	0.778880712424862675646863863221369683742523193359375	0.84004792316824372644390450659557245671749114990234375	0.90496227195613976324040095278178341686725616455078125	-0.22099923490993836	0.0676675988800474	ATP2B1
amino acid binding (GO:0016597)	1/40	0.5707404252308012626571098735439591109752655029296875	0.651686783616900466853394391364417970180511474609375	0.6905701675284097174056796575314365327358245849609375	0.79041163753251719725767543422989547252655029296875	-0.10870995822758128	0.060966802423359966	AARS
phosphatidylinositol-4-phosphate binding (GO:0070273)	1/23	0.38495795996465087540627791895531117916107177734375	0.4811974499558135942578473986941389739513397216796875	0.496486648946811215399321781660546548664569854736328125	0.64120928663011789172543331005726940929889678955078125	-0.06245675662129601	0.059622540553381516	OSBP
magnesium ion binding (GO:0000287)	4/128	0.279433412684291060390506800104049034416675567626953125	0.420545243918959921192168849302106536924839019775390625	0.51228280828951577863250577138387598097324371337890625	0.65238531504992602894077435848885215818881988525390625	-0.04674872102072309	0.05960421034526978	HMGCL;IMPA1;ADPRH;RAN
cation transmembrane transporter activity (GO:0008324)	2/98	0.61048044397013889739156411451403982937335968017578125	0.677519184312654232371642137877643108367919921875	0.7772272188777815671301141264848411083221435546875	0.85657292103699822494178306442336179316043853759765625	-0.11505752783517911	0.05678192766212945	ATP2B1;SLC1A5
protein tyrosine kinase activity (GO:0004713)	3/148	0.6007426865942806504250484067597426474094390869140625	0.67226973351041141579997884036856703460216522216796875	0.80248350611273722154948018214781768620014190673828125	0.87808521612366075004274534876458346843719482421875	-0.060567896013498206	0.030864708016019253	CDC37;CSK;ERLIN2
transferase activity, transferring acyl groups other than amino-acyl groups (GO:0016747)	2/57	0.33503844421601003400468243853538297116756439208984375	0.447031632029788628113209369985270313918590545654296875	0.498118372140028464745142855463200248777866363525390625	0.64120928663011789172543331005726940929889678955078125	-0.019809668806191928	0.02166207083498404	DGAT1;NAA15
protein kinase regulator activity (GO:0019887)	2/108	0.6630881869226559199859138971078209578990936279296875	0.71746443915321533868478809381485916674137115478515625	0.8204446514104948295909025546279735863208770751953125	0.89178766457662483890800331209902651607990264892578125	-0.03981738809172836	0.016358865820826476	GMFB;DCN
mitogen-activated protein kinase kinase binding (GO:0031434)	1/66	0.75249220799074834076236584223806858062744140625	0.79253613923637578064784747766680084168910980224609375	0.85325312590413637803266055925632826983928680419921875	0.91077580854935902276992010229150764644145965576171875	-0.052304545403761595	0.014873563079863457	ACE
cholesterol binding (GO:0015485)	2/44	0.234327505962364235347905605522100813686847686767578125	0.393384617312444395675896657849079929292201995849609375	0.373158262124621609157060220240964554250240325927734375	0.58692110764634197739297860607621259987354278564453125	-0.001231110265600221	0.0017863847539928573	CAV1;ERLIN2
ubiquitin-protein transferase activity (GO:0004842)	2/418	0.998651730525406122751519433222711086273193359375	0.998651730525406122751519433222711086273193359375	0.9999326026530008793002934908145107328891754150390625	0.9999326026530008793002934908145107328891754150390625	0.4936911773582549	-0.0006660778715088486	CUL3;UBE2L3
ATP-dependent microtubule motor activity, plus-end-directed (GO:0008574)	1/32	0.49156496942914262859858354204334318637847900390625	0.57510679920897234129739672425785101950168609619140625	0.61085976687573750876225631145644001662731170654296875	0.725395973164938201449558619060553610324859619140625	0.001860013721043076	-0.0013209095056766487	KIF5B
transcriptional activator activity, RNA polymerase II transcription regulatory region sequence-specific binding (GO:0001228)	1/285	0.99767314741431201152721541802748106420040130615234375	0.998651730525406122751519433222711086273193359375	0.99974398723480195627644206979312002658843994140625	0.9999326026530008793002934908145107328891754150390625	0.8054453781566506	-0.0018763364875629485	HNRNPK
transcription factor activity, RNA polymerase II core promoter proximal region sequence-specific binding (GO:0000982)	1/281	0.99746491795896752297068132975255139172077178955078125	0.998651730525406122751519433222711086273193359375	0.99971218216866486461213980874163098633289337158203125	0.9999326026530008793002934908145107328891754150390625	1.0733308620097064	-0.0027244365884340834	HNRNPK
phosphotransferase activity, phosphate group as acceptor (GO:0016776)	1/42	0.5885316172595607131512451815069653093814849853515625	0.66244672558836814602045706124044954776763916015625	0.70780993065583930334838669296004809439182281494140625	0.80240982592249088245495158844278194010257720947265625	0.005753872594508254	-0.0030502695719453765	NME2
ATP-dependent microtubule motor activity (GO:1990939)	1/49	0.64520337530195026598534013828611932694911956787109375	0.704532421306727218990317851421423256397247314453125	0.760947647469939258968452122644521296024322509765625	0.84648742985531877369709263803088106215000152587890625	0.022912953491604108	-0.010040220247317712	KIF5B
regulatory region DNA binding (GO:0000975)	2/225	0.950784756056564095416661075432784855365753173828125	0.96597376824651626225914924361859448254108428955078125	0.9889443848443111306778519065119326114654541015625	0.9999326026530008793002934908145107328891754150390625	0.2820291884604721	-0.014233329609906932	SFPQ;PHB
syntaxin binding (GO:0019905)	1/78	0.8080826083917969082648369294474832713603973388671875	0.839910807409416815261238298262469470500946044921875	0.89605884003121827330318183157942257821559906005859375	0.94374268074241396409007620604825206100940704345703125	0.07235679748746437	-0.015418581434609835	SCFD1
ubiquitin protein ligase activity (GO:0061630)	1/193	0.983366775106695900632303164456970989704132080078125	0.98961698766034011942593906496767885982990264892578125	0.99625512871584021024062849392066709697246551513671875	0.9999326026530008793002934908145107328891754150390625	0.9481097332814462	-0.015902749143811828	CUL3
Rho guanyl-nucleotide exchange factor activity (GO:0005089)	1/60	0.7189387679353151927585940939025022089481353759765625	0.76740655004331392863292649053619243204593658447265625	0.8256583316376968628702570640598423779010772705078125	0.895405724949557058067739490070380270481109619140625	0.05405139174205261	-0.017835828936153618	DOCK2
protein serine/threonine kinase activity (GO:0004674)	4/369	0.95173836534604128178926885084365494549274444580078125	0.96597376824651626225914924361859448254108428955078125	0.99399788366721519849988908390514552593231201171875	0.9999326026530008793002934908145107328891754150390625	0.4334458859002078	-0.021440447679413135	MAP2K3;AKT2;PKN1;PRKACA
transferase activity, transferring hexosyl groups (GO:0016758)	1/101	0.882189676493939867185645198333077132701873779296875	0.908980686192237374854130393941886723041534423828125	0.9463868816488185675694921883405186235904693603515625	0.97724732344171483244821274638525210320949554443359375	0.18828829226280525	-0.023601597270058457	MTAP
sequence-specific DNA binding (GO:0043565)	4/395	0.96694292610726606529425453118165023624897003173828125	0.97931319808305195007136489948607049882411956787109375	0.99663223360670272210626308151404373347759246826171875	0.9999326026530008793002934908145107328891754150390625	0.808695255731608	-0.02718494353854194	PURB;PURA;NCL;HNRNPU
ubiquitin-like protein ligase activity (GO:0061659)	1/187	0.98109632337862506812342644479940645396709442138671875	0.98942835160264730465229376932256855070590972900390625	0.9955424061581794603625894524157047271728515625	0.9999326026530008793002934908145107328891754150390625	1.4337504271873	-0.02736260396814931	CUL3
phosphoprotein phosphatase activity (GO:0004721)	2/137	0.783727755045969143310458093765191733837127685546875	0.81817732669634135600489344142260961234569549560546875	0.9064407117420554271802757284604012966156005859375	0.951324362218361141430023053544573485851287841796875	0.11831488225424579	-0.028832576058919278	PTPRC;TIMM50
mannosyltransferase activity (GO:0000030)	1/25	0.410427671613031119779435584860038943588733673095703125	0.498601391345753930384177010637358762323856353759765625	0.52449974954055911258166133848135359585285186767578125	0.65238531504992602894077435848885215818881988525390625	0.033677281297356844	-0.02999149015357165	ALG2
RNA polymerase II transcription factor binding (GO:0001085)	2/122	0.726961547395192031473243332584388554096221923828125	0.77249828861905189825165507500059902667999267578125	0.868341079136374816016541444696485996246337890625	0.91862363605741215177857839080388657748699188232421875	0.10555779717742195	-0.03366044928584137	DHX9;CTNNB1
transcriptional activator activity, RNA polymerase II core promoter proximal region sequence-specific binding (GO:0001077)	1/176	0.97610097837905840378880384378135204315185546875	0.986485031340537776856081109144724905490875244140625	0.99386641986167900686410803245962597429752349853515625	0.9999326026530008793002934908145107328891754150390625	1.475089221225825	-0.03568128198194545	HNRNPK
protein kinase activity (GO:0004672)	7/514	0.91525455066813654614321649205521680414676666259765625	0.934937444230892200636162669979967176914215087890625	0.9923481520331056682238113353378139436244964599609375	0.9999326026530008793002934908145107328891754150390625	0.41185461270920193	-0.0364709841485221	MAP2K3;AKT2;CDC37;CSK;ERLIN2;PKN1;PRKACA
RNA polymerase II core promoter proximal region sequence-specific DNA binding (GO:0000978)	3/263	0.915097401415884359465735542471520602703094482421875	0.934937444230892200636162669979967176914215087890625	0.9817104644756120546134070536936633288860321044921875	0.9999326026530008793002934908145107328891754150390625	0.4146017503447235	-0.036785444831946554	HNRNPK;STAT1;HNRNPC
serine-type endopeptidase activity (GO:0004252)	3/197	0.78310286153663621888654233771376311779022216796875	0.81817732669634135600489344142260961234569549560546875	0.92404865562388238675595175664057023823261260986328125	0.9605061454861119063508567705866880714893341064453125	0.1558833591496003	-0.038112113142223396	DPP4;IGKC;MBL2
protein phosphatase binding (GO:0019903)	2/93	0.5819196561262884870302514173090457916259765625	0.659694120906890280053858077735640108585357666015625	0.7523859601219611281663901536376215517520904541015625	0.84269679976896494366656042984686791896820068359375	0.07651145847414279	-0.04142505486366705	VCP;CTNNB1
oxidoreductase activity, acting on paired donors, with incorporation or reduction of molecular oxygen, NAD(P)H as one donor, and incorporation of one atom of oxygen (GO:0016709)	1/42	0.5885316172595607131512451815069653093814849853515625	0.66244672558836814602045706124044954776763916015625	0.70780993065583930334838669296004809439182281494140625	0.80240982592249088245495158844278194010257720947265625	0.09692307598711088	-0.0513813096565619	POR
epidermal growth factor receptor binding (GO:0005154)	1/26	0.42276515509840251194617621877114288508892059326171875	0.5083884776499776325664470277843065559864044189453125	0.53791803114691905118860404400038532912731170654296875	0.661945763717063595521494789863936603069305419921875	0.06471761980099819	-0.0557178868263279	ARF4
growth factor receptor binding (GO:0070851)	3/93	0.307867201505097332070448601371026597917079925537109375	0.432653611582607233732034046624903567135334014892578125	0.5102732770313498367187321491655893623828887939453125	0.65238531504992602894077435848885215818881988525390625	0.05250997082471794	-0.06186130102539098	PYCARD;ARF4;TIMM50
DNA binding (GO:0003677)	14/894	0.89687338016115070171707657209481112658977508544921875	0.920118478567055309014222075347788631916046142578125	0.99667610924536897964998161114635877311229705810546875	0.9999326026530008793002934908145107328891754150390625	0.5870802342259496	-0.06389815679724478	DDX3X;PCNA;DHX9;STAT1;HIST1H2BL;HNRNPU;PA2G4;ILF2;DDB1;PURB;PURA;SFPQ;HNRNPK;TARDBP
methyltransferase activity (GO:0008168)	1/68	0.76276371188717806415269251374411396682262420654296875	0.80157690961595040590736971353180706501007080078125	0.86144694297552104611526146982214413583278656005859375	0.91540782530955822071661032168776728212833404541015625	0.24103659716344342	-0.06527439261905363	COQ3
transcription regulatory region sequence-specific DNA binding (GO:0000976)	5/293	0.73604107922744732572795101077645085752010345458984375	0.778880712424862675646863863221369683742523193359375	0.92613013606871430472011752499383874237537384033203125	0.9605061454861119063508567705866880714893341064453125	0.2206566077273877	-0.06762448662334888	PURB;PURA;SFPQ;SARS;ACTN4
nucleotidase activity (GO:0008252)	1/17	0.301772764563185635910969040196505375206470489501953125	0.42661328323664637895973328340915031731128692626953125	0.402186107645880641658919785186299122869968414306640625	0.59488937250233198117399524562642909586429595947265625	0.057925328605039295	-0.0693992344648419	NT5C2
core promoter proximal region sequence-specific DNA binding (GO:0000987)	3/279	0.9333710643682575636148612829856574535369873046875	0.9513975441521937970179578769602812826633453369140625	0.9872728524562555119103990364237688481807708740234375	0.9999326026530008793002934908145107328891754150390625	1.011339458356846	-0.0697343295874505	HNRNPK;STAT1;HNRNPC
phosphatase activity (GO:0016791)	1/105	0.89178174777899688052684723515994846820831298828125	0.91687517358230208319724852117360569536685943603515625	0.95222401838942050122938098866143263876438140869140625	0.981141884457645829797911574132740497589111328125	0.6612035266700856	-0.07573018800167355	TIMM50
voltage-gated cation channel activity (GO:0022843)	2/101	0.626891645800981667235873828758485615253448486328125	0.69088986486187076163645315318717621266841888427734375	0.79106524257396604316028287939843721687793731689453125	0.869805532922763635639284984790720045566558837890625	0.2307720641143172	-0.10776630011941361	RYR1;CACNA2D1
thiol-dependent ubiquitinyl hydrolase activity (GO:0036459)	2/93	0.5819196561262884870302514173090457916259765625	0.659694120906890280053858077735640108585357666015625	0.7523859601219611281663901536376215517520904541015625	0.84269679976896494366656042984686791896820068359375	0.20056767475675666	-0.10859192984126238	USP7;UCHL3
calcium channel activity (GO:0005262)	3/94	0.313594122746976899929194360083783976733684539794921875	0.43685933419662903443025925298570655286312103271484375	0.51725037197584111670067841259879060089588165283203125	0.65238531504992602894077435848885215818881988525390625	0.10138839254200843	-0.11757563056169894	RYR1;CACNA2D1;PDE2A
protein deacetylase activity (GO:0033558)	1/43	0.5971494038574878260305922594852745532989501953125	0.67055784121112704809775095782242715358734130859375	0.716067259817978030156382374116219580173492431640625	0.809837972413189444154113516560755670070648193359375	0.2280501152983978	-0.11757988897669927	SIRT2
peptidyl-prolyl cis-trans isomerase activity (GO:0003755)	1/39	0.5615591069879937169417871700716204941272735595703125	0.6443009077760797342904197648749686777591705322265625	0.681573696346070345697398806805722415447235107421875	0.783892265773325380706637588446028530597686767578125	0.21426312424786334	-0.1236380169943689	PPID
transcription corepressor activity (GO:0003714)	4/204	0.61986283070625580737811333165154792368412017822265625	0.68473219671039886602414981098263524472713470458984375	0.84183531909584952135361390901380218565464019775390625	0.90496227195613976324040095278178341686725616455078125	0.2635715373045035	-0.12605495016948176	CTBP1;C1QBP;HNRNPU;HSPA1A
transcription factor activity, RNA polymerase II distal enhancer sequence-specific binding (GO:0003705)	1/65	0.74719127767341431134440199457458220422267913818359375	0.78870190421082619902648502829833887517452239990234375	0.84897681919931933247625011063064448535442352294921875	0.90883028348194672130233584539382718503475189208984375	0.47906211987591724	-0.13961502121526417	PURA
microtubule motor activity (GO:0003777)	1/61	0.72483062323718272512707017085631377995014190673828125	0.77196086555529552786225622185156680643558502197265625	0.8305928102348965058610019696061499416828155517578125	0.89870520469607251268229219931527040898799896240234375	0.4484107932331756	-0.14430633935384063	KIF5B
phosphotransferase activity, alcohol group as acceptor (GO:0016773)	5/255	0.618977463846804187852512768586166203022003173828125	0.68473219671039886602414981098263524472713470458984375	0.86094369526707514861385561744100414216518402099609375	0.91540782530955822071661032168776728212833404541015625	0.31282171611905396	-0.150056327325337	ADK;PKN1;NT5C2;PRKACA;GALK1
immunoglobulin receptor binding (GO:0034987)	1/82	0.823690977017203618260055009159259498119354248046875	0.8524035165210712694516814735834486782550811767578125	0.90735417342192892231622636245447210967540740966796875	0.951324362218361141430023053544573485851287841796875	0.8077673470540261	-0.15667443129252775	IGKC
cation channel activity (GO:0005261)	2/147	0.8155737876524395968402814105502329766750335693359375	0.84584617715045584684929735885816626250743865966796875	0.92583467610112535339794703759253025054931640625	0.9605061454861119063508567705866880714893341064453125	0.854270628673867	-0.17415449739256006	RYR1;PDE2A
chloride channel activity (GO:0005254)	2/62	0.3729439303477659617414019521675072610378265380859375	0.4711392737106085970566482501453720033168792724609375	0.54181505831794540828383333064266480505466461181640625	0.66330451727068051592794972748379223048686981201171875	0.18784416395851497	-0.1852758066620452	CLIC4;CLIC1
chloride transmembrane transporter activity (GO:0015108)	2/57	0.33503844421601003400468243853538297116756439208984375	0.447031632029788628113209369985270313918590545654296875	0.498118372140028464745142855463200248777866363525390625	0.64120928663011789172543331005726940929889678955078125	0.17179958048613508	-0.1878645583790859	CLIC4;CLIC1
transcription regulatory region DNA binding (GO:0044212)	7/375	0.67105121578274429250399180091335438191890716552734375	0.72443028976546253172585920765413902699947357177734375	0.91736599990481781929929638863541185855865478515625	0.95768978012041416914001956683932803571224212646484375	0.5039992079048464	-0.20105023198407	PURB;PURA;SFPQ;DHX9;STAT1;HNRNPU;PHB
receptor tyrosine kinase binding (GO:0030971)	1/40	0.5707404252308012626571098735439591109752655029296875	0.651686783616900466853394391364417970180511474609375	0.6905701675284097174056796575314365327358245849609375	0.79041163753251719725767543422989547252655029296875	0.3602931707076733	-0.20205989323476303	PCNA
hydrolase activity, hydrolyzing O-glycosyl compounds (GO:0004553)	1/33	0.5022082908464884365429270474123768508434295654296875	0.5846787699805930937912989975302480161190032958984375	0.62184756729067902636387543680029921233654022216796875	0.731132659562060638336333795450627803802490234375	0.3041344443568843	-0.20946965554573377	MOGS
amino acid transmembrane transporter activity (GO:0015171)	1/57	0.700497339539358332416441044188104569911956787109375	0.7510975988288830507144666626118123531341552734375	0.80997847169862069449663977138698101043701171875	0.8824306744423047188519149131025187671184539794921875	0.6041074566007837	-0.21504093629700752	SLC1A5
RNA polymerase II activating transcription factor binding (GO:0001102)	1/48	0.63761122882335474759685212120530195534229278564453125	0.7010771613219757281143529326072894036769866943359375	0.75399187347749496712623340499703772366046905517578125	0.84269679976896494366656042984686791896820068359375	0.49900662858789047	-0.2245662267914794	CTNNB1
RNA polymerase II regulatory region sequence-specific DNA binding (GO:0000977)	7/461	0.85093757170827932778678359682089649140834808349609375	0.87868553600311460893834691887605004012584686279296875	0.979921055106740102047524487716145813465118408203125	0.9999326026530008793002934908145107328891754150390625	1.4813845572975501	-0.23911992793901996	PURB;PURA;SFPQ;HNRNPK;STAT1;ACTN4;HNRNPC
carboxylic ester hydrolase activity (GO:0052689)	2/104	0.64276179200407346225887295076972804963588714599609375	0.704532421306727218990317851421423256397247314453125	0.80414119792377347639700246872962452471256256103515625	0.87808521612366075004274534876458346843719482421875	0.6645023588900613	-0.293697474782852	CA1;AARS
cysteine-type endopeptidase inhibitor activity (GO:0004869)	2/52	0.29649150773297616723311875830404460430145263671875	0.42661328323664637895973328340915031731128692626953125	0.451856269643582886263999398579471744596958160400390625	0.62212095095855612925106470356695353984832763671875	0.26297246654181583	-0.31970527936511567	DPEP1;LTF
kinase activity (GO:0016301)	5/281	0.70217328804744549852756563268485479056835174560546875	0.7511989005012085218737638570019043982028961181640625	0.9092658114676546166066373189096339046955108642578125	0.951324362218361141430023053544573485851287841796875	0.9240841487807335	-0.32673310497554275	ADK;CSK;COQ8A;PKN1;PRKACA
serine-type peptidase activity (GO:0008236)	4/221	0.6815861699767820081063973702839575707912445068359375	0.73413476358043416869492148180142976343631744384765625	0.882230617775998648966151449712924659252166748046875	0.9312434298746652405753820858080871403217315673828125	0.9118060210138332	-0.3495249674423288	DPP4;ACE;IGKC;MBL2
transcriptional repressor activity, RNA polymerase II transcription regulatory region sequence-specific binding (GO:0001227)	3/160	0.65319304118113163948322608121088705956935882568359375	0.7083714487694920958205102579086087644100189208984375	0.84209120885181842908195903874002397060394287109375	0.90496227195613976324040095278178341686725616455078125	0.8794418784300724	-0.37453896855636243	PURB;PURA;CHCHD3
activating transcription factor binding (GO:0033613)	1/69	0.7677388658071049309938871374470181763172149658203125	0.80502419703835503828059927400317974388599395751953125	0.86537115516906137901997908556950278580188751220703125	0.917525220324339585431516752578318119049072265625	1.4685735294711169	-0.3881522403566628	CTNNB1
RNA polymerase II regulatory region DNA binding (GO:0001012)	3/202	0.79715324827025069165387094471952877938747406005859375	0.830367966948177826935761913773603737354278564453125	0.93148882687119216594595627611852250993251800537109375	0.96395902562922941569922841154038906097412109375	1.722418188596145	-0.3904865636419096	PURB;PURA;ACTN4
thiol-dependent ubiquitin-specific protease activity (GO:0004843)	2/77	0.480508760092417552822752213614876382052898406982421875	0.5637776622215120436720781071926467120647430419921875	0.6565220029829601511295322779915295541286468505859375	0.7624644288921909041079061353229917585849761962890625	0.5671608104972788	-0.41567772726960794	USP7;UCHL3
cysteine-type endopeptidase inhibitor activity involved in apoptotic process (GO:0043027)	1/25	0.410427671613031119779435584860038943588733673095703125	0.498601391345753930384177010637358762323856353759765625	0.52449974954055911258166133848135359585285186767578125	0.65238531504992602894077435848885215818881988525390625	0.48305493913914876	-0.4301872625318774	DPEP1
cytokine receptor binding (GO:0005126)	3/138	0.55324711210220278712057506709243170917034149169921875	0.637845578273170676908421228290535509586334228515625	0.76341278579752913646672141112503595650196075439453125	0.84724549825660366852986271624104119837284088134765625	0.7450064151783939	-0.44100693482581954	PYCARD;DDT;TIMM50
protein tyrosine kinase binding (GO:1990782)	1/49	0.64520337530195026598534013828611932694911956787109375	0.704532421306727218990317851421423256397247314453125	0.760947647469939258968452122644521296024322509765625	0.84648742985531877369709263803088106215000152587890625	1.2199121320677613	-0.5345529328125814	PCNA
GTPase activator activity (GO:0005096)	5/250	0.6015044984040522901835856828256510198116302490234375	0.67226973351041141579997884036856703460216522216796875	0.8495171491915460837418549999711103737354278564453125	0.90883028348194672130233584539382718503475189208984375	1.5633504165871919	-0.7946842613226655	TBC1D9B;LARS;ADPRH;TBCD;PLCB1

## Sheet: GO CC Wt5wks vs 3SA5wks
Cellular Component	Overlap	P-value	Adjusted P-value	Old P-value	Old Adjusted P-value	Z-score	Combined Score	Genes
ficolin-1-rich granule lumen (GO:1904813)	18/124	0.00000000010864584614483372935039173939162520689249991079350365907885134220123291015625	0.0000000056713131687603203282935067038907084313592577018425799906253814697265625	0.000000960311446817141106969679779925552765007523703388869762420654296875	0.000062660321904818461094359427487887614915962330996990203857421875	-2.209891624752451	50.701383642211965	ACTR2;ASAH1;VCP;DDX3X;GSN;PSMD11;PSMD13;NME2;EEF2;ILF2;ACTR1B;CAND1;PSMA2;COTL1;ALDOC;CCT8;KPNB1;HSPA1A
mitochondrion (GO:0005739)	59/1027	0.0000000000015535749014252384703382920690471934101369033687234377794084139168262481689453125	0.0000000001351610164239957408609796579097351611198352117071408429183065891265869140625	0.000071854973171233167011408282665030355929047800600528717041015625	0.0026791639996702650006188406450746697373688220977783203125	-1.8209534050939413	49.5125651891618	CLIC4;COX4I1;PARK7;PYCARD;CHCHD3;AIFM1;C1QBP;MPC2;FDXR;ACAD10;ACAD8;ENDOG;MECR;NDUFC2;SDHB;NDUFS3;SUCLG2;VDAC2;NDUFS1;SUCLG1;VDAC1;UQCRC2;DLD;GCDH;ECHS1;OAT;MRPS34;UCP1;DLST;PHB;ACAT1;ATP5L;TIMM50;BCL2L13;HMGCL;CYC1;DCPS;NDUFV1;YKT6;PCK2;NDUFA8;MTX2;NDUFA4;TXNRD1;COX6C;ACADSB;COQ6;DHRS4;COQ3;MAVS;ECHDC1;OGDH;ECHDC2;ECHDC3;UBA1;COQ8A;SSBP1;AARS;HSPA1A
focal adhesion (GO:0005925)	39/357	0.000000000000000026329280449497779731199017289629579310195918372627076065040085950386128388345241546630859375	0.0000000000000068719421973189203280351567624382556714768169152385279829786668415181338787078857421875	0.00000000073336675224126750022947529420759560370157714714878238737583160400390625	0.000000191408722334970813423989989023044078209068175056017935276031494140625	-1.1321766409000915	43.221805649248196	RPL4;NCKAP1;RPL5;RALA;RPL10A;RPL8;RPL9;CORO1C;AKAP12;DPP4;MRC2;RAB21;RPS16;CSRP1;PCBP2;ACTR3;NUP214;PDIA3;ACTR2;ANXA1;GSN;MME;ACTN2;ACTN1;CAV1;RPL23;ANXA5;RDX;ACTN4;RAB10;HNRNPK;PTPRC;CTNNB1;CSPG4;HYOU1;LCP1;P4HB;FERMT2;HSPA1A
secretory granule lumen (GO:0034774)	33/318	0.000000000000036211752324769469946822107731384715169982609073162649337973562069237232208251953125	0.0000000000047256336783824158722364957513223664327395301398837546003051102161407470703125	0.00000005211740021862212648780959302341475591902053565718233585357666015625	0.0000068013207285301877978267275082213672021680395118892192840576171875	-1.2983633009228686	40.183555640148704	LGALS3BP;ITIH3;VCP;DDX3X;PSMD11;PSMD13;PYCARD;CLEC3B;ACTR1B;CAND1;APOH;COTL1;PSMD1;QSOX1;CCT8;CTSA;ACTR2;GSN;ANXA2;ACTN2;ACTN1;FN1;NME2;ACTN4;PA2G4;EEF2;ILF2;ERP44;PSMA2;ALDOC;DOCK2;KPNB1;LTF
vacuolar lumen (GO:0005775)	17/162	0.00000005395179968068382687784118674663436099336877305177040398120880126953125	0.000001564602190739830893430610710137518282181190443225204944610595703125	0.000089684819184250968147377458539182271124445833265781402587890625	0.00292596722588618803062576745332989958114922046661376953125	-2.110911552533819	35.326473792587976	CTSA;ACTR2;ASAH1;VCP;ANXA2;LUM;GAA;PRELP;PA2G4;DCN;PYCARD;PSMD1;CSPG4;CCT8;APOB;GC;LGMN
ficolin-1-rich granule (GO:0101002)	23/185	0.00000000000735911046363927569263603241507567501340780768970262215589173138141632080078125	0.0000000004801819577524627336938429299326332178043941212308709509670734405517578125	0.0000003614772050774181271482724149557430592949458514340221881866455078125	0.0000314485168417353788618447130165378666788456030189990997314453125	-1.2613998593206397	32.3360888933224	ACTR2;ASAH1;VCP;DDX3X;GSN;PSMD11;PSMD13;GAA;ITGB2;NME2;EEF2;AP2A2;ILF2;SERPINB6;ACTR1B;CAND1;PSMA2;COTL1;ALDOC;CCT8;KPNB1;ATP6V0A1;HSPA1A
cytoplasmic vesicle lumen (GO:0060205)	17/130	0.000000001884666004183129113277823796896402741563036897787242196500301361083984375	0.000000070271118155970965032483424410336692034206862444989383220672607421875	0.0000068862117988301194427820488275227006624845671467483043670654296875	0.0003594602558989322296616186758200228723580949008464813232421875	-1.475209232781739	29.636238331489675	VCP;DDX3X;GSN;PSMD11;PSMD13;NME2;EEF2;PYCARD;HPX;ACTR1B;CAND1;PSMA2;COTL1;ALDOC;HYOU1;CCT8;APOB
cytoskeleton (GO:0005856)	33/521	0.000000017714721200396230042341800376380633874617842593579553067684173583984375	0.0000005779427791629269674946833661166589735103116254322230815887451171875	0.0007320012220288830452619155408910955884493887424468994140625	0.01807371985438006867230598118112538941204547882080078125	-1.521713048857282	27.16085813802212	CLIC4;STOML2;DCTN1;DHX9;IQGAP2;CORO1C;TUBA1C;ACTR1B;CAPZB;ARHGDIA;ARHGDIB;CCT8;MAP4;GBP2;ACTR3;ACTR2;GSN;ACTN2;DDX58;TPM3;TPM2;TPM1;ALG2;DSTN;ACTN4;DNM1;SEPT2;DNAJA1;NSFL1C;DES;ALDOC;HNRNPC;LCP1
actin cytoskeleton (GO:0015629)	26/295	0.00000000073892173928191434069512981216315029853181073349333018995821475982666015625	0.00000003214309565876327077000963803980748689781421489897184073925018310546875	0.0000222333317381073435861811582459068858952377922832965850830078125	0.000967149930607669422281957860576540042529813945293426513671875	-1.1569419837296526	24.325664430162856	MYOM1;CLIC4;STOML2;DHX9;IQGAP2;CORO1C;CAPZB;GBP2;MYH10;ACTR3;ACTR2;ANXA1;GSN;ACTN2;DDX58;TPM3;ACTN1;TPM2;RDX;TPM1;ALG2;MYBPH;DSTN;ACTN4;HNRNPC;LCP1
oxoglutarate dehydrogenase complex (GO:0045252)	3/8	0.0004694338025995154427792710460920488912961445748805999755859375	0.0035006349279563865085906915197710986831225454807281494140625	0.0048927900026494754170958145778058678843080997467041015625	0.047435005376491513884307238413384766317903995513916015625	-2.8288138096996844	21.679981696730938	OGDH;DLST;DLD
spliceosomal tri-snRNP complex (GO:0097526)	6/32	0.000045963907223141208988580197480899869333370588719844818115234375	0.000571265704059040722861961825174148543737828731536865234375	0.00142894902342634408549948421551789579098112881183624267578125	0.0240603042324348363745212253661520662717521190643310546875	-2.0903139759363225	20.87733294167731	LSM8;SNRPD2;SNRPD1;SNRNP200;PRPF8;SNRPB
mitochondrial respiratory chain complex I (GO:0005747)	8/52	0.000011454815287296160914863769886284927679298561997711658477783203125	0.00019931378599895318670491561885427245215396396815776824951171875	0.000761727656698010552500932579533809985150583088397979736328125	0.01807371985438006867230598118112538941204547882080078125	-1.79832366437837	20.459708822453628	NDUFA8;NDUFB10;NDUFA4;NDUFS3;NDUFC2;NDUFS1;PARK7;NDUFV1
cytosolic part (GO:0044445)	15/160	0.0000014020092078129181933465567666541318203599075786769390106201171875	0.00003049370026993097134056232011545262139406986534595489501953125	0.000696609053427064256990008939141034716158173978328704833984375	0.01807371985438006867230598118112538941204547882080078125	-1.5139051633751595	20.40381459095083	RPL4;RPL5;DDX3X;RPL23;RPS6;RPL10A;RPL8;RPL9;PYCARD;PSMC5;RPS16;PSMC1;CCT8;RPS21;RPS23
myosin filament (GO:0032982)	4/10	0.00003574659151023255204172868193523981972248293459415435791015625	0.0004664930192085347811052631339379104247200302779674530029296875	0.00091312280965273975343043932895170655683614313602447509765625	0.019860421109947089257641295034773065708577632904052734375	-1.884993141609162	19.300549649925948	MYOM1;MYH8;MYH10;MYH7
mitochondrial inner membrane (GO:0005743)	22/342	0.00000347004836192920002407272424271855726374269579537212848663330078125	0.000069667894035655480370998471340016067188116721808910369873046875	0.004736803306657598987283730451736118993721902370452880859375	0.047435005376491513884307238413384766317903995513916015625	-1.5257705506603128	19.18098344699442	SLC25A1;NDUFA8;STOML2;NDUFB10;UQCRB;NDUFA4;COX4I1;MRPS34;PDE2A;UCP1;NDUFC2;PHB;COX6C;SDHB;ATP5L;TIMM50;CHCHD3;AIFM1;SLC25A51;CYC1;UQCRC2;NDUFV1
U5 snRNP (GO:0005682)	5/24	0.00011920429578524873045174137242696588145918212831020355224609375	0.0012444928479979967296531473408549572923220694065093994140625	0.002397155155741091669963083177208318375051021575927734375	0.03473636280589546820873891874725813977420330047607421875	-2.1028310396537	18.99838822160898	SNRPD2;SNRPD1;SNRNP200;PRPF8;SNRPB
pseudopodium (GO:0031143)	3/10	0.00097503249135263655479610722665029243216849863529205322265625	0.005783715460069047999136504500938826822675764560699462890625	0.0080737161299915018164430335900760837830603122711181640625	0.05853444194243838383240330358603387139737606048583984375	-2.606675853837087	18.072187344054207	ACTN2;ACTN1;ACTN4
lysosomal lumen (GO:0043202)	10/87	0.000013618499327890740615708449479104302781706792302429676055908203125	0.00022215177028621769898808491205954851466231048107147216796875	0.00136077396401546035775709242443554103374481201171875	0.0240603042324348363745212253661520662717521190643310546875	-1.578769122896999	17.68865783550368	CTSA;ASAH1;LUM;GAA;CSPG4;PRELP;APOB;GC;DCN;LGMN
platelet dense granule lumen (GO:0031089)	4/15	0.00021383364207203236638694943128058412185055203735828399658203125	0.00192450277864829127037749056938764624646864831447601318359375	0.003101596085353959010577629129556953557766973972320556640625	0.040382201784816405820688345329472213052213191986083984375	-2.059214281456938	17.401003603618122	LGALS3BP;CLEC3B;ITIH3;APOH
cytosolic proteasome complex (GO:0031597)	3/10	0.00097503249135263655479610722665029243216849863529205322265625	0.005783715460069047999136504500938826822675764560699462890625	0.0080737161299915018164430335900760837830603122711181640625	0.05853444194243838383240330358603387139737606048583984375	-2.4439082978156583	16.943713406021963	PSMC5;PSMC1;PSMD1
lysosome (GO:0005764)	27/423	0.00000031292983553557784130990456102072716504380878177471458911895751953125	0.000008167468707478582330520910925741873143124394118785858154296875	0.0020151691761947014384925846997020926210097968578338623046875	0.0309387738227539475788230305397519259713590145111083984375	-1.1004122943989116	16.481190574543565	ATP6V1A;ASAH1;GNAI3;PRELP;VPS26A;DPP4;LARS;ANKFY1;ATP6V1H;APOB;ATP6V1E1;GC;AP2M1;ATP6V1C1;ATP6V0A1;CTSA;ACE;ANXA2;LUM;GAA;DCN;MYLPF;COL6A1;GNB1;CSPG4;UBA1;LGMN
endocytic vesicle lumen (GO:0071682)	4/19	0.00056827680269569825870223933605984711903147399425506591796875	0.004120006819543812863482212804910886916331946849822998046875	0.006384275790698559598090877642562190885655581951141357421875	0.05207174941788512978479985804369789548218250274658203125	-2.1755200166370185	16.257447729469597	HPX;HYOU1;APOB;LTF
mitochondrial matrix (GO:0005759)	22/309	0.0000006491966286556695832363011143539832659143939963541924953460693359375	0.00001540366546173906967388649025263447356337564997375011444091796875	0.00147496117899983676495512252557773535954765975475311279296875	0.0240603042324348363745212253661520662717521190643310546875	-1.125159650027478	16.030746087280868	ACAD8;GCDH;ACSS3;ECHS1;MECR;OAT;DLST;ACADSB;ACAT1;COQ3;HMGCL;PPA2;FDXR;NDUFS3;OGDH;SUCLG2;NDUFS1;SUCLG1;SSBP1;ACAD10;DLD;PCK2
U4/U6 x U5 tri-snRNP complex (GO:0046540)	5/26	0.00017824446063863130687403291130266325126285664737224578857421875	0.00166149300809581329692321549629241417278535664081573486328125	0.0032491426723415500581182424610915404628030955791473388671875	0.040382201784816405820688345329472213052213191986083984375	-1.8223029639733705	15.730765329028001	LSM8;SNRPD2;SNRNP200;PRPF8;SNRPB
lysosomal membrane (GO:0005765)	20/292	0.000003782449207705767201502522478762102764449082314968109130859375	0.00007051566022937179605174773389109077470493502914905548095703125	0.0036344905251866790711623433907107028062455356121063232421875	0.04311827395789651073965131899967673234641551971435546875	-1.2520651233658022	15.632206876411443	ATP6V1A;ANXA2;GAA;RAB3D;GNAI3;NDUFC2;AP2A2;DPP4;MYLPF;VAPA;COL6A1;GNB1;CPNE1;ANKFY1;ATP6V1H;UBA1;ATP6V1E1;AP2M1;ATP6V1C1;ATP6V0A1
actin filament (GO:0005884)	8/56	0.0000201019841238272531261203901475909106011386029422283172607421875	0.0002914787697954951601643502900884641348966397345066070556640625	0.0011751371124558095647427702346021760604344308376312255859375	0.0235931374116127891282790329796625883318483829498291015625	-1.3487674469751807	14.586504566062366	ANXA1;CAPZB;ACTN2;TPM3;ACTN1;TPM2;TPM1;LCP1
U4 snRNP (GO:0005687)	3/13	0.002217862589418573109056875836131439427845180034637451171875	0.01051036204690427265651120336542589939199388027191162109375	0.01468881144770173806379798264742930768989026546478271484375	0.09128047113928937361659876614794484339654445648193359375	-2.3825451401861817	14.560236889356744	SNRPD2;SNRPD1;SNRPB
myofibril (GO:0030016)	5/28	0.0002573134419544976917750001010887217489653266966342926025390625	0.0021664131725846421695769183912716471240855753421783447265625	0.00429985984196886404651305468860300607047975063323974609375	0.046760975781411397156350773229860351420938968658447265625	-1.7372120879547817	14.358432445876055	PSMA6;DES;MYL1;MYH4;MYH7
endoplasmic reticulum tubular network (GO:0071782)	4/18	0.000456122801838176037715621990997760804020799696445465087890625	0.0035006349279563865085906915197710986831225454807281494140625	0.005412986654332292181524000085346415289677679538726806640625	0.049221342646919109820036197788795107044279575347900390625	-1.806414874459114	13.896295284131682	RAB10;ASPH;STIM1;KPNB1
polysome (GO:0005844)	8/64	0.000054149495858503413395733383506325253620161674916744232177734375	0.00064240992813951775138037181278605203260667622089385986328125	0.0025287007406590571341464812604726830613799393177032470703125	0.03473636280589546820873891874725813977420330047607421875	-1.4135406019892476	13.886286302366672	PSMA6;DHX9;RPL10A;RPL8;MYH10;RPS21;EIF4B;RPS23
methylosome (GO:0034709)	3/13	0.002217862589418573109056875836131439427845180034637451171875	0.01051036204690427265651120336542589939199388027191162109375	0.01468881144770173806379798264742930768989026546478271484375	0.09128047113928937361659876614794484339654445648193359375	-2.2180345740264524	13.554878051160431	SNRPD2;SNRPD1;SNRPB
polymeric cytoskeletal fiber (GO:0099513)	16/222	0.0000188247158144813395261492339205489088271860964596271514892578125	0.0002890147545635076320631740021127598083694465458393096923828125	0.005704761358786323600933432231840924941934645175933837890625	0.049631423821441013333188863043687888421118259429931640625	-1.2411998349236646	13.504676063675056	ANXA1;ACTN2;DCTN1;TPM3;ACTN1;TPM2;TPM1;TBCD;TUBB4A;SIRT2;TUBA1C;CAPZB;KATNAL2;KIF5B;CCT8;LCP1
polysomal ribosome (GO:0042788)	5/29	0.00030562755072407153666969037431044853292405605316162109375	0.0024927747105932085251722707397448175470344722270965576171875	0.004907069521706018677686955697936355136334896087646484375	0.047435005376491513884307238413384766317903995513916015625	-1.657341502436094	13.413102362173387	DHX9;RPL10A;RPL8;RPS21;RPS23
azurophil granule (GO:0042582)	13/155	0.00002349746664421427608270866171924495802159071899950504302978515625	0.000322780989165259300961718924583010448259301483631134033203125	0.003848478555856376347177327801318824640475213527679443359375	0.04367186535123974977512517625655164010822772979736328125	-1.2438865298242068	13.258111288326967	CTSA;ACTR2;VCP;ANXA2;GAA;RAB3D;NDUFC2;PA2G4;PYCARD;VAPA;CPNE1;PSMD1;CCT8
small nuclear ribonucleoprotein complex (GO:0030532)	4/20	0.0006987001715984355633415336939151529804803431034088134765625	0.004559018619679792473642354622143102460540831089019775390625	0.007464605158988346818305092966738811810500919818878173828125	0.05853444194243838383240330358603387139737606048583984375	-1.80356532267309	13.105226588631254	SF3B3;SNRPD2;SNRPD1;SNRPB
smooth endoplasmic reticulum (GO:0005790)	3/14	0.00277925211096460671178487444876736844889819622039794921875	0.01229465764341970170081541624540477641858160495758056640625	0.0174063923802672514129508130054091452620923519134521484375	0.09942259294849457862408570463230716995894908905029296875	-2.12871646585106	12.528717033751285	RYR1;HYOU1;APOB
perinuclear region of cytoplasm (GO:0048471)	20/379	0.000154754734915306456193018203038036517682485282421112060546875	0.0014959624375146291126725817122178341378457844257354736328125	0.0427765510379466695756178751253173686563968658447265625	0.1550649975125566737421678453756612725555896759033203125	-1.4029593787627317	12.30910127940417	CLIC4;VCP;RAB4B;STAT1;CAV1;PDE2A;ALG2;ACTN4;PARK7;SIRT2;VAPA;KIF5B;OSBP;CTNNB1;ATXN10;LCP1;PRKACA;CLIC1;HSPA1A;SEC31A
platelet dense granule (GO:0042827)	4/22	0.001020630666609447130543930626345172640867531299591064453125	0.005919657866334793010210102437440582434646785259246826171875	0.0099711900495347248474242718430105014704167842864990234375	0.06848633165601480943251999633503146469593048095703125	-1.7726856928647987	12.209079404856164	LGALS3BP;CLEC3B;ITIH3;APOH
telomerase holoenzyme complex (GO:0005697)	4/23	0.00121528795712458402393518763773272439721040427684783935546875	0.006748726740628009472533488377621324616484344005584716796875	0.0114061193287877150892573041573996306397020816802978515625	0.0763332601234254781719101856651832349598407745361328125	-1.7302658872718548	11.614884256568349	PTGES3;HNRNPU;HNRNPC;SNRPB
cytosolic ribosome (GO:0022626)	11/125	0.000063967013588330933100689623671541994553990662097930908203125	0.0007258865455023640056442246759615954943001270294189453125	0.005469038071879901187488659530799850472249090671539306640625	0.049221342646919109820036197788795107044279575347900390625	-1.1912691458370215	11.504256516849225	RPL4;RPL5;DDX3X;RPS16;RPL23;RPS6;RPL10A;RPL8;RPL9;RPS21;RPS23
mitochondrial respiratory chain complex III (GO:0005750)	3/15	0.0034206067280649374122425410149617164279334247112274169921875	0.0139496618128898235144941253338402020744979381561279296875	0.02038497463211762228407764041548944078385829925537109375	0.10513207162041147968434273707316606305539608001708984375	-2.003746140290921	11.37714502538085	UQCRB;CYC1;UQCRC2
endocytic vesicle (GO:0030139)	10/109	0.000096584110446802767780370702066505828042863868176937103271484375	0.00105035220110898000304977539798301222617737948894500732421875	0.006085018491056463051103175843081771745346486568450927734375	0.051231929876314093175171393568234634585678577423095703125	-1.206229336442104	11.151706397491546	DPP4;PDIA3;HPX;STX12;FMNL1;RALA;HYOU1;APOB;AP2A2;AP2M1
insulin-responsive compartment (GO:0032593)	2/8	0.01122536619027980804574884388102873344905674457550048828125	0.033676098570839425871970007619893294759094715118408203125	0.0414022824829138602620304254742222838103771209716796875	0.152197122930148143193918031101929955184459686279296875	-2.3235896378293517	10.431939761111007	RAB10;RAB4B
actin-based cell projection (GO:0098858)	7/71	0.000696857034257664250363750735317580620176158845424652099609375	0.004559018619679792473642354622143102460540831089019775390625	0.01458807013867792316819116393844524282030761241912841796875	0.09128047113928937361659876614794484339654445648193359375	-1.40662779670401	10.224679389898302	CLIC4;MYO1C;ACTN2;RDX;DMD;LCP1;IQGAP2
lipid droplet (GO:0005811)	7/65	0.00040602484301600319689662388356055089388974010944366455078125	0.0032112873947629343163168158525877515785396099090576171875	0.00961486919806948774069876861858574557118117809295654296875	0.06782380704584152486535941761758294887840747833251953125	-1.2935591737724095	10.101528042015332	EHD1;LIPE;VCP;ANXA2;CAV1;PLIN3;HSD17B11
ribosome (GO:0005840)	7/77	0.00113240458831610226429764676225886432803235948085784912109375	0.006425165164141362870997564726849304861389100551605224609375	0.0211716964606709183438493226958598825149238109588623046875	0.10615709619681316933093029319934430532157421112060546875	-1.4616770549672702	9.915157605920843	DHX9;RPL23;RPL10A;RPL8;RPL9;RPS21;RPS23
endoplasmic reticulum subcompartment (GO:0098827)	3/15	0.0034206067280649374122425410149617164279334247112274169921875	0.0139496618128898235144941253338402020744979381561279296875	0.02038497463211762228407764041548944078385829925537109375	0.10513207162041147968434273707316606305539608001708984375	-1.7311677335145197	9.829461912073832	RAB10;RYR1;KPNB1
mitochondrial respiratory chain complex IV (GO:0005751)	3/18	0.00585627038044928167892511083891804446466267108917236328125	0.0209381721821542791939219085861623170785605907440185546875	0.0308920571203766293477688265056713134981691837310791015625	0.1291531594282874506607328157770098187029361724853515625	-1.8967762889228366	9.749889774397424	NDUFA4;COX4I1;UQCRC2
nuclear periphery (GO:0034399)	8/79	0.000243099740911067725528116323374661078560166060924530029296875	0.002114967745926289201252590288504507043398916721343994140625	0.0080610123631973118474292050450458191335201263427734375	0.05853444194243838383240330358603387139737606048583984375	-1.1681077253783727	9.721037745911646	HNRNPM;PSMA6;CLIC4;SFPQ;HNRNPU;IPO4;KPNB1;IPO5
spliceosomal snRNP complex (GO:0097525)	6/60	0.0015528182431359949244864537831745110452175140380859375	0.0081986974923945084292586926721924101002514362335205078125	0.021767326064988705425218284972288529388606548309326171875	0.10615709619681316933093029319934430532157421112060546875	-1.5012613953515133	9.709683972706921	LSM8;SNRPD2;SNRPD1;SNRNP200;PRPF8;SNRPB
vacuolar proton-transporting V-type ATPase complex (GO:0016471)	3/17	0.00495624578397587355060860403455080813728272914886474609375	0.0184797164231100437270516323451374773867428302764892578125	0.0271282902973631924459230191359893069602549076080322265625	0.12178115030335133484040710527551709674298763275146484375	-1.8006554096782066	9.556270430922732	ATP6V1H;ATP6V1C1;ATP6V0A1
lytic vacuole membrane (GO:0098852)	15/234	0.0001288490016522014325155154335078577787498943507671356201171875	0.0012934457473547911719735648006235351203940808773040771484375	0.0186599945828611925302542573490427457727491855621337890625	0.10146372054430773113065100687890662811696529388427734375	-1.0491931728822628	9.397486192390415	ATP6V1A;ANXA2;GAA;GNAI3;DPP4;MYLPF;COL6A1;GNB1;ANKFY1;ATP6V1H;UBA1;ATP6V1E1;AP2M1;ATP6V1C1;ATP6V0A1
tertiary granule (GO:0070820)	11/165	0.000722381752376491099824906694237824922311119735240936279296875	0.0045985765212259548107009976547487895004451274871826171875	0.032309204853017491065880761880180216394364833831787109375	0.1312580298768875886050722101572318933904170989990234375	-1.2808753476628099	9.26451607619984	ASAH1;NRAS;GAA;ITGB2;ALDOC;QSOX1;AP2A2;ILF2;ATP6V0A1;LTF;SERPINB6
U12-type spliceosomal complex (GO:0005689)	4/28	0.0025880607369005085953428402234521854552440345287322998046875	0.011646273316052287161159739525828626938164234161376953125	0.020543048477551666131102336976255173794925212860107421875	0.10513207162041147968434273707316606305539608001708984375	-1.5506614685630262	9.237052239282033	SF3B3;SNRPD2;SNRPD1;SNRPB
contractile fiber (GO:0043292)	4/27	0.0022550968376499592148165529437164877890609204769134521484375	0.01051036204690427265651120336542589939199388027191162109375	0.0184436911890238121325413800377646111883223056793212890625	0.10146372054430773113065100687890662811696529388427734375	-1.4498737633617889	8.836346069900761	PSMA6;MYL1;MYH4;MYH7
extrinsic component of endosome membrane (GO:0031313)	2/8	0.01122536619027980804574884388102873344905674457550048828125	0.033676098570839425871970007619893294759094715118408203125	0.0414022824829138602620304254742222838103771209716796875	0.152197122930148143193918031101929955184459686279296875	-1.9125695147792434	8.586632356371211	ANXA1;SNX5
cell cortex part (GO:0044448)	5/45	0.0023919262862445354010654252618905957206152379512786865234375	0.0109525045738565578179457560281662154011428356170654296875	0.0243498129810205098111364208079976378940045833587646484375	0.11555093069175188802422127309910138137638568878173828125	-1.400035028535085	8.450130184415471	GSN;ASPH;STIM1;DCTN1;SEPT2
nuclear proteasome complex (GO:0031595)	2/9	0.01423454318145781459514775946217923774383962154388427734375	0.04128017522622766388717963081944617442786693572998046875	0.04951550303400080454974130361733841709792613983154296875	0.163589193568027979619472489503095857799053192138671875	-1.9817927835468958	8.426748692585669	PSMC5;PSMC1
endolysosome (GO:0036019)	3/21	0.0091135554913808203281178066390566527843475341796875	0.0297329747906299284021525153320908430032432079315185546875	0.043727555965318971875621656408839044161140918731689453125	0.156340987766414418747018544308957643806934356689453125	-1.7928546965105547	8.422817665715437	AP2A2;AP2M1;LGMN
micro-ribonucleoprotein complex (GO:0035068)	2/8	0.01122536619027980804574884388102873344905674457550048828125	0.033676098570839425871970007619893294759094715118408203125	0.0414022824829138602620304254742222838103771209716796875	0.152197122930148143193918031101929955184459686279296875	-1.871487662581018	8.40219212629379	DHX9;XPO5
azurophil granule lumen (GO:0035578)	8/91	0.000637401503404084915187233217892526226933114230632781982421875	0.004496264659147733606936458983227566932328045368194580078125	0.0168300124168362756627015386357015813700854778289794921875	0.09942259294849457862408570463230716995894908905029296875	-1.1200151405489855	8.241195498849835	CTSA;PYCARD;ACTR2;VCP;ANXA2;PSMD1;CCT8;PA2G4
U2-type catalytic step 2 spliceosome (GO:0071007)	4/30	0.00335213268157045878037347819144997629337012767791748046875	0.0139496618128898235144941253338402020744979381561279296875	0.0251670107916650599710894908866976038552820682525634765625	0.11729624672543893793008606962757767178118228912353515625	-1.4379843594691377	8.19386282139432	SNRPD2;SNRPD1;PRPF8;SNRPB
contractile actin filament bundle (GO:0097517)	5/41	0.00157063170352385208898560176038472491200082004070281982421875	0.0081986974923945084292586926721924101002514362335205078125	0.0175227558453285477135796810443935100920498371124267578125	0.09942259294849457862408570463230716995894908905029296875	-1.252823834205422	8.08857818392762	TPM3;ACTN1;TPM1;LCP1;MYH10
stress fiber (GO:0001725)	5/41	0.00157063170352385208898560176038472491200082004070281982421875	0.0081986974923945084292586926721924101002514362335205078125	0.0175227558453285477135796810443935100920498371124267578125	0.09942259294849457862408570463230716995894908905029296875	-1.243098994289778	8.025791919940428	TPM3;ACTN1;TPM1;LCP1;MYH10
specific granule lumen (GO:0035580)	6/63	0.0019999294723042175536686926307083922438323497772216796875	0.00984870928813963604497860870878866990096867084503173828125	0.0264688413228647834163353991243639029562473297119140625	0.121199431320486106233857981351320631802082061767578125	-1.2262167043879146	7.620499503391493	ERP44;QSOX1;DOCK2;ILF2;KPNB1;LTF
spliceosomal complex (GO:0005681)	9/115	0.000697387981571810102419950450070018632686696946620941162109375	0.004559018619679792473642354622143102460540831089019775390625	0.0219635371441682415716289966667318367399275302886962890625	0.10615709619681316933093029319934430532157421112060546875	-1.0407724924912456	7.564510009058566	HNRNPM;LSM8;SF3B3;SNRPD2;API5;SNRPD1;HNRNPC;SNRNP200;SNRPB
membrane raft (GO:0045121)	9/120	0.00094668935678501333307044429687948650098405778408050537109375	0.005783715460069047999136504500938826822675764560699462890625	0.027529072290795895960879846597890718840062618255615234375	0.12178115030335133484040710527551709674298763275146484375	-1.0806982854897726	7.524404551453725	LDHB;STX12;STOML2;MYO1C;ANXA2;CAV1;SERPINH1;DMD;ERLIN2
mitochondrial envelope (GO:0005740)	6/70	0.0034163079572120101136400993624420152627862989902496337890625	0.0139496618128898235144941253338402020744979381561279296875	0.039931847209266325970933309008614742197096347808837890625	0.152197122930148143193918031101929955184459686279296875	-1.2901856099104594	7.327215478715246	NDUFA8;STOML2;AIFM1;NDUFS1;VDAC1;THOP1
U2 snRNP (GO:0005686)	3/22	0.01039138572676094607327712537880870513617992401123046875	0.03228751993672150655267927277236594818532466888427734375	0.048509666138153710590597000873458455316722393035888671875	0.16232080592382203132473250661860220134258270263671875	-1.53930532945934	7.02966588559	SNRPD2;SNRPD1;SNRPB
U1 snRNP (GO:0005685)	3/22	0.01039138572676094607327712537880870513617992401123046875	0.03228751993672150655267927277236594818532466888427734375	0.048509666138153710590597000873458455316722393035888671875	0.16232080592382203132473250661860220134258270263671875	-1.52814458791769	6.97869725540876	SNRPD2;SNRPD1;SNRPB
phagocytic vesicle (GO:0045335)	7/84	0.00188336394468613583554061907676668852218426764011383056640625	0.00945303826082848942802261404949604184366762638092041015625	0.0311749005516555877104423188939108513295650482177734375	0.1291531594282874506607328157770098187029361724853515625	-1.0917383802636302	6.850326195285873	PDIA3;STX12;FMNL1;SEC22B;ATP6V0A1;LTF;VAMP3
endosomal part (GO:0044440)	4/32	0.004256701830412489527544206424636286101303994655609130859375	0.01610143735851680968362842349961283616721630096435546875	0.0303697682862705299611238984880401403643190860748291015625	0.1291531594282874506607328157770098187029361724853515625	-1.2513217049153273	6.831291327587169	ANXA1;VPS26A;APOB;SNX5
cytosolic large ribosomal subunit (GO:0022625)	6/70	0.0034163079572120101136400993624420152627862989902496337890625	0.0139496618128898235144941253338402020744979381561279296875	0.039931847209266325970933309008614742197096347808837890625	0.152197122930148143193918031101929955184459686279296875	-1.193064881757484	6.7756479390060065	RPL4;RPL5;RPL23;RPL10A;RPL8;RPL9
vesicle coat (GO:0030120)	4/32	0.004256701830412489527544206424636286101303994655609130859375	0.01610143735851680968362842349961283616721630096435546875	0.0303697682862705299611238984880401403643190860748291015625	0.1291531594282874506607328157770098187029361724853515625	-1.2219736126596747	6.671072442771426	NECAP2;SAR1A;COPZ1;SEC31A
cytosolic small ribosomal subunit (GO:0022627)	5/50	0.003810097093725573445810450579074313282035291194915771484375	0.01506720214336931297494093229261125088669359683990478515625	0.035019393202209030124816280249433475546538829803466796875	0.1384857822087357248630468120609293691813945770263671875	-1.0993154947530348	6.123297903784737	DDX3X;RPS16;RPS6;RPS21;RPS23
AP-2 adaptor complex (GO:0030122)	2/14	0.0335920246575628078655739727764739654958248138427734375	0.08246147343091657366809243967509246431291103363037109375	0.09700848337084581884948164542947779409587383270263671875	0.27823312263506327912665483381715603172779083251953125	-1.780547347130646	6.042227955001395	AP2A2;AP2M1
clathrin coat of endocytic vesicle (GO:0030128)	2/14	0.0335920246575628078655739727764739654958248138427734375	0.08246147343091657366809243967509246431291103363037109375	0.09700848337084581884948164542947779409587383270263671875	0.27823312263506327912665483381715603172779083251953125	-1.75732608260769	5.963427369396528	AP2A2;AP2M1
endoplasmic reticulum lumen (GO:0005788)	14/271	0.00178558151215977190147399245034876003046520054340362548828125	0.00913797597399412624141756822382376412861049175262451171875	0.09203880033003335181529536157540860585868358612060546875	0.2761164009901000415680982769117690622806549072265625	-0.8902249218159528	5.633353222075719	PDIA3;COL15A1;FN1;TXNDC12;ERP44;COL6A2;COL6A1;CALU;SERPINH1;HYOU1;QSOX1;P4HB;APOB;COLGALT1
mitochondrial intermembrane space (GO:0005758)	5/58	0.007195877772712693139223194549458639812655746936798095703125	0.024712159193131751078187363646065932698547840118408203125	0.05732365085429015627571658342276350595057010650634765625	0.1847095416416016100402686106463079340755939483642578125	-1.1154439223957053	5.503875770288923	NDUFA8;STOML2;AIFM1;NDUFS1;THOP1
small ribosomal subunit (GO:0015935)	5/54	0.005314155468003552672262568279393235570751130580902099609375	0.0195351348894215078033642640775724430568516254425048828125	0.04535186258734923148150386396082467399537563323974609375	0.1599572450715966154266567400554777123034000396728515625	-1.0488649352696926	5.493305467904297	DDX3X;RPS16;RPS6;RPS21;RPS23
ribonucleoprotein granule (GO:0035770)	6/81	0.00698695291750449365419939340426935814321041107177734375	0.0243145961529156358349457178746888530440628528594970703125	0.0686195844503169893879856999774347059428691864013671875	0.21070248872391450500884957364178262650966644287109375	-1.100659521451718	5.46335548553366	MYH1;DDX3X;DHX9;NCL;RPS6;HNRNPU
endolysosome membrane (GO:0036020)	2/15	0.038233781263038675579668534965094295330345630645751953125	0.09239830471901012975965983287096605636179447174072265625	0.10762209550213848452404619138178532011806964874267578125	0.30531920571802328989718944285414181649684906005859375	-1.6715477781455297	5.455991835910547	AP2A2;AP2M1
actomyosin (GO:0042641)	5/49	0.0034878028418710953217907189127799938432872295379638671875	0.0140048698727439357991642054912517778575420379638671875	0.032688781386964342601242350383472512476146221160888671875	0.1312580298768875886050722101572318933904170989990234375	-0.9405004793211357	5.321806255152604	TPM3;ACTN1;TPM1;LCP1;MYH10
large ribosomal subunit (GO:0015934)	6/73	0.00421011579830346364949900106466884608380496501922607421875	0.01610143735851680968362842349961283616721630096435546875	0.04682346719779173493947155293426476418972015380859375	0.16232080592382203132473250661860220134258270263671875	-0.9536455972708003	5.216694253438687	RPL4;RPL5;RPL23;RPL10A;RPL8;RPL9
tertiary granule lumen (GO:1904724)	5/56	0.006205031530289961856639013859648912330158054828643798828125	0.0218853139108875667517839502806964446790516376495361328125	0.051131750925532515328342242355574853718280792236328125	0.1668173373945498194625969290427747182548046112060546875	-0.9531663496230967	4.844367678753096	ASAH1;ALDOC;QSOX1;ILF2;LTF
ER to Golgi transport vesicle membrane (GO:0012507)	5/55	0.00574743979704177461453884490083510172553360462188720703125	0.0208344692642764318935011402800228097476065158843994140625	0.04819036673585473662395628480226150713860988616943359375	0.16232080592382203132473250661860220134258270263671875	-0.9047304130494664	4.667504903007182	SAR1A;SAR1B;USO1;SEC22B;SEC31A
azurophil granule membrane (GO:0035577)	5/59	0.00773048070313295428157562838578087394125759601593017578125	0.0262033177080220926191689301276710466481745243072509765625	0.06057411968309016347955520132018136791884899139404296875	0.1928029906986162556048469696179381571710109710693359375	-0.9053207493825058	4.40219840050924	VAPA;GAA;RAB3D;CPNE1;NDUFC2
nuclear matrix (GO:0016363)	5/60	0.00829208638100159718675730147197100450284779071807861328125	0.027746596736428423557452305203696596436202526092529296875	0.063927378617306518382434887826093472540378570556640625	0.2010246484230963914807688297514687292277812957763671875	-0.8870113940158223	4.2509610079861435	HNRNPM;PSMA6;CLIC4;SFPQ;HNRNPU
sarcoplasm (GO:0016528)	3/32	0.0287219285410816593806515584219596348702907562255859375	0.07496423349222312848549876207471243105828762054443359375	0.10881150821143993623341117427116842009127140045166015625	0.305374232722428196051822624212945811450481414794921875	-1.1968172288992494	4.248814126936109	RYR1;GSN;SRI
precatalytic spliceosome (GO:0071011)	3/34	0.033614835373940117613233979909637128002941608428955078125	0.08246147343091657366809243967509246431291103363037109375	0.12324414248832478435691228924042661674320697784423828125	0.32823184887196699133227184574934653937816619873046875	-1.219178912642934	4.136415317023972	LSM8;SNRPD2;SNRPD1
ficolin-1-rich granule membrane (GO:0101003)	5/62	0.00949889078004018637402250391232882975600659847259521484375	0.0306075369579072685544129939216873026452958583831787109375	0.07094092938729622266347263348507112823426723480224609375	0.2152974717451664188327953297630301676690578460693359375	-0.8686393979629429	4.044889062483855	GAA;ITGB2;AP2A2;ATP6V0A1;SERPINB6
mitochondrial proton-transporting ATP synthase complex (GO:0005753)	1/23	0.38495795996465087540627791895531117916107177734375	0.465157534957286511456686639576219022274017333984375	0.55550418830740089237707479696837253868579864501953125	0.71775541162490907876048140678904019296169281005859375	-4.235813666901147	4.0435972950486	ATP5L
clathrin coat (GO:0030118)	1/7	0.1374592585262857102890166061115451157093048095703125	0.2474266653473142785202298910007812082767486572265625	0.2366400873154685668975361068078200332820415496826171875	0.49018303801061346991474465539795346558094024658203125	-1.969093851046541	3.9075243965045097	NECAP2
platelet alpha granule lumen (GO:0031093)	5/68	0.01383238133542070459613970712098307558335363864898681640625	0.0405646239162337496342303211349644698202610015869140625	0.094394761107081226469972534687258303165435791015625	0.27823312263506327912665483381715603172779083251953125	-0.896562081246986	3.837951819211582	ACTN2;ACTN1;FN1;QSOX1;ACTN4
extrinsic component of external side of plasma membrane (GO:0031232)	1/8	0.15549267172134328962584959299420006573200225830078125	0.265252204701115046336923342096270062029361724853515625	0.261988689080836001377150523694581352174282073974609375	0.50278711654483976278839918450103141367435455322265625	-2.022871005421002	3.764879875753128	ANXA1
MICOS complex (GO:0061617)	1/7	0.1374592585262857102890166061115451157093048095703125	0.2474266653473142785202298910007812082767486572265625	0.2366400873154685668975361068078200332820415496826171875	0.49018303801061346991474465539795346558094024658203125	-1.874630397639144	3.720068502225377	CHCHD3
filopodium (GO:0030175)	5/61	0.008881343836115530854247168690562830306589603424072265625	0.02934216128134371770475041785175562836229801177978515625	0.06738312063324704281885857426459551788866519927978515625	0.2093689819675890462224998600504477508366107940673828125	-0.7724260104021364	3.6487878421708384	ACTN2;RDX;DMD;LCP1;IQGAP2
secretory vesicle (GO:0099503)	2/17	0.04818987922108837473889053626407985575497150421142578125	0.10750049980088945134060196551217813976109027862548828125	0.1296915741362938134795257383302669040858745574951171875	0.33514357276804640495271314648562110960483551025390625	-1.1805025252786259	3.5799993417777625	RAB10;RAB3D
commitment complex (GO:0000243)	1/9	0.1731499377825233276784189229147159494459629058837890625	0.27896378864962090293744267910369671881198883056640625	0.28649828980318947646566130060818977653980255126953125	0.5171085592481603487868824231554754078388214111328125	-2.0066492856918305	3.518854904806307	SNRPD1
death-inducing signaling complex (GO:0031264)	1/9	0.1731499377825233276784189229147159494459629058837890625	0.27896378864962090293744267910369671881198883056640625	0.28649828980318947646566130060818977653980255126953125	0.5171085592481603487868824231554754078388214111328125	-1.8742986071175074	3.286765103276722	TRADD
early endosome membrane (GO:0031901)	5/74	0.0193301353326151802158872072823214693926274776458740234375	0.053671971508644278348043599180527962744235992431640625	0.1213071066160477939899209331997553817927837371826171875	0.32823184887196699133227184574934653937816619873046875	-0.8193448784825296	3.2332086189266946	EHD1;RAB21;ANXA1;CAV1;SNX5
cytoplasmic vesicle membrane (GO:0030659)	4/55	0.0277925294496593026927211411702955956570804119110107421875	0.07401887945266405477440230242791585624217987060546875	0.1315048229561334436343855713857919909060001373291015625	0.336497635211282675182786761070019565522670745849609375	-0.8945604547288442	3.2051993917712234	RAB10;RYR1;TRIM72;RALA
very-low-density lipoprotein particle (GO:0034361)	2/16	0.043103569408977436550056694386512390337884426116943359375	0.10135163617786586975899609797124867327511310577392578125	0.118526735609291777873153250766335986554622650146484375	0.32823184887196699133227184574934653937816619873046875	-1.0128073776940065	3.1844177781559906	APOH;APOB
clathrin adaptor complex (GO:0030131)	2/18	0.05348158032720630450373988651335821487009525299072265625	0.1171730950032943974203902826047851704061031341552734375	0.141087494568634230773795934510417282581329345703125	0.3575129716739178231676987707032822072505950927734375	-1.078444036714747	3.158134904640405	AP2A2;AP2M1
cytoplasmic ribonucleoprotein granule (GO:0036464)	9/171	0.01000263015034125006763598975112472544424235820770263671875	0.03183763986876909923839917837540269829332828521728515625	0.1441967996031444931848142232411191798746585845947265625	0.358432044727816367934991603760863654315471649169921875	-0.671612449846771	3.092713009627321	MYH1;PSMA6;DDX3X;DHX9;PSMA2;NCL;RPS6;HNRNPU;DCPS
junctional sarcoplasmic reticulum membrane (GO:0014701)	1/10	0.190438884106843897559002698471886105835437774658203125	0.2958604092374181870894744861288927495479583740234375	0.310196568488966928356376229203306138515472412109375	0.54295984737393843122532643974409438669681549072265625	-1.761825495371633	2.921853604689296	RYR1
prespliceosome (GO:0071010)	2/24	0.08896686157955331630819983956826035864651203155517578125	0.178618083632795521253910919767804443836212158203125	0.2128818046112757877974530629217042587697505950927734375	0.48861448142281160844646592522622086107730865478515625	-1.1940757317965247	2.8890558689690615	SNRPD1;SNRPB
chromatin silencing complex (GO:0005677)	1/9	0.1731499377825233276784189229147159494459629058837890625	0.27896378864962090293744267910369671881198883056640625	0.28649828980318947646566130060818977653980255126953125	0.5171085592481603487868824231554754078388214111328125	-1.6427081865787652	2.880648751490842	SIRT2
L-type voltage-gated calcium channel complex (GO:1990454)	1/8	0.15549267172134328962584959299420006573200225830078125	0.265252204701115046336923342096270062029361724853515625	0.261988689080836001377150523694581352174282073974609375	0.50278711654483976278839918450103141367435455322265625	-1.5086557790362933	2.8078447744374535	CACNA2D1
endosome lumen (GO:0031904)	2/25	0.09541433531517044819292294732804293744266033172607421875	0.1844677149426628692818752597304410301148891448974609375	0.2252081320187072910332659603227511979639530181884765625	0.49018303801061346991474465539795346558094024658203125	-1.176432945017596	2.7640603168038105	APOB;LGMN
ruffle membrane (GO:0032587)	4/54	0.0261892502010897566810943004611544893123209476470947265625	0.07046798249983944606444907776676700450479984283447265625	0.1256639442839515286021168094521271996200084686279296875	0.3312958531122358607490241411142051219940185546875	-0.7484050356102186	2.725995179296909	ARF4;DDX58;AKT2;TPM1
clathrin-coated vesicle membrane (GO:0030665)	5/82	0.0286490627066462270888802521540128509514033794403076171875	0.07496423349222312848549876207471243105828762054443359375	0.1620439857750771428523961503742611967027187347412109375	0.395266170909300329494584502754150889813899993896484375	-0.7615973574503915	2.7056770865288144	NECAP2;APOB;AP2A2;AP2M1;VAMP3
phagocytic vesicle membrane (GO:0030670)	3/39	0.047598477389492528655257075342888128943741321563720703125	0.10709657412635818773960494354469119571149349212646484375	0.1620347899982490791348510583702591247856616973876953125	0.395266170909300329494584502754150889813899993896484375	-0.8831904950081862	2.68927487731857	SEC22B;ATP6V0A1;VAMP3
caveola (GO:0005901)	4/57	0.03117125627241899843422601179554476402699947357177734375	0.08055146422872631883915772732507321052253246307373046875	0.1435136874430662790036450360275921411812305450439453125	0.358432044727816367934991603760863654315471649169921875	-0.7733701574588931	2.6822479177731107	CAV1;CAVIN3;MYOF;CORO1C
recycling endosome (GO:0055037)	7/120	0.01310981925880261821093508700641905306838452816009521484375	0.038882532119857766972348400713599403388798236846923828125	0.1290950564962589641737622514483518898487091064453125	0.33514357276804640495271314648562110960483551025390625	-0.6035912319438621	2.6162020740455407	EHD1;PDIA3;RAB10;RAB4B;VPS51;RAN;VAMP3
membrane attack complex (GO:0005579)	1/7	0.1374592585262857102890166061115451157093048095703125	0.2474266653473142785202298910007812082767486572265625	0.2366400873154685668975361068078200332820415496826171875	0.49018303801061346991474465539795346558094024658203125	-1.2866844922190006	2.553332357052253	C8A
endoplasmic reticulum-Golgi intermediate compartment (GO:0005793)	6/96	0.01540905966386548787971921825601384625770151615142822265625	0.04419521507987793362826067777859861962497234344482421875	0.1228199796115074515778786690134438686072826385498046875	0.32823184887196699133227184574934653937816619873046875	-0.6055553905758678	2.5268613234709414	ERP44;FN1;SERPINH1;P4HB;SEC22B;YKT6
COPII vesicle coat (GO:0030127)	2/14	0.0335920246575628078655739727764739654958248138427734375	0.08246147343091657366809243967509246431291103363037109375	0.09700848337084581884948164542947779409587383270263671875	0.27823312263506327912665483381715603172779083251953125	-0.738841945911297	2.5072354672887602	SAR1A;SEC31A
specific granule (GO:0042581)	8/161	0.0201331330267488228802363892100402154028415679931640625	0.05531313389454149687107786803608178161084651947021484375	0.1991365568051259027360089248759322799742221832275390625	0.464059297554802352436809087521396577358245849609375	-0.6010544510837341	2.347351088100091	ERP44;DGAT1;ITGB2;QSOX1;DOCK2;ILF2;KPNB1;LTF
flotillin complex (GO:0016600)	1/8	0.15549267172134328962584959299420006573200225830078125	0.265252204701115046336923342096270062029361724853515625	0.261988689080836001377150523694581352174282073974609375	0.50278711654483976278839918450103141367435455322265625	-1.206827303824905	2.246094692891295	CORO1C
cell cortex region (GO:0099738)	1/12	0.223942317928780554314727169185061939060688018798828125	0.3247163609967318453897178187617100775241851806640625	0.35526535464054298518732366574113257229328155517578125	0.57592706559740192151508608731091953814029693603515625	-1.4630964390959385	2.1893288920878757	DCTN1
RISC-loading complex (GO:0070578)	1/10	0.190438884106843897559002698471886105835437774658203125	0.2958604092374181870894744861288927495479583740234375	0.310196568488966928356376229203306138515472412109375	0.54295984737393843122532643974409438669681549072265625	-1.3162705323651496	2.182934581115345	DHX9
endoplasmic reticulum exit site (GO:0070971)	2/25	0.09541433531517044819292294732804293744266033172607421875	0.1844677149426628692818752597304410301148891448974609375	0.2252081320187072910332659603227511979639530181884765625	0.49018303801061346991474465539795346558094024658203125	-0.9263997654518585	2.1766007489220223	APOB;SEC31A
calcium channel complex (GO:0034704)	2/25	0.09541433531517044819292294732804293744266033172607421875	0.1844677149426628692818752597304410301148891448974609375	0.2252081320187072910332659603227511979639530181884765625	0.49018303801061346991474465539795346558094024658203125	-0.9220861268609245	2.1664657409721593	RYR1;PRKACA
microvillus (GO:0005902)	3/43	0.060521630220665402488666728686439455486834049224853515625	0.1305466569222617223555715781913022510707378387451171875	0.195336477003783259842606412348686717450618743896484375	0.459304689171057933805286666029132902622222900390625	-0.7452443036164614	2.090227279538674	CLIC4;MYO1C;RDX
clathrin-coated endocytic vesicle membrane (GO:0030669)	3/34	0.033614835373940117613233979909637128002941608428955078125	0.08246147343091657366809243967509246431291103363037109375	0.12324414248832478435691228924042661674320697784423828125	0.32823184887196699133227184574934653937816619873046875	-0.5921537711982747	2.0090520790818633	APOB;AP2A2;AP2M1
cytoplasmic vesicle (GO:0031410)	10/216	0.015788751295604051827492497750426991842687129974365234375	0.0447920009581810607546259461742010898888111114501953125	0.2181504917156305289882567421955172903835773468017578125	0.49018303801061346991474465539795346558094024658203125	-0.47888543247955323	1.986635881162981	DPP4;PSMC5;RALA;SCFD1;CAV1;RAB3D;ARHGDIB;MYOF;AP2A2;DNM1
clathrin vesicle coat (GO:0030125)	1/7	0.1374592585262857102890166061115451157093048095703125	0.2474266653473142785202298910007812082767486572265625	0.2366400873154685668975361068078200332820415496826171875	0.49018303801061346991474465539795346558094024658203125	-0.9837158220213785	1.9521129334353762	NECAP2
platelet alpha granule (GO:0031091)	5/91	0.04205259099296872193907148584912647493183612823486328125	0.0997793295378621436508836950451950542628765106201171875	0.2134178194720326715572156217604060657322406768798828125	0.48861448142281160844646592522622086107730865478515625	-0.5978477172745046	1.894480339228265	ACTN2;ACTN1;FN1;QSOX1;ACTN4
mitochondrial proton-transporting ATP synthase complex, coupling factor F(o) (GO:0000276)	1/8	0.15549267172134328962584959299420006573200225830078125	0.265252204701115046336923342096270062029361724853515625	0.261988689080836001377150523694581352174282073974609375	0.50278711654483976278839918450103141367435455322265625	-1.0139054353689703	1.8870368695323225	ATP5L
mitochondrial inner membrane presequence translocase complex (GO:0005744)	1/14	0.256062402359620688852004377622506581246852874755859375	0.355490888382239356158009968567057512700557708740234375	0.3973988064472511183566894032992422580718994140625	0.6137342513771155694257686263881623744964599609375	-1.2820885288726627	1.7466329284993736	TIMM50
invadopodium (GO:0071437)	1/13	0.240171661096018673742236160251195542514324188232421875	0.340678280141635203559502542702830396592617034912109375	0.37668678765432039856619894635514356195926666259765625	0.59585000956228861834773624650551937520503997802734375	-1.1928385961143086	1.701466591876494	DPP4
striated muscle thin filament (GO:0005865)	2/20	0.06463846794292145425675499836870585568249225616455078125	0.1360535494605040474080936974132782779633998870849609375	0.164464208901962949394004454006790183484554290771484375	0.397455171513077132328106699787895195186138153076171875	-0.6103219737489414	1.6716386640934022	MYOM1;MYBPH
intercalated disc (GO:0014704)	2/32	0.1437143751511527900444065153351402841508388519287109375	0.256914054208567665948947933429735712707042694091796875	0.31204588929536691832566930315806530416011810302734375	0.54295984737393843122532643974409438669681549072265625	-0.8510197268567868	1.6509165329218962	DES;ATP1B1
beta-catenin-TCF complex (GO:1990907)	1/12	0.223942317928780554314727169185061939060688018798828125	0.3247163609967318453897178187617100775241851806640625	0.35526535464054298518732366574113257229328155517578125	0.57592706559740192151508608731091953814029693603515625	-1.098486252757493	1.6437383254171303	CTNNB1
recycling endosome membrane (GO:0055038)	3/48	0.07870791556279015110941799093779991380870342254638671875	0.159246247766575421689339009390096180140972137451171875	0.239000653465839985045704452204518020153045654296875	0.491174571295938833248584387547452934086322784423828125	-0.6449166157943491	1.6393854859257802	EHD1;PDIA3;VAMP3
sex chromosome (GO:0000803)	1/7	0.1374592585262857102890166061115451157093048095703125	0.2474266653473142785202298910007812082767486572265625	0.2366400873154685668975361068078200332820415496826171875	0.49018303801061346991474465539795346558094024658203125	-0.8121625995283336	1.6116779654249584	HNRNPU
AIM2 inflammasome complex (GO:0097169)	1/8	0.15549267172134328962584959299420006573200225830078125	0.265252204701115046336923342096270062029361724853515625	0.261988689080836001377150523694581352174282073974609375	0.50278711654483976278839918450103141367435455322265625	-0.8552975085032617	1.5918426676324575	PYCARD
sarcoplasmic reticulum (GO:0016529)	2/30	0.12942418377342035373800399611354805529117584228515625	0.243019510538580674197106645806343294680118560791015625	0.287282532915644595039594832996954210102558135986328125	0.5171085592481603487868824231554754078388214111328125	-0.775959929026245	1.5865742461548684	RYR1;SRI
intermediate filament cytoskeleton (GO:0045111)	4/72	0.0639079799503843304364636423997581005096435546875	0.1356096159922789701202106016353354789316654205322265625	0.24477040589586873675642664238694123923778533935546875	0.495233146812571634054478408870636485517024993896484375	-0.5767433954147503	1.5862237296997252	NSFL1C;DES;DCTN1;CCT8
clathrin-coated endocytic vesicle (GO:0045334)	3/51	0.0906280285799947460390058040502481162548065185546875	0.1805642401479284619991716454023844562470912933349609375	0.26594177668066076858366386659326963126659393310546875	0.50664820228943396873688698178739286959171295166015625	-0.6302639363347962	1.513258509919459	APOB;AP2A2;AP2M1
centriole (GO:0005814)	5/96	0.050889982593334270877249991826829500496387481689453125	0.112561741159832584546762745958403684198856353759765625	0.2439513280415881724128013274821569211781024932861328125	0.495233146812571634054478408870636485517024993896484375	-0.49335735558131105	1.4692622027404674	DCTN1;CAPG;RAN;SIRT2;HSPA1A
U2-type spliceosomal complex (GO:0005684)	4/61	0.0386235383085562489213771186769008636474609375	0.09248388530764385662141791044632554985582828521728515625	0.168743690105809085455490503591136075556278228759765625	0.4040559919047355119658959665684960782527923583984375	-0.44743550684032035	1.4559074370961227	SNRPD2;SNRPD1;PRPF8;SNRPB
septin ring (GO:0005940)	1/15	0.271621589576940991594966590128024108707904815673828125	0.3654290457710391848422659677453339099884033203125	0.41742482800590663405415625675232149660587310791015625	0.62613724200885989557008315387065522372722625732421875	-1.1000282974281725	1.433716817048777	SEPT2
main axon (GO:0044304)	2/34	0.1583139234069112222247355248327949084341526031494140625	0.266580219414218222429013849250623025000095367431640625	0.336623156813666002395990517470636405050754547119140625	0.5668299608281730517234109356650151312351226806640625	-0.7761214964940155	1.4305280188121583	MBP;SIRT2
microtubule cytoskeleton (GO:0015630)	15/389	0.0174134952163310686990005393681713030673563480377197265625	0.048870131736154932833304798123208456672728061676025390625	0.363958871105178161098336886425386182963848114013671875	0.58278076907025455621891296686953864991664886474609375	-0.34808761654293513	1.409932297272104	CLIC4;DCTN1;TBCD;TUBB4A;DNM1;SEPT2;SIRT2;DNAJA1;NUDT21;TUBA1C;ACTR1B;KATNAL2;KIF5B;CCT8;MAP4
endoribonuclease complex (GO:1902555)	1/14	0.256062402359620688852004377622506581246852874755859375	0.355490888382239356158009968567057512700557708740234375	0.3973988064472511183566894032992422580718994140625	0.6137342513771155694257686263881623744964599609375	-1.0156616747152578	1.3836705385956087	DHX9
proton-transporting V-type ATPase complex (GO:0033176)	1/12	0.223942317928780554314727169185061939060688018798828125	0.3247163609967318453897178187617100775241851806640625	0.35526535464054298518732366574113257229328155517578125	0.57592706559740192151508608731091953814029693603515625	-0.9104714360469814	1.3623992015113424	ATP6V0A1
NLRP3 inflammasome complex (GO:0072559)	1/11	0.2073671755744523059750150650870637036859989166259765625	0.31284874465278644795063200945151038467884063720703125	0.333110293929187062378360906222951598465442657470703125	0.5668299608281730517234109356650151312351226806640625	-0.8589731124264645	1.3513916997888837	PYCARD
microtubule (GO:0005874)	9/211	0.0338060446632493238894312526099383831024169921875	0.08246147343091657366809243967509246431291103363037109375	0.307739388652643774957340383480186574161052703857421875	0.54295984737393843122532643974409438669681549072265625	-0.38072130197358317	1.2895470825984612	TUBA1C;DCTN1;KATNAL2;KIF5B;RAB3D;TBCD;CCT8;TUBB4A;SIRT2
nuclear body (GO:0016604)	21/619	0.020870531813375593765957916048137121833860874176025390625	0.056741758367614893165953304787763045169413089752197265625	0.5548254554252720627260941910208202898502349853515625	0.71775541162490907876048140678904019296169281005859375	-0.30999898177584834	1.1995153536336212	USP7;PCNA;API5;DHX9;HNRNPU;ACTN4;PARK7;CYGB;DPP3;TIMM50;COPS4;HNRNPM;NUDT21;SFPQ;MYO1C;LARS;NDUFS3;PLCB1;PRKACA;ATP6V0A1;HSPA1A
septin cytoskeleton (GO:0032156)	1/15	0.271621589576940991594966590128024108707904815673828125	0.3654290457710391848422659677453339099884033203125	0.41742482800590663405415625675232149660587310791015625	0.62613724200885989557008315387065522372722625732421875	-0.8886739337478153	1.1582490801972554	SEPT2
nuclear replication fork (GO:0043596)	1/12	0.223942317928780554314727169185061939060688018798828125	0.3247163609967318453897178187617100775241851806640625	0.35526535464054298518732366574113257229328155517578125	0.57592706559740192151508608731091953814029693603515625	-0.7109856712774034	1.0638953321149076	PCNA
peroxisome (GO:0005777)	5/93	0.0454669461529102203467544995874050073325634002685546875	0.10409537671850498108394589280578657053411006927490234375	0.2254849699910111138212442938311141915619373321533203125	0.49018303801061346991474465539795346558094024658203125	-0.3441723617648617	1.0637574987853613	HMGCL;ABCD3;ZADH2;HACL1;DHRS4
N-terminal protein acetyltransferase complex (GO:0031414)	1/11	0.2073671755744523059750150650870637036859989166259765625	0.31284874465278644795063200945151038467884063720703125	0.333110293929187062378360906222951598465442657470703125	0.5668299608281730517234109356650151312351226806640625	-0.6444958335046137	1.013962261852772	NAA15
tertiary granule membrane (GO:0070821)	4/74	0.069248575258976596824567195653798989951610565185546875	0.1434434773221658077080320481400121934711933135986328125	0.259369082211267587556591251995996572077274322509765625	0.50278711654483976278839918450103141367435455322265625	-0.37876006432991793	1.0113093354478395	NRAS;GAA;ITGB2;SERPINB6
BLOC-1 complex (GO:0031083)	1/17	0.301772764563185635910969040196505375206470489501953125	0.393099079567441778149117226348607800900936126708984375	0.455508720135976041820669024673406966030597686767578125	0.635763507783367654013773062615655362606048583984375	-0.8433625402838021	1.010416618800648	STX12
U7 snRNP (GO:0005683)	1/8	0.15549267172134328962584959299420006573200225830078125	0.265252204701115046336923342096270062029361724853515625	0.261988689080836001377150523694581352174282073974609375	0.50278711654483976278839918450103141367435455322265625	-0.5093143165495817	0.9479137402591841	SNRPB
microbody (GO:0042579)	5/93	0.0454669461529102203467544995874050073325634002685546875	0.10409537671850498108394589280578657053411006927490234375	0.2254849699910111138212442938311141915619373321533203125	0.49018303801061346991474465539795346558094024658203125	-0.30510302132974276	0.9430031661383667	HMGCL;ABCD3;ZADH2;HACL1;DHRS4
aggresome (GO:0016235)	2/42	0.218860723909438836809471240485436283051967620849609375	0.3247163609967318453897178187617100775241851806640625	0.431614329675208463488189636336755938827991485595703125	0.635616428061786198355775923118926584720611572265625	-0.6181297253178976	0.9391366783257207	EEF2;HSPA1A
heterochromatin (GO:0000792)	2/42	0.218860723909438836809471240485436283051967620849609375	0.3247163609967318453897178187617100775241851806640625	0.431614329675208463488189636336755938827991485595703125	0.635616428061786198355775923118926584720611572265625	-0.5363795335322254	0.8149320002112644	UBA1;SIRT2
microbody lumen (GO:0031907)	2/43	0.22658458215021182180493042324087582528591156005859375	0.324937230446182889753714562175446189939975738525390625	0.44299858088737575911864041700027883052825927734375	0.635763507783367654013773062615655362606048583984375	-0.5450575899971711	0.8092126503280371	ABCD3;HACL1
peroxisomal membrane (GO:0005778)	3/41	0.053872687357836505916974800811658496968448162078857421875	0.1171730950032943974203902826047851704061031341552734375	0.17846971540855083304677464184351265430450439453125	0.42345996110574335435927650905796326696872711181640625	-0.27324889119647733	0.7981959864650708	MAVS;ABCD3;DHRS4
juxtaparanode region of axon (GO:0044224)	1/10	0.190438884106843897559002698471886105835437774658203125	0.2958604092374181870894744861288927495479583740234375	0.310196568488966928356376229203306138515472412109375	0.54295984737393843122532643974409438669681549072265625	-0.48127882518125237	0.7981643323420334	SIRT2
mitotic spindle (GO:0072686)	4/85	0.10248799364063698735805019168765284121036529541015625	0.19668651720739893651312968358979560434818267822265625	0.341887858019362500527904558111913502216339111328125	0.57200468553239491864559340683626942336559295654296875	-0.312019111434477	0.7107825382447231	HNRNPU;CAPG;MAP4;SIRT2
chromosome, telomeric region (GO:0000781)	5/125	0.1216234435306418337763290082875755615532398223876953125	0.23170597636129575125352175746229477226734161376953125	0.433485533314168336449512253238935954868793487548828125	0.635616428061786198355775923118926584720611572265625	-0.2965758230683728	0.6248335173530116	DDB1;PURA;PCNA;SSB;PTGES3
COPI-coated vesicle membrane (GO:0030663)	1/17	0.301772764563185635910969040196505375206470489501953125	0.393099079567441778149117226348607800900936126708984375	0.455508720135976041820669024673406966030597686767578125	0.635763507783367654013773062615655362606048583984375	-0.5033528223487009	0.6030574427104489	COPZ1
paranode region of axon (GO:0033270)	1/7	0.1374592585262857102890166061115451157093048095703125	0.2474266653473142785202298910007812082767486572265625	0.2366400873154685668975361068078200332820415496826171875	0.49018303801061346991474465539795346558094024658203125	-0.2995193226525591	0.594374442775972	SIRT2
microtubule organizing center part (GO:0044450)	5/127	0.1276526713079786656823699786400538869202136993408203125	0.2414300522563944395582069546435377560555934906005859375	0.446578356152765143516347734475857578217983245849609375	0.635763507783367654013773062615655362606048583984375	-0.26950312915541186	0.5547566164297593	DCTN1;CAPG;RAN;SIRT2;HSPA1A
Golgi lumen (GO:0005796)	4/99	0.1532637721956628673591893630145932547748088836669921875	0.265252204701115046336923342096270062029361724853515625	0.4474269803342048046346235423698090016841888427734375	0.635763507783367654013773062615655362606048583984375	-0.28459044541032086	0.5337763711227624	LUM;CSPG4;PRELP;DCN
U2-type prespliceosome (GO:0071004)	1/19	0.33067869597231458467234688214375637471675872802734375	0.4189666973241461533916663029231131076812744140625	0.491110839971951540494643495549098588526248931884765625	0.67109910593025834391056605454650707542896270751953125	-0.4564298745333576	0.5050889880607073	SNRPB
nuclear heterochromatin (GO:0005720)	1/21	0.358390694123940700688280003305408172309398651123046875	0.44122627908654965533941094690817408263683319091796875	0.524392403747523161428034654818475246429443359375	0.70187906347745399049387060586013831198215484619140625	-0.49083561362009837	0.5036619155147549	SIRT2
Golgi cisterna membrane (GO:0032580)	1/29	0.458253524878951878918087459169328212738037109375	0.5177669696684261690933226418565027415752410888671875	0.63718589346116305538458846058347262442111968994140625	0.7699329545989053169563476330949924886226654052734375	-0.6048809680957782	0.4720083991630249	RAB21
pre-autophagosomal structure (GO:0000407)	1/24	0.3978271381717128907240521584753878414630889892578125	0.476297628728518607221786851368960924446582794189453125	0.570290843328174812398856374784372746944427490234375	0.72963681425810589242786363683990202844142913818359375	-0.5093162363287397	0.4694559733158917	STX12
mRNA cleavage and polyadenylation specificity factor complex (GO:0005847)	1/18	0.31637812834450607102354524613474495708942413330078125	0.404777899499588589282694783832994289696216583251953125	0.473609672693113104013917791235144250094890594482421875	0.65403240514763238966366998283774591982364654541015625	-0.33354919607649125	0.38385414257684863	NUDT21
early endosome (GO:0005769)	9/223	0.045380680663062271384955437270036782138049602508544921875	0.10409537671850498108394589280578657053411006927490234375	0.3638842433988573876746386304148472845554351806640625	0.58278076907025455621891296686953864991664886474609375	-0.12166004444604804	0.37625422373265766	EHD1;RAB21;ANXA1;CAV1;ANKFY1;VPS26A;PHB;APOB;SNX5
P-body (GO:0000932)	3/69	0.1750500381410599326503785277964198030531406402587890625	0.2802948463485683827656202993239276111125946044921875	0.429437668391511040422159339868812821805477142333984375	0.635616428061786198355775923118926584720611572265625	-0.18010442257996037	0.31386498996318074	PSMA6;PSMA2;DCPS
serine/threonine protein kinase complex (GO:1902554)	1/26	0.42276515509840251194617621877114288508892059326171875	0.50155320673037750989209371255128644406795501708984375	0.59840947690613344178700572228990495204925537109375	0.76187743157317477926682158795301802456378936767578125	-0.2517968814392616	0.21678161505931487	PYCARD
intrinsic component of mitochondrial inner membrane (GO:0031304)	1/30	0.4695924676878409087521504261530935764312744140625	0.5282915261488210223461692294222302734851837158203125	0.649263430970443256029511758242733776569366455078125	0.77732915359305365665676390563021413981914520263671875	-0.2642440173656791	0.19973942361604377	MPC2
mitochondrial small ribosomal subunit (GO:0005763)	1/28	0.446672772767540193772362044910551048815250396728515625	0.514343973208112092976307394565083086490631103515625	0.62469391691501685581755509701906703412532806396484375	0.7690807184661292428273782206815667450428009033203125	-0.23016626368569718	0.18549766774412257	MRPS34
peroxisomal part (GO:0044439)	4/76	0.074811467192902159073497614372172392904758453369140625	0.1525452573230270669757402401955914683640003204345703125	0.274133604224787885694780698031536303460597991943359375	0.51474007699762325263037610056926496326923370361328125	-0.055204316816977725	0.1431328749514888	MAVS;ABCD3;HACL1;DHRS4
nuclear chromosome, telomeric region (GO:0000784)	4/108	0.1900011532017466253652315799627103842794895172119140625	0.2958604092374181870894744861288927495479583740234375	0.51256764322986125836933979371679015457630157470703125	0.6931614242642165635288620251230895519256591796875	-0.0805254696860568	0.13373067170512917	DDB1;PURA;PCNA;SSB
spindle (GO:0005819)	6/187	0.1981300076566998302762812045330065302550792694091796875	0.30418783528469794941173631741548888385295867919921875	0.6225043779538383947880220148363150656223297119140625	0.7690807184661292428273782206815667450428009033203125	-0.08226795785079521	0.13317799117920562	DCTN1;KATNAL2;HNRNPU;CAPG;MAP4;SIRT2
site of DNA damage (GO:0090734)	1/38	0.55218189183175880874188123925705440342426300048828125	0.60554400742894554099393644719384610652923583984375	0.73251727025240931379101994025404565036296844482421875	0.82408192903396038087038277808460406959056854248046875	-0.2093697426443318	0.12434003645226757	VCP
microtubule end (GO:1990752)	1/23	0.38495795996465087540627791895531117916107177734375	0.465157534957286511456686639576219022274017333984375	0.55550418830740089237707479696837253868579864501953125	0.71775541162490907876048140678904019296169281005859375	-0.12798517483979038	0.1221773542194334	DCTN1
U6 snRNP (GO:0005688)	1/9	0.1731499377825233276784189229147159494459629058837890625	0.27896378864962090293744267910369671881198883056640625	0.28649828980318947646566130060818977653980255126953125	0.5171085592481603487868824231554754078388214111328125	-0.06676729705694506	0.11708295635153268	LSM8
COPI vesicle coat (GO:0030126)	1/16	0.28685612427314322037119609376532025635242462158203125	0.381986981812706016814473741760593838989734649658203125	0.4367874987797237817943596382974646985530853271484375	0.635763507783367654013773062615655362606048583984375	-0.07270264204302325	0.0907892053258407	COPZ1
nuclear speck (GO:0016607)	10/297	0.09510266980213404053312586938773165456950664520263671875	0.1844677149426628692818752597304410301148891448974609375	0.57000330195084580875430901869549416005611419677734375	0.72963681425810589242786363683990202844142913818359375	-0.03286243783582191	0.07731868577721197	COPS4;API5;HNRNPU;PLCB1;PRKACA;CYGB;ATP6V0A1;DPP3;HSPA1A;TIMM50
filopodium membrane (GO:0031527)	1/13	0.240171661096018673742236160251195542514324188232421875	0.340678280141635203559502542702830396592617034912109375	0.37668678765432039856619894635514356195926666259765625	0.59585000956228861834773624650551937520503997802734375	-0.04218632225943421	0.06017462730698271	DMD
bicellular tight junction (GO:0005923)	3/73	0.1961139090128577178173685524598113261163234710693359375	0.302874143505064308268259765100083313882350921630859375	0.46446117230025218969302613913896493613719940185546875	0.644810457289179961293257292709313333034515380859375	-0.033954925584401364	0.055314598174123104	VAPA;DDX58;TBCD
catenin complex (GO:0016342)	1/29	0.458253524878951878918087459169328212738037109375	0.5177669696684261690933226418565027415752410888671875	0.63718589346116305538458846058347262442111968994140625	0.7699329545989053169563476330949924886226654052734375	-0.06773886948521143	0.052858854937166744	CTNNB1
cortical actin cytoskeleton (GO:0030864)	2/53	0.304237601810816993275210506908479146659374237060546875	0.393099079567441778149117226348607800900936126708984375	0.5493074946955738280252035110606811940670013427734375	0.71775541162490907876048140678904019296169281005859375	-0.036530428210933934	0.04346924781214136	GSN;RDX
spindle midzone (GO:0051233)	1/31	0.480694638315183941923436350407428108155727386474609375	0.5384605175976953095329236020916141569614410400390625	0.66094023411719671212694038331392221152782440185546875	0.784115459566310679662137772538699209690093994140625	-0.02349245958584177	0.017208768337054498	HNRNPU
cortical cytoskeleton (GO:0030863)	2/53	0.304237601810816993275210506908479146659374237060546875	0.393099079567441778149117226348607800900936126708984375	0.5493074946955738280252035110606811940670013427734375	0.71775541162490907876048140678904019296169281005859375	0.0035269208367832397	-0.004196846392894118	GSN;RDX
integral component of plasma membrane (GO:0005887)	17/1464	0.9980206990531776956032672387664206326007843017578125	0.9980206990531776956032672387664206326007843017578125	0.99999999739519929153885868799989111721515655517578125	0.99999999739519929153885868799989111721515655517578125	2.710816811407233	-0.00537083929027827	ATP6V1A;RYR1;CD163;MME;CAV1;CNPY2;ATP2B1;PHB;SLC1A5;C8A;ART3;MRC2;HNRNPM;PTPRC;STIM1;CSPG4;YKT6
centrosome (GO:0005813)	15/462	0.06244878924082249149751788763751392252743244171142578125	0.13359945894962843571107669049524702131748199462890625	0.62375532514493414737444254569709300994873046875	0.7690807184661292428273782206815667450428009033203125	0.005558632544341412	-0.015416358359168825	CLIC4;PCNA;DCTN1;DHX9;GNAI3;TBCD;HNRNPU;SIRT2;NUDT21;DYNC1LI2;ACTR1B;CTNNB1;CCT8;PRKACA;HSPA1A
integral component of mitochondrial membrane (GO:0032592)	1/57	0.700497339539358332416441044188104569911956787109375	0.725515101665763939564612883259542286396026611328125	0.8596016453856183403559043654240667819976806640625	0.91573889569651589770415966995642520487308502197265625	0.06949095299588792	-0.024736327011242676	MPC2
Cul4A-RING E3 ubiquitin ligase complex (GO:0031464)	1/14	0.256062402359620688852004377622506581246852874755859375	0.355490888382239356158009968567057512700557708740234375	0.3973988064472511183566894032992422580718994140625	0.6137342513771155694257686263881623744964599609375	0.04765119016135559	-0.06491684150016709	DDB1
Golgi stack (GO:0005795)	1/29	0.458253524878951878918087459169328212738037109375	0.5177669696684261690933226418565027415752410888671875	0.63718589346116305538458846058347262442111968994140625	0.7699329545989053169563476330949924886226654052734375	0.10523882340666553	-0.08212129523988436	USO1
cation channel complex (GO:0034703)	2/66	0.40263080672920092961675209153327159583568572998046875	0.47984767377315729053322002073400653898715972900390625	0.665001256658001249633116458426229655742645263671875	0.7853634750576394818466496872133575379848480224609375	0.0902929330156211	-0.08214266392313965	RYR1;PRKACA
PML body (GO:0016605)	1/63	0.736247241850028100174085921025834977626800537109375	0.756537520168729660241524470620788633823394775390625	0.88549208330525497334662077264511026442050933837890625	0.93190900702690149248752504718140698969364166259765625	0.28329827389288814	-0.08674289740869903	PARK7
preribosome (GO:0030684)	1/76	0.79976894953954402733842243833350948989391326904296875	0.8090685884876782640873216223553754389286041259765625	0.92640990282178170556193208540207706391811370849609375	0.96204660057143687179603830372798256576061248779296875	0.42351223179711633	-0.09462635696503513	EIF6
unconventional myosin complex (GO:0016461)	1/9	0.1731499377825233276784189229147159494459629058837890625	0.27896378864962090293744267910369671881198883056640625	0.28649828980318947646566130060818977653980255126953125	0.5171085592481603487868824231554754078388214111328125	0.06225594756950069	-0.10917186576665455	MYO1C
integral component of endoplasmic reticulum membrane (GO:0030176)	1/129	0.9350100788701514176182172377593815326690673828125	0.93860627148119046836427514790557324886322021484375	0.98794929961032351695138231661985628306865692138671875	0.99174910460882481633149154731654562056064605712890625	1.6747207171649392	-0.11253783286426304	STIM1
chromosomal region (GO:0098687)	1/77	0.80396974144308586129881177839706651866436004638671875	0.8101780019947699695848086776095442473888397216796875	0.92887257986207705240389032042003236711025238037109375	0.96204660057143687179603830372798256576061248779296875	0.6193102464249499	-0.13512956038304327	PTGES3
cis-Golgi network (GO:0005801)	1/48	0.63761122882335474759685212120530195534229278564453125	0.6764899622881934693197081287507899105548858642578125	0.80943727838005730124137926395633257925510406494140625	0.88394614919328429181177853024564683437347412109375	0.3358441687610553	-0.15113878944256823	SCFD1
integral component of Golgi membrane (GO:0030173)	1/41	0.57972992935053657692634487830218859016895294189453125	0.627840296931494012966368245542980730533599853515625	0.758378231827292470512702493579126894474029541015625	0.844045687303946134960597191820852458477020263671875	0.29031974320109777	-0.15828026938183506	QSOX1
[truncated: 54 more rows]

## Sheet: GO CC Wt5wks vs Wt4wks
Cellular Component	Overlap	P-value	Adjusted P-value	Old P-value	Old Adjusted P-value	Z-score	Combined Score	Genes
[truncated: 258 more rows]

[truncated: 2 more sheets: Wt5wks vs Wt4wks Significant, Wt5wks vs 3SA5wks Significant]
