# Supplementary material for: BAD regulates mammary gland morphogenesis by 4E-BP1-mediated control of localized translation in mouse and human models
Source: Nat Commun. 2021 May 19;12:2939. doi: 10.1038/s41467-021-23269-8 (PMC8134504; doi:10.1038/s41467-021-23269-8)
Supplement: Supplementary file 8 — Supplementary Data 2 [file 41467_2021_23269_MOESM8_ESM.xlsx]

## Sheet: Differential expression analysi
Supplementary Data 2. Statistical analysis of RPPA data from Bad+/+ and Bad3SA pubertal mammary glands
Antibody Name	Antibody status for RPPA (V) = Validated antibody for RPPA (unique highlight) (C) = Use with caution. Validation in progress (Q) = These antibodies recognize unidentified "damaged" component(s) in addition to its specific protein. The "damaged" component(s) were observed only in certain tissue samples. (E) = Under Evaluation (M) = Mouse antibody was used (G) = Goat antibody was used (R) = Rabbit …		Gene Name	ANOVA, p-value <0.001 ***, 0.001 to 0.01 **, 0.01 to 0.05 *		Adjusted p-value <0.001 ***, 0.001 to 0.01 **, 0.01 to 0.05 * (Two-sided Tukey-Kramer post hoc test)						Log2 (FoldChange)			Mean protein (total or phosphorylated) levels (n=5 for all genotypes)			Standard deviation of protein (total or phosphorylated) levels (n=5 for all genotypes)
						Wt 5wks vs Wt 4wks		Wt 4wks vs 3SA 5wks		Wt 5wks vs 3SA 5wks		Wt 5wks/Wt 4wks	Wt 4wks/3SA 5wks	Wt 5wks/3SA 5wks	Wt 4wks	Wt 5wks	3SA 5wks	Wt 4wks	Wt 5wks	3SA 5wks	.
Bad_pS112	R	V	BAD	1.26722e-05	***	0.0567229		1.04628e-05	***	0.000433195	***	-0.153504219219962	0.537385551898317	0.383881332678355	0.978907	0.8801	0.674485	0.0367656	0.0944631	0.0243072
NAPSIN-A	R	C	NAPSA	0.000130135	***	0.00253325	**	0.173049		0.000112611	***	-0.247969256804749	-0.0977433234521491	-0.345712580256898	1.00512	0.846392	1.07558	0.0194487	0.0754248	0.0627807
mTOR	R	V	MTOR	0.00022747	***	0.866127		0.000385451	***	0.000889633	***	-0.0420271498129359	0.526857491006200	0.484830341193265	1.05424	1.02398	0.731714	0.0373155	0.144189	0.0620034
4E-BP1	R	V	EIF4EBP1	0.00121394	**	0.0134333	*	0.352841		0.00108358	**	-0.389573479585081	-0.137615092701434	-0.527188572286515	0.964431	0.736204	1.06096	0.0368483	0.167163	0.0664992
PAICS	R	C	PAICS	0.00166656	**	0.0014301	**	0.329982		0.0197539	*	0.379107712466114	-0.131829633845347	0.247278078620768	0.965239	1.25533	1.0576	0.0925529	0.137162	0.0381561
eIF4E	R	V	EIF4E	0.00201222	**	0.00548381	**	0.963597		0.00346924	**	-0.490917328552222	-0.0274195168225149	-0.518336845374737	0.999564	0.711262	1.01874	0.0420588	0.190591	0.0528145
GCN5L2	R	V	KAT2A	0.00236452	**	0.040528	*	0.230194		0.00184458	**	0.373963478053442	0.295129112278866	0.669092590332309	0.943933	1.22325	0.769305	0.0428297	0.258945	0.0803417
TFRC	R	V	TFRC	0.0037055	**	0.00360184	**	0.0242931	*	0.549799		0.390795595797596	-0.299604782206765	0.0911908135908313	0.915259	1.20001	1.12651	0.0148425	0.145022	0.119055
MCT4	R	V	SLC16A4	0.00395047	**	0.00720478	**	0.992063		0.00893166	**	0.616179121016247	-0.0244352507867196	0.591743870229528	0.976339	1.49654	0.993016	0.094086	0.35585	0.093486
mTOR_pS2448	R	C	MTOR	0.00513776	**	0.125546		0.159555		0.00382725	**	0.195189762743232	0.208852313680013	0.404042076423246	1.01523	1.16231	0.8784	0.013841	0.175348	0.0698081
B-Raf_pS445	R	V	BRAF	0.006542	**	0.00593537	**	0.512852		0.0450689	*	0.434263552054091	-0.141598578925460	0.292664973128631	1.027	1.38771	1.13291	0.0583639	0.246175	0.0384014
ATM	R	V	ATM	0.00694525	**	0.00533583	**	0.104475		0.252022		0.425387433193044	-0.258091989735105	0.167295443457939	0.935398	1.25618	1.11864	0.0562795	0.206225	0.0672272
Gab2	R	V	GAB2	0.0071816	**	0.122431		0.222819		0.00545414	**	-0.349451422948990	-0.235136390407256	-0.584587813356247	0.922558	0.7241	1.08587	0.053902	0.230625	0.090444
Tuberin	R	V	TSC2	0.00732893	**	0.00552384	**	0.144066		0.193517		0.384628086940365	-0.214232736454028	0.170395350486336	0.980624	1.28023	1.13761	0.0578379	0.199913	0.0305643
Paxillin	R	C	PXN	0.00742939	**	0.757472		0.0300219	*	0.00827279	**	-0.0656974308325573	-0.242577220263318	-0.308274651095875	0.959109	0.916413	1.13473	0.0402427	0.11582	0.106998
IGF1R_pY1135_Y1136	R	V	IGF1R	0.00752013	**	0.0135781	*	0.0152085	*	0.997807		-0.191179153080728	0.187387336613155	-0.00379181646757345	1.04007	0.910982	0.91338	0.0332193	0.0759094	0.0629286
AMPKa	R	C	PRKAA1	0.00944525	**	0.226355		0.154882		0.00719194	**	0.129660103528638	0.163564854635365	0.293224958164003	1.08793	1.19023	0.971321	0.0724291	0.12478	0.0686325
VASP	R	V	VASP	0.0107634	*	0.368968		0.104002		0.00867223	**	-0.160172977379912	-0.223593109123027	-0.383766086502939	0.890752	0.79715	1.04008	0.0438449	0.114494	0.135036
Smad3	R	V	SMAD3	0.0116009	*	0.223894		0.00886155	**	0.188283		-0.100166340868818	0.215044433795583	0.114878092926765	1.12287	1.04755	0.967371	0.0810264	0.080304	0.0265763
4E-BP1_pS65	R	V	EIF4EBP1	0.0125215	*	0.457322		0.0105481	*	0.0935507		-0.0639051910921962	0.191531168615425	0.127625977523229	1.06395	1.01785	0.931675	0.0408817	0.0521474	0.078046
HER2_pY1248	R	C	ERBB2	0.0126502	*	0.0265109	*	0.986775		0.0200587	*	-0.156541011906590	-0.00760507381908233	-0.164146085725672	1.07148	0.961305	1.07715	0.038268	0.0774949	0.0497959
PKM2	R	C	PKM	0.0129825	*	0.0105651	*	0.112921		0.398932		0.385065518159465	-0.250517640531243	0.134547877628222	0.940175	1.22779	1.11846	0.0500479	0.206296	0.0672342
p16INK4a	R	V	CDKN2A	0.0132511	*	0.0200023	*	0.976043		0.029142	*	0.358217693377159	-0.0265809784846409	0.331636714892518	0.977717	1.25328	0.995898	0.0499355	0.225804	0.0525854
Ets-1	R	V	ETS1	0.0142262	*	0.0879747		0.530051		0.0124719	*	0.238099654027847	0.127477079060243	0.365576733088089	0.995969	1.17468	0.911741	0.0421859	0.193174	0.0678188
Rb_pS807_S811	R	V	RB1	0.0147213	*	0.0127365	*	0.0944865		0.512552		0.359404582886931	-0.250301429258315	0.109103153628617	0.940316	1.20633	1.11846	0.049887	0.194979	0.0672342
eEF2	R	C	EEF2	0.015786	*	0.0644292		0.717701		0.0158981	*	0.645786529262947	0.279537967786480	0.925324497049427	0.948432	1.48391	0.78137	0.07523	0.569221	0.0907426
Jak2	R	V	JAK2	0.0167757	*	0.0160764	*	0.0758584		0.66522		0.203027162408199	-0.151946009353508	0.0510811530546902	0.931266	1.07199	1.0347	0.055544	0.0294709	0.0982614
Mcl-1	R	V	MCL1	0.0169439	*	0.585475		0.0907476		0.015276	*	-0.0838317200485508	-0.176301425535158	-0.260133145583709	0.958256	0.90416	1.08281	0.0413242	0.0882185	0.109866
A-Raf	R	V	ARAF	0.016961	*	0.173863		0.333631		0.0133483	*	0.110890068074832	0.0915064222291055	0.202396490303937	1.06802	1.15335	1.00238	0.0424236	0.105766	0.0416993
MMP2	R	V	MMP2	0.0173111	*	0.0290816	*	0.998647		0.031773	*	-0.347159835340388	0.00515219143877699	-0.342007643901611	1.05847	0.832096	1.0547	0.0664203	0.186176	0.0663639
NF-kB-p65_pS536	R	C	NFKB1	0.0195095	*	0.0213831	*	0.81811		0.0629578		-0.290270658523669	0.0518189920403220	-0.238451666483347	1.07509	0.879156	1.03716	0.0435658	0.154185	0.0586741
D-a-Tubulin	R	V	TUBA1A	0.0215241	*	0.0546056		0.0267874	*	0.91558		-0.149355476908510	0.173697101294595	0.0243416243860849	1.01524	0.915396	0.900081	0.0403492	0.0816945	0.0510869
Fibronectin	R	V	FN1	0.021846	*	0.0174904	*	0.184331		0.387041		-0.324849870833347	0.179353984293683	-0.145495886539665	1.13795	0.908519	1.00492	0.0752362	0.150586	0.0942685
b-Catenin	R	V	CTNNB1	0.0227746	*	0.239237		0.312957		0.0178747	*	0.296763792347056	0.328000940876454	0.624764733223510	1.08554	1.33346	0.864783	0.114193	0.358949	0.120853
Bak	R	C	BAK1	0.0232288	*	0.0793108		0.781879		0.0241278	*	-0.278150994372414	-0.0694222637579051	-0.347573258130319	1.01629	0.838083	1.06639	0.0843308	0.154305	0.101759
ATRX	R	C	ATRX	0.0255207	*	0.989891		0.0382264	*	0.0486024	*	-0.0117511143121777	0.266085650019080	0.254334535706902	1.02117	1.01288	0.849176	0.0324158	0.162576	0.0205164
Atg7	R	V	ATG7	0.0272226	*	0.0511904		0.990684		0.0406732	*	0.419238104357942	0.0240892865802252	0.443327390938167	1.02052	1.36466	1.00362	0.15259	0.3119	0.0741187
MDM2_pS166	R	V	MDM2	0.0276822	*	0.970438		0.0573881		0.0380211	*	0.0156457790236456	0.185825544830258	0.201471323853904	1.15471	1.1673	1.01516	0.0923768	0.0800905	0.0826971
Rock-1	R	C	ROCK1	0.0280604	*	0.725676		0.105102		0.0272647	*	0.0553233302342878	0.172996871707925	0.228320201942213	1.02288	1.06286	0.907289	0.0568397	0.117566	0.0547007
FoxM1	R	V	FOXM1	0.0300133	*	0.401292		0.0241137	*	0.231708		-0.0784866506354630	0.187092205061012	0.108605554425549	1.03399	0.979245	0.908234	0.0492757	0.0883145	0.0478945
C-Raf_pS338	R	V	RAF1	0.0305868	*	0.0347739	*	0.0814393		0.879041		-0.195678202841594	0.160633454456647	-0.0350447483849465	1.02576	0.895651	0.917674	0.0407523	0.0968524	0.0658721
eIF4G	R	C	EIF4G1	0.030625	*	0.66852		0.127518		0.028277	*	-0.127314337607620	-0.269924342187660	-0.397238679795280	0.913679	0.836504	1.10166	0.15463	0.183773	0.0366552
INPP4b	R	V	INPP4B	0.0313383	*	0.036109	*	0.889967		0.081028		-0.0999385654590376	0.0157336574175374	-0.0842049080415004	1.04668	0.976629	1.03533	0.0310704	0.0412244	0.0431323
Creb	R	C	CREB1	0.0314293	*	0.0250277	*	0.361445		0.26898		-0.235299020234883	0.104637553950435	-0.130661466284448	1.15203	0.978662	1.07143	0.085765	0.116395	0.0567239
Pdcd4	R	C	PDCD4	0.0314581	*	0.0369199	*	0.0788576		0.902283		-0.266754106495401	0.222666509967931	-0.0440875965274702	1.01729	0.84556	0.871798	0.056745	0.104145	0.115627
SOD2	R	V	SOD2	0.0318986	*	0.0979911		0.812537		0.0333291	*	-0.577933325103603	-0.123988773749723	-0.701922098853325	0.996597	0.667643	1.08604	0.129662	0.33985	0.155368
Gys	R	V	GYS1	0.0319844	*	0.0879621		0.862623		0.0354271	*	0.965257264314023	0.343658798489781	1.30891606280380	1.10377	2.155	0.869811	0.297441	1.18827	0.106352
PAR	R	C	PAR	0.0320221	*	0.0432846	*	0.970242		0.0652701		0.430104828997823	-0.0420949956942276	0.388009833303595	0.971733	1.30925	1.0005	0.0257162	0.319854	0.10017
TFAM	R	V	TFAM	0.0324625	*	0.0748551		0.932081		0.0400029	*	0.251683758551426	0.0410214261678105	0.292705184719236	1.00916	1.2015	0.980869	0.0737479	0.189325	0.074017
NDRG1_pT346	R	V	NDRG1	0.0330147	*	0.131325		0.685516		0.0307268	*	-0.386531932395217	-0.129784145739888	-0.516316078135105	1.03309	0.790276	1.13033	0.136279	0.167078	0.231701
ACC_pS79	R	V	ACACA	0.033085	*	0.0844796		0.892218		0.0380548	*	0.996195554391592	0.307999786467720	1.30419534085931	1.19041	2.37455	0.961568	0.41863	1.29949	0.126116
FoxO3a_pS318_S321	R	C	FOXO3	0.0350034	*	0.0415772	*	0.915902		0.0835538		-0.126537051341199	0.0176170700884244	-0.108919981252775	1.04531	0.957532	1.03262	0.0367758	0.0564081	0.0546243
EGFR_pY1173	R	V	EGFR	0.0374627	*	0.0300093	*	0.299189		0.374047		-0.207665282095087	0.105925285481843	-0.101739996613244	1.07521	0.931063	0.999093	0.0742203	0.105125	0.0357535
ERCC5	R	C	ERCC5	0.0377089	*	0.132799		0.735593		0.0361895	*	0.289678650525748	0.120804842346368	0.410483492872116	1.10504	1.35077	1.01628	0.0820555	0.305384	0.0572004
cdc25C	R	V	CDC25C	0.038221	*	0.0577657		0.997252		0.0653229		0.386058619037228	-0.0120467221798105	0.374011896857417	0.991762	1.29605	1.00008	0.0688418	0.291438	0.119215
Rictor_pT1135	R	V	RICTOR	0.0403304	*	0.0335183	*	0.229412		0.503975		-0.240960645945471	0.140407624818534	-0.100553021126938	1.00033	0.846464	0.907566	0.034019	0.123648	0.0689943
EGFR	R	V	EGFR	0.0411749	*	0.0831676		0.964201		0.0532522		-0.264038573415106	-0.0259378908306621	-0.289976464245768	1.07155	0.89234	1.09099	0.104199	0.160303	0.0785579
c-Myc	R	C	MYC	0.041912	*	0.91806		0.0971132		0.0490977	*	0.0191932898039341	0.116148412833392	0.135341702637326	1.05964	1.07383	0.977676	0.0591524	0.0497607	0.0607685
TSC1	R	C	TSC1	0.0431062	*	0.999894		0.0690391		0.0674015		0.00156463231679722	0.311295623689178	0.312860256005976	1.02585	1.02697	0.826752	0.0350744	0.192083	0.100513
Myosin-11	R	V	MYH11	0.0441432	*	0.0768708		0.993255		0.0634831		0.863177255148639	0.0551465189216495	0.918323774070288	0.920444	1.67432	0.885924	0.0744472	0.832959	0.167971
Src_pY416	R	V	SRC	0.0462267	*	0.0514697		0.891287		0.113029		0.197631280088559	-0.0362254119068133	0.161405868181746	1.02023	1.17002	1.04617	0.0527241	0.122597	0.0782703
Jagged1	R	V	JAG1	0.0465094	*	0.0410822	*	0.194579		0.635031		-0.199690331870528	0.130048358279545	-0.0696419735909838	1.0986	0.956595	1.0039	0.0523876	0.12659	0.0285044
MEK1	R	V	MAP2K1	0.0472312	*	0.046756	*	0.789374		0.144009		0.204160668456367	-0.0526661547540503	0.151494513702316	1.03085	1.18755	1.06917	0.137875	0.0360656	0.0695869
Stat3	R	C	STAT3	0.047257	*	0.165289		0.721955		0.0442124	*	0.485448456176229	0.250388107777828	0.735836563954057	1.08528	1.51941	0.912362	0.148304	0.578887	0.107994
ZAP-70	R	C	ZAP70	0.0487611	*	0.0615554		0.961859		0.0971105		-0.225179996502695	0.0219251100905335	-0.203254886412161	1.002	0.857197	0.986884	0.0409035	0.142657	0.0466737
HER3	R	V	ERBB3	0.0512588		0.780174		0.157261		0.0500237		0.0243983659838646	0.0740187686913564	0.0984171346752207	1.0816	1.10004	1.0275	0.0403555	0.0399373	0.0481913
Shc_pY317	R	V	SHC1	0.0524601		0.0544454		0.844097		0.140204		0.216359498964063	-0.0489408944213289	0.167418604542735	0.943203	1.09581	0.975749	0.0574972	0.084676	0.122406
eEF2K	R	V	EEF2K	0.0551994		0.386424		0.391565		0.0448969		0.228815800802417	0.269813819781203	0.498629620583620	1.13632	1.33162	0.942494	0.0802365	0.379967	0.0409965
ACC1	R	C	ACACA	0.0560596		0.0888582		0.999149		0.0831122		1.72531399348440	0.0571015526284635	1.78241554611286	0.931682	3.08063	0.895527	0.236104	2.50489	0.139396
FoxO3a	R	C	FOX3	0.0568967		0.0554627		0.787216		0.169202		-0.311946827800714	0.0734243173560384	-0.238522510444676	0.981497	0.790649	0.932795	0.0435918	0.182461	0.0703387
PDGFR-b	R	V	PDGFR	0.0592172		0.162099		0.824067		0.059589		0.309719165993251	0.108773156966583	0.418492322959833	1.01615	1.25948	0.942349	0.0844965	0.291133	0.150039
PKC-delta_pS664	R	V	PRKCD	0.0603648		0.0536408		0.227428		0.664057		-0.282694831422164	0.182020446516004	-0.100674384906161	1.02302	0.840977	0.901758	0.0224897	0.173603	0.0731367
Bid	R	C	BID	0.062869		0.0527313		0.541201		0.302291		-0.148785577585730	0.0593173961034562	-0.0894681814822737	1.08037	0.974503	1.03685	0.0398418	0.093153	0.0426367
Akt_pT308	R	V	AKT1	0.0632261		0.0785319		0.119574		0.966274		-0.168491636793084	0.150066863344718	-0.0184247734483659	1.06295	0.945782	0.957938	0.0312036	0.113861	0.061797
Tuberin_pT1462	R	V	TSC2	0.0652527		0.0535153		0.41586		0.412612		-0.159235817170962	0.0772312903906138	-0.0820045267803477	1.03754	0.929115	0.983457	0.028112	0.0575697	0.0930071
RSK	R	C	RPS6KA1	0.0666608		0.369958		0.469636		0.0549565		0.140992561461095	0.133778312316342	0.274770873777437	1.05517	1.16349	0.961723	0.0456971	0.127811	0.162057
E-Cadherin	R	V	CDH1	0.0684394		0.140867		0.935738		0.0788086		0.329593720092035	0.0640385161071988	0.393632236199234	1.00325	1.26074	0.959688	0.134208	0.297326	0.104959
S6_pS235_S236	R	V	RPS6	0.0692897		0.716883		0.0632266		0.229228		0.594901696438714	-1.40054014889854	-0.805638452459824	0.720122	1.08765	1.90112	0.0639883	0.374861	1.21861
FASN	R	V	FASN	0.0705348		0.0943563		0.990273		0.117871		1.37224901189206	-0.126989341655981	1.24525967023608	0.934634	2.41952	1.02063	0.0721888	1.76493	0.0758037
AR	R	V	AR	0.0716668		0.855513		0.177804		0.0734271		0.0262413497762789	0.0977267061439073	0.123968055920186	1.07789	1.09767	1.00729	0.0780049	0.0516189	0.0384942
ATM_pS1981	R	V	ATM	0.0733192		0.0874229		0.956222		0.140461		-0.329276850745667	0.0362952871066637	-0.292981563639003	1.10177	0.876937	1.0744	0.124613	0.218081	0.076483
TRIM25	R	C	TRIM25	0.0734309		0.0606508		0.408047		0.458554		0.251137452595220	-0.135709347406051	0.115428105189169	1.02244	1.21685	1.12328	0.0966072	0.170744	0.0696537
Granzyme-B	R	V	GZMB	0.0734891		0.0853749		0.944117		0.146084		0.269007047981740	-0.0400269352393714	0.228980112742369	0.976409	1.17655	1.00388	0.0408481	0.177128	0.144712
Notch1	R	V	NOTCH1	0.0736587		0.206447		0.79484		0.0710122		-0.218141105418824	-0.0709559040554886	-0.289097009474312	1.0198	0.876697	1.07121	0.0934294	0.166289	0.101314
N-Cadherin	R	V	CDH2	0.0739736		0.072489		0.199404		0.813618		-0.216279361092338	0.158767278366241	-0.0575120827260972	1.16447	1.00236	1.04312	0.120328	0.116615	0.0681003
Akt	R	V	AKT1	0.075162		0.189906		0.843325		0.075725		0.685311251738768	0.290219251523923	0.975530503262691	1.1811	1.89927	0.965878	0.257294	1.00002	0.202639
Cox-IV	R	V	PTGS3	0.0777214		0.0756402		0.209313		0.809838		0.269889529405584	-0.205219929847227	0.0646695995583565	0.970163	1.16974	1.11846	0.0443738	0.210019	0.0672342
ER	R	V	ESR1	0.0783123		0.0652364		0.384316		0.508197		-0.261507645153305	0.136928229799269	-0.124579415354036	1.04334	0.870369	0.948868	0.0884434	0.143456	0.084006
PR	R	V	PGR	0.081931		0.116494		0.999417		0.122914		-0.128564127196052	0.00184191755475968	-0.126722209641293	0.956259	0.87473	0.955039	0.036344	0.049655	0.0822319
c-IAP2	R	C	BIRC3	0.0824468		0.110391		0.993627		0.131823		-0.113308129396277	0.00532972591025315	-0.107978403486024	1.00101	0.925402	0.997322	0.0448877	0.0773945	0.0283368
MEK1_pS217_S221	R	V	MAP2K1	0.0827656		0.0946884		0.16233		0.942463		-0.119574127827699	0.101850707916867	-0.0177234199108321	0.970336	0.893155	0.904195	0.0347049	0.0552253	0.0648564
Axl	R	V	AXL	0.086401		0.235312		0.794747		0.0824367		0.362121553980638	0.164390602078040	0.526512156058678	1.0338	1.32876	0.922469	0.133409	0.34029	0.291634
PARP	R	V	PARP1	0.0921383		0.0956017		0.884361		0.205516		0.381406417856658	-0.0876857420320549	0.293720675824603	0.987838	1.28677	1.04974	0.064113	0.311031	0.163394
YAP_pS127	R	V	YAP1	0.0928991		0.652124		0.328482		0.0809591		-0.202936515393130	-0.284873856644152	-0.487810372037282	0.953274	0.828186	1.16138	0.0759403	0.345075	0.144567
YB1_pS102	R	V	YBX1	0.0964964		0.114904		0.967756		0.170526		-0.407641004235261	0.0402908835971042	-0.367350120638157	0.974317	0.734494	0.947483	0.0373843	0.266047	0.135657
Cyclin-B1	R	V	CCNB1	0.0968342		0.11067		0.181173		0.950074		0.230241613004219	-0.200452564131400	0.0297890488728193	0.983315	1.15346	1.12989	0.0818734	0.192442	0.0304004
IRS1	R	V	IRS1	0.100971		0.139619		0.999376		0.147406		-0.223437304723981	0.00337929984708787	-0.220058004876893	1.05183	0.900918	1.04937	0.0699437	0.166362	0.0869181
MERIT40_pS29	R	V	BABAM1	0.10281		0.121861		0.968653		0.179329		0.229189188956357	-0.0275854012013480	0.201603787755009	1.04674	1.22696	1.06695	0.0505549	0.207395	0.085418
FAK	R	C	PTK2	0.103333		0.227084		0.882014		0.105904		0.121012981690412	0.0350051002255254	0.156018081915937	1.00611	1.09414	0.981988	0.0975728	0.0931528	0.0273822
PI3K-p110-a	R	C	PIK3C2A	0.104562		0.0917683		0.673242		0.345882		-0.310938435930902	0.108034042273897	-0.202904393657004	0.990794	0.798696	0.919309	0.0309449	0.176717	0.139245
RPA32_pS4_S8	R	C	RPA2	0.105287		0.516498		0.0886613		0.470103		-0.0807081678581030	0.172673925877646	0.0919657580195429	0.996059	0.941867	0.8837	0.0359224	0.0708792	0.104999
Rictor	R	C	RICTOR	0.107988		0.603226		0.404601		0.0923926		0.0816429489017949	0.119186673357881	0.200829622259676	1.07361	1.13611	0.988475	0.08588	0.0889686	0.12361
VEGFR-2	R	V	KDR	0.11137		0.978102		0.185011		0.13446		0.0129527922036865	0.127824608897704	0.140777401101390	1.06621	1.07583	0.975808	0.107639	0.0599293	0.0453475
p70-S6K_pT389	R	V	RPS6KB1	0.11402		0.988943		0.179271		0.143062		0.00982364710711611	0.138705974924448	0.148529622031564	1.06425	1.07152	0.96669	0.0824015	0.102647	0.0481494
PKC-b-II_pS660	R	V	PRKCB	0.115111		0.142653		0.986384		0.183207		0.231041564407331	-0.0191583291467494	0.211883235260582	1.01403	1.19015	1.02759	0.07431	0.211826	0.0704524
Oct-4	R	C	OCT4	0.116092		0.204231		0.960455		0.133111		-0.275977356504074	-0.0368920710923892	-0.312869427596464	1.03764	0.856978	1.06452	0.0537586	0.233433	0.127998
AMPKa_pT172	R	C	PRKAA1	0.126126		0.710893		0.372532		0.112184		0.0988918879632530	0.191334615787433	0.290226503750686	1.09991	1.17795	0.963297	0.123656	0.214845	0.100822
p38-MAPK	R	V	MAPK14	0.13093		0.135094		0.903754		0.262327		-0.362229960185430	0.0677252993521033	-0.294504660833326	1.03441	0.804729	0.986971	0.0399003	0.276709	0.113893
Src_pY527	R	V	SRC	0.131415		0.197431		0.992907		0.165381		0.933128708365559	0.0832332200249932	1.01636192839055	0.982583	1.87616	0.927499	0.0963122	1.32175	0.0719452
Wee1_pS642	R	C	WEE1	0.131476		0.371726		0.729436		0.117884		0.183766685126803	0.111603832754908	0.295370517881711	0.970822	1.1027	0.898552	0.0177497	0.256453	0.0222867
Wee1	R	C	WEE1	0.133027		0.190234		0.998284		0.174404		0.248097973692189	0.00811151514156345	0.256209488833752	0.953928	1.13292	0.94858	0.0807088	0.190717	0.161188
ULK1_pS757	R	C	ULK1	0.136047		0.180155		0.99918		0.191264		0.306067533957118	-0.00689290960173366	0.299174624355384	0.973102	1.20308	0.977762	0.0664853	0.211896	0.245383
Raptor	R	V	RPTOR	0.144246		0.630007		0.124748		0.476504		-0.0552090487079431	0.129250986531893	0.0740419378239501	1.0488	1.00942	0.958922	0.0530643	0.0842436	0.0583992
Glutaminase	R	C	GLS	0.14945		0.325741		0.852155		0.144623		-0.103210797079835	-0.0356038952333353	-0.138814692313170	0.939853	0.874965	0.963336	0.0206848	0.053585	0.103703
PMS2	R	V	PMS2	0.149555		0.442837		0.686101		0.131429		0.0747401502049288	0.0520950924034071	0.126835242608336	0.996392	1.04937	0.961055	0.0615726	0.0852805	0.0468487
SHP-2_pY542	R	C	PTPN11	0.149652		0.249994		0.963316		0.168093		0.522584072411440	0.100832785840534	0.623416858251974	0.995506	1.43007	0.928304	0.0731147	0.696978	0.0830447
Connexin-43	R	C	GJA1	0.150669		0.905937		0.292481		0.154073		-0.125250083123957	-0.387848199176462	-0.513098282300419	0.901164	0.826228	1.17912	0.140991	0.428073	0.172901
ARID1A	R	C	ARID1A	0.150986		0.390211		0.760854		0.13708		-0.268126743305186	-0.122653027180287	-0.390779770485473	0.89397	0.74235	0.973297	0.118492	0.240137	0.145719
PEA-15_pS116	R	V	PEA15	0.152929		0.796334		0.369227		0.141716		0.0470812244032222	0.107477913698138	0.154559138101361	1.0575	1.09258	0.981577	0.0546755	0.126047	0.0549839
Bim	R	V	BCL2L11	0.155371		0.14599		0.817808		0.359029		-0.184213751864023	0.0527188463696971	-0.131494905494326	1.02918	0.905814	0.992254	0.0446827	0.0787259	0.139112
P-Cadherin	R	C	CDH3	0.156588		0.420509		0.734564		0.140214		0.187978248294372	0.121890400303845	0.309868648598217	0.967598	1.10225	0.889206	0.0302855	0.249187	0.130982
S6_pS240_S244	R	V	RPS6	0.156987		0.478476		0.137017		0.662288		0.531973658243269	-0.827429552970102	-0.295455894726833	0.85123	1.2308	1.51052	0.0555108	0.253621	0.830549
Aurora-B	R	V	AIM1	0.16714		0.344697		0.867914		0.162884		0.107456147767495	0.0395918194980722	0.147047967265568	1.06022	1.1422	1.03152	0.0647357	0.133115	0.0428321
MAPK_pT202_Y204	R	V	MAPK3	0.171477		0.376559		0.162123		0.833019		-0.133029970669438	0.192424323886052	0.0593943532166146	1.08256	0.9872	0.947383	0.0509212	0.170117	0.061456
COG3	R	V	COG3	0.171477		0.151291		0.480128		0.697151		-0.276674937014258	0.157265373715479	-0.119409563298779	1.0139	0.836963	0.909184	0.0371892	0.226883	0.0711144
c-Met_pY1234_Y1235	R	V	MET	0.173159		0.188368		0.955205		0.289005		-0.166343298507086	0.0244218198029074	-0.141921478704178	1.02516	0.913522	1.00796	0.0377652	0.14025	0.0742494
JNK2	R	C	MAPK9	0.176542		0.383953		0.166869		0.834638		-0.0953242228838951	0.137302975593906	0.0419787527100110	1.13677	1.06408	1.03357	0.118808	0.0527414	0.0637928
Bcl2A1	R	V	BCL2A1	0.19259		0.193123		0.905795		0.356017		-0.153244301498864	0.0336797579752961	-0.119564543523568	1.03838	0.933738	1.01442	0.0433229	0.145107	0.0291839
p70-S6K1	R	V	RPS6KB1	0.193289		0.40057		0.849117		0.183852		-0.232864018018767	-0.0853726102918912	-0.318236628310658	0.975469	0.830069	1.03493	0.0152525	0.292647	0.0474248
MSI2	R	C	MSI2	0.203103		0.974558		0.309615		0.226724		-0.0179016597770099	-0.121033715756632	-0.138935375533642	0.965351	0.953446	1.04983	0.00776982	0.1439	0.043808
IGFRb	R	C	IGF1R	0.206258		0.393798		0.883444		0.201187		-0.196393376840888	-0.0631991776442792	-0.259592554485167	1.03652	0.904604	1.08294	0.090957	0.221031	0.118226
TTF1	R	V	TTF1	0.206589		0.578274		0.664651		0.181715		0.0650169370681678	0.0582410802759412	0.123258017344109	1.07962	1.12939	1.03691	0.0740632	0.103247	0.0408901
TAZ	R	V	WWTR1	0.221412		0.702507		0.570466		0.196439		-0.162584975126600	-0.183475686704319	-0.346060661830918	0.838944	0.749532	0.952719	0.0968114	0.215737	0.186653
HES1	R	V	HES1	0.226581		0.242016		0.959789		0.354856		-0.239451837016278	0.0357370799456695	-0.203714757070608	1.03768	0.878981	1.01229	0.0932262	0.226398	0.0689947
RBM15	R	V	RBM15	0.228136		0.208095		0.788411		0.505817		0.221935917492330	-0.0854067714872214	0.136529146005109	0.929746	1.08436	0.986448	0.0266268	0.188052	0.136717
Elk1_pS383	R	C	ELK1	0.228553		0.826293		0.474319		0.212582		-0.0419816285903996	-0.0814951675885300	-0.123476796178930	0.991791	0.963346	1.04943	0.0221639	0.121859	0.043605
eIF4E_pS209	R	V	EIF4E	0.23248		0.882443		0.432824		0.224931		0.0450073076408126	0.127565565715124	0.172572873355937	0.967684	0.998349	0.885794	0.0407224	0.166922	0.0350526
Atg3	R	V	ATG3	0.241786		0.707707		0.600993		0.215325		-0.0771705823253537	-0.0890473375048859	-0.166217919830240	0.972604	0.921946	1.03453	0.05446	0.156032	0.0496079
Myosin-IIa_pS1943	R	V	MYO2A	0.251363		0.436178		0.247971		0.908325		0.202112134633261	-0.262962757518578	-0.0608506228853175	0.935398	1.07606	1.12242	0.0562795	0.28965	0.0676326
G6PD	R	V	G6PD	0.252566		0.227138		0.748004		0.581128		0.263145331422004	-0.116338451984652	0.146806879437352	0.918514	1.1023	0.995651	0.0693157	0.203229	0.191034
FAK_pY397	R	V	PTK2	0.257675		0.252482		0.903121		0.449412		0.237026533845327	-0.0647576345620126	0.172268899283314	0.964321	1.13651	1.00859	0.076972	0.158591	0.218513
Smad1	R	V	SMAD1	0.269103		0.953563		0.279653		0.414341		-0.0195395250068489	0.110190580250858	0.0906510552440089	1.09567	1.08093	1.0151	0.0433944	0.123379	0.0413306
p90RSK_pT573	R	C	RPS6K	0.271759		0.314177		0.994357		0.360069		0.137095506603148	-0.00952249459415693	0.127573012008991	0.954356	1.04949	0.960676	0.0244282	0.123508	0.115422
Notch3	R	C	NOTCH3	0.275931		0.769396		0.249977		0.597375		-0.0579730238696277	0.144368934061045	0.0863959101914174	1.12892	1.08445	1.02142	0.105282	0.0869542	0.108763
14-3-3-zeta	R	V	YWHAZ	0.276585		0.335701		0.999751		0.345399		0.371554364148185	-0.00608398790747980	0.365470376240705	1.00912	1.30554	1.01338	0.127909	0.53056	0.0657761
DM-K9-Histone-H3	R	C	H3K9ME2	0.282253		0.285356		0.93728		0.447852		-0.0660216888741269	0.0139802901601947	-0.0520413987139323	0.988002	0.943807	0.978474	0.0375395	0.0571523	0.0329652
Mnk1	R	V	MKNK1	0.289898		0.411577		0.976042		0.312344		-0.160640427565995	-0.0239831891495550	-0.184623616715550	0.995293	0.890417	1.01198	0.0436698	0.157623	0.143564
Caspase-7-cleaved	R	C	CASP7	0.293495		0.889509		0.509556		0.282125		0.102091751950647	0.286915892618688	0.389007644569335	0.995889	1.06892	0.816283	0.106642	0.414074	0.0598265
Lck	R	V	LCK	0.296962		0.97003		0.314928		0.427803		-0.0266843070497714	0.182298458038540	0.155614150988769	1.01889	1.00021	0.897942	0.031206	0.130668	0.170894
Bax	R	V	BAX	0.301244		0.471154		0.937252		0.302998		-0.142411879898658	-0.0380946922889029	-0.180506572187561	0.976817	0.884999	1.00295	0.0397657	0.160223	0.126842
b-Actin	R	C	ACTB	0.303223		0.317994		0.965383		0.441013		-0.323010909160629	0.0491385088823699	-0.273872400278259	0.965356	0.771706	0.93303	0.0401702	0.322001	0.130287
B-Raf	R	C	BRAF	0.31429		0.471988		0.320617		0.950435		-0.105298253317327	0.133123487616997	0.0278252342996698	0.9914	0.921618	0.904013	0.0439622	0.0882812	0.123981
Gys_pS641	R	V	GYS1	0.316712		0.299854		0.556234		0.872376		0.297378448955981	-0.208400897740678	0.0889775512153031	0.953954	1.17232	1.10221	0.128	0.329	0.14999
Rad51	R	V	RAD51	0.319439		0.97736		0.341646		0.443034		-0.0443972592991483	0.353701924599632	0.309304665300484	1.16397	1.1287	0.910893	0.385558	0.263687	0.077672
PAK4	R	V	PAK4	0.319666		0.912155		0.311816		0.520044		0.0222709576949922	-0.0814545199857459	-0.0591835622907536	0.947333	0.96207	1.00236	0.0224482	0.0930985	0.022754
CDK1	R	C	CDK1	0.319949		0.29791		0.842464		0.589604		0.278779837638949	-0.106463131956175	0.172316705682775	0.913785	1.10857	0.983768	0.037292	0.167504	0.294823
B7-H4	R	C	VTCN1	0.322017		0.5499		0.885599		0.307393		-0.0620081508773922	-0.0265414356088614	-0.0885495864862534	1.01616	0.973409	1.03503	0.0151111	0.0965281	0.049408
b-Catenin_pT41_S45	R	V	CTNNB1	0.323126		0.689201		0.744812		0.292941		0.0459180884000631	0.0419721026671111	0.0878901910671741	0.98726	1.01919	0.958952	0.0273433	0.0790735	0.0629194
PREX1	R	V	PREX1	0.32939		0.999378		0.386643		0.403474		0.00212390063982858	-0.0841363452775543	-0.0820124446377258	0.960224	0.961638	1.01789	0.0434488	0.031798	0.101998
GCLM	R	C	GCLM	0.329842		0.379066		0.99744		0.413278		0.562078470506148	-0.0334559572765663	0.528622513229582	0.982518	1.45058	1.00557	0.045261	0.922896	0.0572532
Akt_pS473	R	V	AKT1	0.341238		0.626356		0.833122		0.316335		0.100011647292657	0.0653424536997252	0.165354100992382	0.979307	1.0496	0.935942	0.0520212	0.164043	0.110888
PDK1	R	V	PDK1	0.350483		0.451542		0.991407		0.38676		0.140890008643550	0.0149695850913012	0.155859593734851	0.965759	1.06483	0.95579	0.0716116	0.193283	0.0713894
WIPI2	R	C	WIPI2	0.353535		0.359835		0.510521		0.955761		0.151747414817795	-0.122428504683825	0.0293189101339692	0.955234	1.06118	1.03983	0.039135	0.101383	0.172258
U-Histone-H2B	R	C	HIST1H2BB	0.356728		0.402357		0.99631		0.445037		-0.159449726494152	0.00927050787535991	-0.150179218618792	0.989719	0.886161	0.98338	0.0840577	0.0492131	0.188286
c-Kit	R	V	KIT	0.357879		0.426812		0.999915		0.420339		0.202844756265983	0.00209709446893404	0.204941850734917	0.959805	1.1047	0.958411	0.0267673	0.298585	0.0685758
PD-L1	R	C	CD274	0.358142		0.984276		0.38498		0.47386		0.0499586520269429	-0.361819194716170	-0.311860542689227	0.974437	1.00877	1.2522	0.114886	0.183549	0.510136
Stat3_pY705	R	V	STAT3	0.363541		0.347934		0.589981		0.895895		0.125850386935653	-0.0880668124118063	0.0377835745238464	0.995638	1.08639	1.05831	0.0326173	0.159967	0.0522045
DJ1	R	V	PARK7	0.377035		0.635938		0.867256		0.354561		-0.117070493819964	-0.0609124776896903	-0.177982971509654	1.00049	0.922512	1.04364	0.0631533	0.197739	0.101429
XPF	R	C	ERCC4	0.379683		0.641532		0.864888		0.356623		0.197045832449087	0.124365536596779	0.321411369045866	0.971908	1.11415	0.891636	0.0348246	0.4171	0.0777514
BRD4	R	V	BRD4	0.380652		0.60311		0.902297		0.365324		0.132485567288143	0.0628143975656391	0.195299964853782	0.963862	1.05657	0.922797	0.0618897	0.24014	0.075611
WIPI1	R	C	WIPI1	0.383375		0.634765		0.875558		0.361945		0.344007269116625	0.223571154729060	0.567578423845685	0.99289	1.26025	0.850354	0.246981	0.728052	0.183707
LC3A-B	R	C	LC3AB	0.385524		0.358635		0.673315		0.840731		0.290491781625878	-0.182325600743888	0.108166180881990	0.909356	1.11219	1.03186	0.0295257	0.385485	0.0451001
JNK_pT183_Y185	R	V	MAPK8	0.389706		0.454624		0.999998		0.455647		0.160461193549523	-0.000259169440844630	0.160202024108679	1.00941	1.12816	1.00959	0.0343484	0.218719	0.141338
p53	R	C	TP53	0.390259		0.696006		0.361344		0.823996		-0.0809428853570184	0.142643300836379	0.0617004154793602	1.0113	0.956125	0.916096	0.0735001	0.150562	0.0746707
PLK1	R	C	PLK1	0.399029		0.783921		0.367456		0.746896		0.128714486620431	-0.257866859592232	-0.129152372971801	0.935398	1.02269	1.11846	0.0562795	0.344949	0.0672342
Cox2	R	C	CMC2	0.426198		0.99843		0.506368		0.476443		0.00478001014658517	0.106522182477298	0.111302192623883	1.00895	1.0123	0.937142	0.0395965	0.162243	0.0402368
PKCa	R	V	PRKCA	0.438083		0.410369		0.856547		0.716845		0.132108845833004	-0.0547812967518397	0.0773275490811646	0.974838	1.06832	1.01257	0.0578801	0.179915	0.0421476
HER3_pY1289	R	C	ERBB3	0.439845		0.978385		0.569238		0.45596		0.0191704589811741	0.104027399159376	0.123197858140550	1.06083	1.07502	0.987028	0.0801156	0.132436	0.11863
PI3K-p85	R	V	PIK3R1	0.440509		0.957841		0.601491		0.441783		-0.0198534950509130	-0.0675354772768602	-0.0873889723277732	0.991951	0.978394	1.03949	0.0313849	0.0951789	0.0867954
Myt1	R	C	MYT1	0.444568		0.48028		0.993559		0.541914		0.0857237088716969	-0.00800620612125205	0.0777175027504448	1.01037	1.07223	1.01599	0.0627517	0.113209	0.0588622
c-Jun_pS73	R	V	JUN	0.446723		0.983153		0.567497		0.46721		0.0125898497573216	0.0768175636720497	0.0894074134293714	1.02155	1.03051	0.968584	0.0740863	0.0738915	0.0923747
FRA-1	R	C	FOSL1	0.451453		0.965141		0.456408		0.602232		-0.0187008405190506	0.0932485475689537	0.0745477070499029	0.987739	0.975018	0.925916	0.0492979	0.0449615	0.119783
IGFBP2	R	V	IGFBP2	0.451508		0.940651		0.443576		0.635767		0.0730485848965463	-0.257866859592232	-0.184818274695686	0.935398	0.983979	1.11846	0.0562795	0.388546	0.0672342
DM-Histone-H3	R	V	HISTH3	0.468947		0.881577		0.722966		0.443458		0.0435760477689881	0.0734347251227543	0.117010772891742	1.03012	1.06171	0.979001	0.0431517	0.157645	0.0752449
ATR_pS428	R	C	ATR	0.470144		0.680438		0.920043		0.453515		0.0647405690238827	0.0307235890102249	0.0954641580341074	0.977493	1.02236	0.956896	0.0430224	0.0843099	0.109255
RIP	R	C	RIP	0.48718		0.48272		0.953506		0.655045		0.186067612225174	-0.0484494878435893	0.137618124381584	0.96979	1.10329	1.00291	0.0683408	0.161368	0.253319
Hexokinase-II	R	V	HK2	0.490834		0.495888		0.635218		0.969377		-0.0891162275101798	0.0704447476124997	-0.0186714798976803	0.949065	0.892214	0.903837	0.0593642	0.0540186	0.107084
Caspase-3	R	C	CASP3	0.503892		0.984621		0.620858		0.522087		0.0152486833436977	0.0894773796062881	0.104726062949986	1.03775	1.04877	0.97534	0.0453577	0.161005	0.0664512
CD26	R	V	DPP4	0.50633		0.500098		0.952688		0.675164		0.102588116813193	-0.0270745691615494	0.0755135476516431	0.969075	1.04049	0.987433	0.0305897	0.152041	0.0676593
Rab11	R	C	RAB11A	0.509978		0.558435		0.583821		0.99898		-0.0746298393598174	0.0715081486786572	-0.00312169068116007	1.10475	1.04906	1.05133	0.0660513	0.0778226	0.102437
TIGAR	R	V	TIGAR	0.521429		0.654054		0.975951		0.529498		0.102450188952031	0.0251978861167526	0.127648075068784	1.00488	1.07883	0.987481	0.0381509	0.164911	0.150532
p27-Kip-1	R	V	CDKN1B	0.524921		0.619839		0.99346		0.555132		-0.0685849245297261	-0.00766323911662874	-0.0762481636463548	1.02645	0.978795	1.03192	0.0451195	0.128592	0.0158509
p21	R	V	CDKN1A	0.54212		0.981369		0.553823		0.663832		0.0211247866703051	-0.117420980531438	-0.0962961938611333	0.949386	0.963389	1.02989	0.0438582	0.181702	0.0900337
p38_pT180_Y182	R	V	MAPK14	0.542907		0.52315		0.748267		0.923636		-0.239314411455187	0.153056022402926	-0.0862583890522610	1.10739	0.938122	0.995922	0.356383	0.129971	0.16969
PTEN	R	V	PTEN	0.544077		0.51514		0.872559		0.807187		-0.245077122508385	0.103449872342929	-0.141627250165456	1.03606	0.874196	0.964368	0.0555772	0.36819	0.124022
Merlin	R	C	NF2	0.544435		0.514269		0.851632		0.82932		0.161859380042820	-0.0800573290906043	0.0818020509522155	0.953349	1.06654	1.00775	0.0208276	0.271266	0.0331925
HSP27_pS82	R	V	HSBP1	0.567571		0.611214		0.998876		0.638235		0.133213820315575	-0.00651249746296428	0.126701322852611	1.08652	1.19162	1.09143	0.20331	0.162145	0.145659
C-Raf	R	C	RAF1	0.568157		0.729482		0.956094		0.559522		0.0601252200235819	0.0230732290860590	0.0831984491096410	1.05912	1.10419	1.04231	0.102783	0.0992462	0.0740822
Cyclin-D1	R	V	CCND1	0.607609		0.604228		0.969294		0.745579		-0.225944072702214	0.0518835208826720	-0.174060551819542	0.947868	0.810461	0.914386	0.173758	0.202629	0.277455
XRCC1	R	C	XRCC1	0.6129		0.908773		0.587611		0.829536		0.0373529908985495	-0.0881934190462701	-0.0508404281477205	0.918577	0.942671	0.976483	0.0434205	0.0271639	0.149195
Caveolin-1	R	V	CAV1	0.627681		0.821931		0.926348		0.605463		-0.179666496079470	-0.101318577548952	-0.280985073628422	1.0064	0.888554	1.07961	0.142223	0.318042	0.407961
YAP	R	C	YAP1	0.630443		0.815587		0.609946		0.933531		-0.0905746155380897	0.145587690295782	0.0550130747576927	0.985941	0.925945	0.891302	0.0511475	0.149061	0.216523
PAK1	R	V	PAK1	0.635227		0.998566		0.701692		0.671335		-0.00976768924786177	-0.147550148133172	-0.157317837381034	0.966067	0.959548	1.0701	0.0764995	0.250866	0.231644
UBAC1	R	V	UBAC1	0.639916		0.967672		0.776922		0.633349		-0.0234967226081093	-0.0637891603402335	-0.0872858829483428	0.946364	0.931076	0.989147	0.0560321	0.0541962	0.152475
Tyro3	R	V	TYRO3	0.644308		0.626405		0.943663		0.814729		-0.0557402035415185	0.0190315012911435	-0.0367087022503750	1.01468	0.976222	1.00138	0.0225697	0.0675475	0.0864453
ER-a_pS118	R	V	ESR1	0.650126		0.944181		0.632188		0.819039		-0.0226097167623982	0.0660048770522422	0.0433951602898440	0.92671	0.912299	0.885267	0.072036	0.0546049	0.0818697
p27_pT198	R	V	CDKN1B	0.664392		0.729153		0.696501		0.998307		-0.0635771417039340	0.0682797958587088	0.00470265415477485	1.07626	1.02986	1.02651	0.0404312	0.15607	0.0376463
Bcl-xL	R	V	BCL2L1	0.692383		0.898413		0.668047		0.904805		-0.0442756641728175	0.0883782205496708	0.0441025563768533	1.0116	0.981028	0.951492	0.0478991	0.138947	0.118924
PEA-15	R	V	PEA15	0.693032		0.836644		0.678662		0.957944		0.0606572045446979	-0.0893510211797815	-0.0286938166350838	0.999106	1.04201	1.06294	0.0565327	0.187869	0.0593096
PRAS40_pT246	R	V	AKT1S1	0.69357		0.988831		0.784481		0.702132		-0.0223106118086346	-0.100395030570118	-0.122705642378752	0.949363	0.934794	1.01778	0.0454533	0.273524	0.0342775
53BP1	R	V	TP53BP1	0.710487		0.715177		0.986851		0.80334		-0.0813289205436230	0.0155760723560913	-0.0657528481875318	1.02128	0.965296	1.01031	0.0441897	0.169417	0.0829164
PLC-gamma2_pY759	R	C	PLCG2	0.723577		0.758778		0.999765		0.770498		0.0538321499981140	-0.00157971594305451	0.0522524340550592	1.05342	1.09347	1.05457	0.043101	0.1364	0.0546515
SDHA	R	V	SDHA	0.730698		0.810558		0.739476		0.991177		-0.0924094041636513	0.111971832226923	0.0195624280632718	1.05339	0.988035	0.974728	0.198281	0.0731902	0.194642
Chk1_pS296	R	V	CHEK1	0.731907		0.92747		0.710233		0.904331		-0.0560298999466219	0.123690418797605	0.0676605188509833	1.0232	0.984222	0.939129	0.112625	0.176961	0.197172
Rab25	R	V	RAB25	0.737356		0.985435		0.828852		0.738432		0.00847024321420828	0.0309475883202764	0.0394178315344847	0.950406	0.956002	0.930236	0.0377554	0.016812	0.0843032
PDHK1	R	C	PDHK1	0.738385		0.875602		0.956119		0.722086		-0.0881131874692968	-0.0486565979842880	-0.136769785453585	0.911494	0.85749	0.942759	0.192761	0.188186	0.130972
MSH6	R	C	MSH6	0.741243		0.724223		0.880723		0.95387		-0.0599009417672998	0.0369665836399832	-0.0229343581273165	1.05192	1.00914	1.02531	0.0279012	0.134557	0.0625692
Histone-H3	R	V	HIST3H3	0.743522		0.895306		0.943325		0.724078		-0.0531216378451730	-0.0373093767091205	-0.0904310145542936	0.925474	0.892017	0.94972	0.0292136	0.113223	0.166662
Collagen-VI	R	V	COL6A1	0.752507		0.850291		0.748225		0.980654		0.0968614090811989	-0.128815632408661	-0.0319542233274618	0.968111	1.03534	1.05853	0.101929	0.30119	0.111825
14-3-3-beta	R	V	YWHAB	0.75284		0.770477		0.996708		0.813051		0.0572102092495409	-0.00647466247687973	0.0507355467726613	0.972933	1.01229	0.977309	0.072688	0.0520467	0.126548
Heregulin	R	V	NRG1	0.758792		0.762724		0.989363		0.838318		-0.103145784411520	0.0196884767242922	-0.0834573076872272	0.98767	0.919521	0.974283	0.0723102	0.114259	0.225712
PDK1_pS241	R	V	PDK1	0.763444		0.944142		0.909142		0.744498		-0.0403406141105814	-0.0504063991425077	-0.0907470132530890	1.03434	1.00582	1.07112	0.114184	0.20845	0.0416858
c-Abl	R	V	ABL1	0.764277		0.831312		0.994013		0.774787		-0.0561640796005181	-0.00981985469618910	-0.0659839342967070	0.950286	0.914002	0.956776	0.0393938	0.11696	0.117299
TUFM	R	V	TUFM	0.766615		0.808359		0.796276		0.999727		0.0584421223690586	-0.0604724875597241	-0.00203036519066547	0.982191	1.0228	1.02424	0.0303357	0.166104	0.0542169
IRF-1	R	C	IRF1	0.767071		0.754238		0.967148		0.883002		0.0662210725966945	-0.0228843189608769	0.0433367536358176	1.03934	1.08815	1.05595	0.0340004	0.176493	0.0421555
SLC1A5	R	C	SLC1A5	0.770714		0.753606		0.903278		0.95371		0.336170278130310	-0.209268734726739	0.126901543403571	1.10271	1.39207	1.27485	0.241411	0.945998	0.490447
DUSP4	R	V	DUSP4	0.782465		0.977278		0.87986		0.774261		0.0276217030648186	0.0676775935432398	0.0952992966080587	0.995322	1.01456	0.949709	0.0448385	0.232063	0.102949
Beclin	G	C	BECN1	0.799786		0.820181		0.998956		0.842712		0.0864391524004552	-0.00639752336238662	0.0800416290380684	0.994622	1.05604	0.999043	0.0964091	0.247867	0.0811373
MIF	R	C	MIF	0.822459		0.807672		0.960688		0.932138		-0.0719755680056416	0.0305118323368002	-0.0414637356688414	0.986714	0.938695	0.966065	0.0563454	0.151554	0.132904
Glutamate-D1-2	R	C	GLUD1	0.825644		0.899263		0.985662		0.82125		0.0830931184786611	0.0317644015886964	0.114857520067357	1.00257	1.06201	0.980741	0.0727063	0.214496	0.291573
Stat5a	R	V	STAT5A	0.828335		0.93405		0.81404		0.962537		-0.0346072949273628	0.0610158973405046	0.0264086024131419	0.993227	0.969685	0.952096	0.0585355	0.148001	0.0897714
LDHA	R	C	LDHA	0.852039		0.953157		0.959611		0.838531		-0.0160824761463615	-0.0147457301617641	-0.0308282063081256	0.964046	0.953358	0.97395	0.0384023	0.0532292	0.074124
Slfn11	G	C	SLFN11	0.861449		0.928927		0.854477		0.984044		-0.0445888389774466	0.0658431443882266	0.0212543054107799	1.05335	1.0213	1.00636	0.17754	0.107508	0.119118
p44-42-MAPK	R	V	MAPK3	0.878098		0.882811		0.996588		0.916447		-0.0580183289579364	0.00939720618021011	-0.0486211227777263	1.01396	0.973994	1.00738	0.0532748	0.204091	0.0890182
Stathmin-1	R	V	STMN1	0.88117		0.990186		0.933124		0.877706		0.0358687825886301	0.0998424570286321	0.135711239617262	0.93379	0.957298	0.871352	0.0399326	0.467756	0.10531
Claudin-7	R	V	CLDN7	0.88129		0.87147		0.977133		0.952568		-0.0436175678494507	0.0176369023431677	-0.0259806655062829	1.0666	1.03484	1.05364	0.0590575	0.145304	0.0732167
LRP6_pS1490	R	V	LRP6	0.890705		0.880358		0.968436		0.968335		-0.0462398458301941	0.0229158135146441	-0.0233240323155500	1.04354	1.01062	1.02709	0.0811336	0.15991	0.0511137
Cdc2_pY15	R	C	CDK1	0.892374		0.99876		0.900957		0.920322		-0.00279654795454158	0.0259606552829988	0.0231641073284573	0.976557	0.974666	0.959141	0.0219483	0.0360582	0.100663
AMPK-a2_pS345	R	V	PRKAA2	0.904354		0.962501		0.896222		0.981495		-0.0312844994585651	0.0535452932058002	0.0222607937472350	1.07402	1.05098	1.03488	0.164109	0.155176	0.0788875
Chk2_pT68	R	C	CHEK2	0.906468		0.921645		0.999999		0.922199		0.0611754208958485	-0.000232351374687166	0.0609430695211614	0.953686	0.994995	0.953839	0.117979	0.249496	0.0984481
HSP70	R	C	HSPA1A	0.923843		0.998379		0.92785		0.946844		-0.00403005320404841	0.0276955422690887	0.0236654890650404	1.05572	1.05278	1.03565	0.0577223	0.114239	0.0756406
PKA-a	R	V	PRKAR1A	0.933372		0.930414		0.993507		0.965133		-0.0366462244871357	0.0108841622518550	-0.0257620622352808	1.0156	0.990129	1.00797	0.0704049	0.087234	0.156196
XBP-1	G	C	XBP1	0.938535		0.992934		0.935067		0.969703		-0.0175909438438822	0.0549741699785306	0.0373832261346483	1.03574	1.02319	0.997016	0.0849139	0.213789	0.197234
Sox2	R	V	SOX2	0.983483		0.99193		0.998171		0.982536		-0.00798946410830842	-0.00378115591067529	-0.0117706200189838	0.963382	0.958062	0.965911	0.0240137	0.0341166	0.112669
IR-b	R	C	INSRB	0.99932		0.999355		0.999535		0.999985		-0.00770986607744218	0.00654630247907551	-0.00116356359836673	1.00402	0.99867	0.999476	0.0300536	0.425987	0.0340106
GSK-3a-b_pS21_S9	R	V	GSK3A GSK3B	0.999518		0.999773		0.999942		0.999487		0.00114407560701218	0.000577998605663087	0.00172207421267543	0.944608	0.945357	0.944229	0.0397046	0.0652987	0.0663816

## Sheet: RawLog2
								Antibody Name	14-3-3-beta	14-3-3-zeta	4E-BP1	4E-BP1_pS65	53BP1	A-Raf	ACC1	ACC_pS79	Akt	Akt_pS473	Akt_pT308	AMPK-a2_pS345	AMPKa	AMPKa_pT172	AR	ARID1A	Atg3	Atg7	ATM	ATM_pS1981	ATRX	ATR_pS428	Aurora-B	Axl	b-Actin	b-Catenin	b-Catenin_pT41_S45	B-Raf	B-Raf_pS445	B7-H4	Bad_pS112	Bak	Bax	Bcl-xL	Bcl2A1	Beclin	Bid	Bim	BRD4	c-Abl	c-IAP2
								Antibody Origin	R	R	R	R	R	R	R	R	R	R	R	R	R	R	R	R	R	R	R	R	R	R	R	R	R	R	R	R	R	R	R	R	R	R	R	G	R	R	R	R	R
								Gene Name	YWHAB	YWHAZ	EIF4EBP1	EIF4EBP1	TP53BP1	ARAF	ACACA	ACACA	AKT1	AKT1	AKT1	PRKAA2	PRKAA1	PRKAA1	AR	ARID1A	ATG3	ATG7	ATM	ATM	ATRX	ATR	AIM1	AXL	ACTB	CTNNB1	CTNNB1	BRAF	BRAF	VTCN1	BAD	BAK1	BAX	BCL2L1	BCL2A1	BECN1	BID	BCL2L11	BRD4	ABL1	BIRC3
								Validation Status	V	V	V	V	V	V	C	V	V	V	V	V	C	C	V	C	V	V	V	V	C	C	V	V	C	V	V	C	V	C	V	C	V	V	V	C	C	V	V	V	C
								Slide Id	GBL1103606	GBL1103607	GBL1103378	GBL1103379	GBL1103467	GBL1103519	GBL1103381	GBL1103380	GBL1103375	GBL1103372	GBL1103506	GBL1103698	GBL1103382	GBL1103383	GBL1103448	GBL1103554	GBL1103562	GBL1103563	GBL1103543	GBL1103699	GBL1103559	GBL1103586	GBL1103551	GBL1103531	GBL1103512	GBL1103387	GBL1103513	GBL1103599	GBL1103391	GBL1103581	GBL1103384	GBL1103385	GBL1103386	GBL1103388	GBL1103533	GBL1103702	GBL1103389	GBL1103390	GBL1103557	GBL1103556	GBL1103564
								Antibody Name in Heatmap	14-3-3-beta-R-V	14-3-3-zeta-R-V	4E-BP1-R-V	4E-BP1_pS65-R-V	53BP1-R-V	A-Raf-R-V	ACC1-R-C	ACC_pS79-R-V	Akt-R-V	Akt_pS473-R-V	Akt_pT308-R-V	AMPK-a2_pS345-R-V	AMPKa-R-C	AMPKa_pT172-R-C	AR-R-V	ARID1A-R-C	Atg3-R-V	Atg7-R-V	ATM-R-V	ATM_pS1981-R-V	ATRX-R-C	ATR_pS428-R-C	Aurora-B-R-V	Axl-R-V	b-Actin-R-C	b-Catenin-R-V	b-Catenin_pT41_S45-R-V	B-Raf-R-C	B-Raf_pS445-R-V	B7-H4-R-C	Bad_pS112-R-V	Bak-R-C	Bax-R-V	Bcl-xL-R-V	Bcl2A1-R-V	Beclin-G-C	Bid-R-C	Bim-R-V	BRD4-R-V	c-Abl-R-V	c-IAP2-R-C
								Probabilities (QC Score)	0.96336	0.965967	0.947984	0.964314	0.970988	0.971539	0.944899	0.948375	0.960243	0.950301	0.974471	0.898636	0.972154	0.969859	0.969269	0.966149	0.913381	0.974983	0.957239	0.910665	0.958241	0.969557	0.965366	0.954253	0.935391	0.939748	0.95874	0.962848	0.974518	0.916967	0.967764	0.964836	0.959411	0.968489	0.953955	0.896431	0.955582	0.953742	0.964359	0.966697	0.944169
								Slide no.	1	2	3	4	5	6	7	8	9	10	11	12	13	14	15	16	17	18	19	20	21	22	23	24	25	26	27	28	29	30	31	32	33	34	35	36	37	38	39	40	41
Order	Sample Source	Category_1	Category_2	Category_3	Sample	Sample Name	Sample description	Sample Type	14-3-3-beta-R-V	14-3-3-zeta-R-V	4E-BP1-R-V	4E-BP1_pS65-R-V	53BP1-R-V	A-Raf-R-V	ACC1-R-C	ACC_pS79-R-V	Akt-R-V	Akt_pS473-R-V	Akt_pT308-R-V	AMPK-a2_pS345-R-V	AMPKa-R-C	AMPKa_pT172-R-C	AR-R-V	ARID1A-R-C	Atg3-R-V	Atg7-R-V	ATM-R-V	ATM_pS1981-R-V	ATRX-R-C	ATR_pS428-R-C	Aurora-B-R-V	Axl-R-V	b-Actin-R-C	b-Catenin-R-V	b-Catenin_pT41_S45-R-V	B-Raf-R-C	B-Raf_pS445-R-V	B7-H4-R-C	Bad_pS112-R-V	Bak-R-C	Bax-R-V	Bcl-xL-R-V	Bcl2A1-R-V	Beclin-G-C	Bid-R-C	Bim-R-V	BRD4-R-V	c-Abl-R-V	c-IAP2-R-C
									RawLog2	RawLog2	RawLog2	RawLog2	RawLog2	RawLog2	RawLog2	RawLog2	RawLog2	RawLog2	RawLog2	RawLog2	RawLog2	RawLog2	RawLog2	RawLog2	RawLog2	RawLog2	RawLog2	RawLog2	RawLog2	RawLog2	RawLog2	RawLog2	RawLog2	RawLog2	RawLog2	RawLog2	RawLog2	RawLog2	RawLog2	RawLog2	RawLog2	RawLog2	RawLog2	RawLog2	RawLog2	RawLog2	RawLog2	RawLog2	RawLog2
853	Ing Swie Goping (Ing Swie Goping)	10_Ing_Swie_Goping__Ing_Swie_Goping			sample	Ing_Swie_Goping__Ing_Swie_Goping_1	C57-4wk-1	Mouse Tissue	0.0458502	-0.351105	-0.524626	-1.45808	-2.5466	-2.52345	-2.50133	-2.57661	-1.29204	-3.63584	-1.57787	-0.143689	-1.67485	-0.452385	-1.83975	-1.42602	-1.01943	-3.24479	-3.75679	-0.328745	-1.04718	-2.48013	-2.50453	-3.63295	-0.499165	-2.08518	-1.29763	-0.294092	-3.57027	-1.82697	-1.83342	-0.988029	-0.895683	-0.36789	-1.02888	0.556124	-1.53286	-2.09107	-2.19881	-0.957937	-2.25093
854	Ing Swie Goping (Ing Swie Goping)	10_Ing_Swie_Goping__Ing_Swie_Goping			sample	Ing_Swie_Goping__Ing_Swie_Goping_2	C57-4wk-2	Mouse Tissue	0.141804	-0.15752	-0.544504	-1.58428	-2.73062	-2.62555	-2.5301	-1.71091	-1.60287	-3.87701	-1.73692	0.202747	-1.83497	-0.531705	-2.18371	-1.00861	-1.04969	-3.37295	-3.75679	-0.538222	-1.09703	-2.67468	-2.69189	-3.8801	-0.472737	-2.2007	-1.36541	-0.391771	-3.57027	-1.89516	-1.81405	-1.15367	-0.947089	-0.478059	-1.21312	0.509163	-1.73114	-2.19077	-2.48966	-1.04506	-2.46135
855	Ing Swie Goping (Ing Swie Goping)	10_Ing_Swie_Goping__Ing_Swie_Goping			sample	Ing_Swie_Goping__Ing_Swie_Goping_3	C57-4wk-3	Mouse Tissue	0.118749	-0.344959	-0.437331	-1.30954	-2.38138	-2.26266	-1.48924	-1.56407	-0.552026	-3.46812	-1.41318	-0.00933873	-1.42833	-0.153575	-1.75341	-1.16217	-1.02641	-2.67907	-3.75679	-0.174433	-0.793441	-2.29318	-2.24185	-3.84141	-0.383917	-1.70432	-1.18862	-0.278926	-3.20733	-1.69413	-1.70694	-0.835335	-0.867363	-0.0951934	-0.912977	0.56106	-1.39266	-2.01103	-2.20496	-0.923435	-2.1303
856	Ing Swie Goping (Ing Swie Goping)	10_Ing_Swie_Goping__Ing_Swie_Goping			sample	Ing_Swie_Goping__Ing_Swie_Goping_4	C57-4wk-4	Mouse Tissue	0.200505	-0.0190699	-0.489971	-1.34607	-2.42946	-2.38603	-2.04254	-2.52021	-1.03526	-3.54986	-1.49109	0.0648761	-1.66267	-0.66389	-1.84671	-1.05167	-0.882898	-3.19441	-3.75679	-0.0297837	-0.918197	-2.36628	-2.33344	-3.80725	-0.423206	-2.12214	-1.28452	-0.225816	-3.44418	-1.69453	-1.77932	-0.991287	-0.813302	-0.185252	-0.999421	0.551486	-1.45905	-2.03908	-2.3014	-0.99449	-2.13783
857	Ing Swie Goping (Ing Swie Goping)	10_Ing_Swie_Goping__Ing_Swie_Goping			sample	Ing_Swie_Goping__Ing_Swie_Goping_5	C57-4wk-5	Mouse Tissue	0.0232329	-0.340603	-0.400078	-1.2884	-2.42567	-2.36785	-1.92661	-2.46608	-1.06594	-3.56881	-1.53562	-0.207452	-1.48678	-0.315308	-1.81226	-0.977585	-0.987655	-3.16919	-3.75679	-0.464836	-0.988968	-2.41551	-2.37195	-4.03352	-0.483923	-1.83874	-1.29348	-0.344174	-3.38411	-1.75792	-1.69908	-1.21215	-0.796983	-0.292858	-0.916637	0.294553	-1.4943	-1.92764	-2.23672	-0.955681	-2.24304
877	Ing Swie Goping (Ing Swie Goping)	10_Ing_Swie_Goping__Ing_Swie_Goping			sample	Ing_Swie_Goping__Ing_Swie_Goping_6	C57-5wk-1	Mouse Tissue	-0.314315	-0.564202	-1.22396	-2.09598	-3.09934	-2.96705	-2.67	-2.71206	-1.81588	-4.30412	-2.19986	-0.509243	-2.17237	-0.845762	-2.35255	-1.77024	-1.30156	-3.57312	-3.75679	-0.670003	-1.63219	-3.00236	-3.02487	-4.18989	-0.829052	-2.29352	-1.75746	-0.957757	-3.57027	-2.2363	-2.30486	-1.43807	-1.39228	-1.1656	-1.60081	0.307561	-2.02404	-2.60361	-2.64007	-1.29123	-2.77637
878	Ing Swie Goping (Ing Swie Goping)	10_Ing_Swie_Goping__Ing_Swie_Goping			sample	Ing_Swie_Goping__Ing_Swie_Goping_7	C57-5wk-2	Mouse Tissue	0.230118	0.0497293	-0.602376	-1.38643	-2.39843	-2.38021	-1.96836	-1.91199	-1.05899	-3.65312	-1.42139	0.203797	-1.49778	-0.408528	-1.72355	-0.96367	-0.800048	-2.81156	-3.72577	-0.520871	-0.929818	-2.46844	-2.33752	-3.86897	-0.290123	-2.1002	-1.20468	-0.203686	-3.40759	-1.75025	-1.68901	-1.28073	-0.773138	-0.397626	-0.841569	0.580889	-1.48906	-2.07653	-2.11333	-0.968822	-2.1532
879	Ing Swie Goping (Ing Swie Goping)	10_Ing_Swie_Goping__Ing_Swie_Goping			sample	Ing_Swie_Goping__Ing_Swie_Goping_8	C57-5wk-3	Mouse Tissue	-0.598445	0.286749	-2.2017	-2.06561	-3.73339	-2.97699	-1.31029	-1.37838	-1.42218	-3.8679	-2.59002	-1.03384	-1.92538	-1.30304	-2.58271	-3.17863	-1.90893	-3.57669	-3.75679	-1.75292	-1.95467	-2.89065	-3.03374	-4.30621	-2.9405	-2.657	-1.69252	-1.27486	-3.57027	-2.31819	-2.76145	-2.25156	-1.40444	-0.789978	-2.14714	0.339986	-2.34305	-2.97728	-2.32932	-1.90395	-3.14269
880	Ing Swie Goping (Ing Swie Goping)	10_Ing_Swie_Goping__Ing_Swie_Goping			sample	Ing_Swie_Goping__Ing_Swie_Goping_9	C57-5wk-4	Mouse Tissue	0.847156	0.332292	-0.265326	-0.824771	-1.81245	-1.51685	1.43582	-0.58845	1.04239	-2.78061	-1.07225	0.512275	-0.741637	0.661512	-1.26672	-0.704485	-0.627534	-1.70007	-2.57834	-0.0142222	-0.152575	-1.70728	-1.46019	-2.44709	-0.0734492	-0.618969	-0.653794	0.253107	-2.10224	-1.35845	-1.36849	-0.759084	-0.716901	0.382789	-0.643642	0.858972	-1.17273	-1.73997	-1.74952	-0.48974	-1.74755
881	Ing Swie Goping (Ing Swie Goping)	10_Ing_Swie_Goping__Ing_Swie_Goping			sample	Ing_Swie_Goping__Ing_Swie_Goping_10	C57-5wk-5	Mouse Tissue	0.747336	0.29354	-0.143567	-0.848887	-1.88812	-1.70162	0.701516	0.267003	0.569739	-2.96769	-1.26482	0.660574	-1.03279	0.305434	-1.28198	-0.646075	-0.696809	-1.90424	-2.82943	-0.273058	-0.220522	-1.76374	-1.6895	-2.62555	-0.401257	-0.886451	-0.818247	0.187694	-2.3582	-1.45586	-1.41826	-0.824072	-0.752842	0.362609	-0.583531	0.775826	-1.25934	-1.71196	-1.97547	-0.457466	-1.8967
901	Ing Swie Goping (Ing Swie Goping)	10_Ing_Swie_Goping__Ing_Swie_Goping			sample	Ing_Swie_Goping__Ing_Swie_Goping_11	3SA-5wk-1	Mouse Tissue	0.0503659	-0.457929	-0.341745	-1.72647	-2.63042	-2.66454	-2.05896	-2.43383	-1.52592	-3.68647	-1.86813	-0.27209	-1.90934	-0.710182	-2.09063	-0.991508	-1.11634	-3.2628	-3.75679	-0.629479	-1.38399	-2.721	-2.60929	-3.98367	-0.85386	-2.27157	-1.52235	-0.40982	-3.47014	-1.94709	-2.44836	-1.14451	-1.25051	-0.253071	-1.16595	0.342178	-1.74245	-2.36657	-2.40291	-0.999185	-2.34339
902	Ing Swie Goping (Ing Swie Goping)	10_Ing_Swie_Goping__Ing_Swie_Goping			sample	Ing_Swie_Goping__Ing_Swie_Goping_12	3SA-5wk-2	Mouse Tissue	0.137139	-0.406467	-0.51733	-1.98829	-2.97015	-2.68826	-2.69968	-2.44864	-2.24218	-3.8613	-2.03568	-0.260336	-2.09235	-0.651348	-2.27444	-0.993384	-1.07387	-3.24825	-3.75566	-0.582899	-1.48196	-2.74439	-2.79937	-3.97603	-0.95323	-2.83423	-1.67518	-0.442324	-3.57027	-1.91599	-2.54664	-1.42721	-1.03378	-0.609091	-1.24078	0.154272	-1.90893	-2.56319	-2.64662	-1.1761	-2.44918
903	Ing Swie Goping (Ing Swie Goping)	10_Ing_Swie_Goping__Ing_Swie_Goping			sample	Ing_Swie_Goping__Ing_Swie_Goping_13	3SA-5wk-3	Mouse Tissue	-0.285348	-0.446619	-0.692485	-1.72572	-2.74544	-2.89649	-2.36795	-2.67431	-1.45962	-3.96456	-1.85795	-0.283842	-2.14761	-1.12376	-2.20194	-1.29628	-1.18689	-3.58075	-3.75679	-0.58095	-1.49101	-2.91666	-2.77751	-5.48498	-0.632379	-2.61523	-1.60224	-0.871418	-3.57027	-2.08763	-2.61974	-1.1134	-0.927675	-0.82326	-1.35702	0.202963	-1.85527	-2.2042	-2.81866	-1.61834	-2.56464
904	Ing Swie Goping (Ing Swie Goping)	10_Ing_Swie_Goping__Ing_Swie_Goping			sample	Ing_Swie_Goping__Ing_Swie_Goping_14	3SA-5wk-4	Mouse Tissue	-0.266103	-0.488107	-0.727247	-1.82283	-2.81711	-2.8117	-2.59175	-2.77257	-1.58623	-4.30589	-1.99173	-0.251986	-2.10314	-0.919374	-2.32057	-1.60471	-1.19578	-3.39996	-3.75679	-0.540692	-1.52083	-2.51038	-2.71307	-4.09997	-0.767059	-2.75834	-1.47863	-0.904557	-3.57027	-2.03551	-2.63616	-1.1854	-1.10941	-0.883166	-1.38323	0.409499	-1.79985	-2.49133	-2.47574	-1.11186	-2.53738
905	Ing Swie Goping (Ing Swie Goping)	10_Ing_Swie_Goping__Ing_Swie_Goping			sample	Ing_Swie_Goping__Ing_Swie_Goping_15	3SA-5wk-5	Mouse Tissue	-0.391902	-0.63882	-0.725458	-1.98516	-2.73188	-2.85123	-2.24205	-3.04495	-1.49431	-3.93373	-2.04933	-0.535493	-1.94263	-0.949747	-2.31403	-1.4308	-1.23414	-3.53564	-3.75679	-0.651616	-1.5851	-2.80954	-2.72504	-4.14665	-0.643315	-2.42593	-1.65995	-0.907768	-3.57027	-2.04454	-2.55728	-1.25775	-1.14149	-0.620022	-1.37859	0.116904	-1.88978	-2.23701	-2.69833	-1.25431	-2.64074
[truncated: 205 more columns]

## Sheet: NormLinear
								Antibody Name	14-3-3-beta	14-3-3-zeta	4E-BP1	4E-BP1_pS65	53BP1	A-Raf	ACC1	ACC_pS79	Akt	Akt_pS473	Akt_pT308	AMPK-a2_pS345	AMPKa	AMPKa_pT172	AR	ARID1A	Atg3	Atg7	ATM	ATM_pS1981	ATRX	ATR_pS428	Aurora-B	Axl	b-Actin	b-Catenin	b-Catenin_pT41_S45	B-Raf	B-Raf_pS445	B7-H4	Bad_pS112	Bak	Bax	Bcl-xL	Bcl2A1	Beclin	Bid	Bim	BRD4	c-Abl	c-IAP2
								Antibody Origin	R	R	R	R	R	R	R	R	R	R	R	R	R	R	R	R	R	R	R	R	R	R	R	R	R	R	R	R	R	R	R	R	R	R	R	G	R	R	R	R	R
								Gene Name	YWHAB	YWHAZ	EIF4EBP1	EIF4EBP1	TP53BP1	ARAF	ACACA	ACACA	AKT1	AKT1	AKT1	PRKAA2	PRKAA1	PRKAA1	AR	ARID1A	ATG3	ATG7	ATM	ATM	ATRX	ATR	AIM1	AXL	ACTB	CTNNB1	CTNNB1	BRAF	BRAF	VTCN1	BAD	BAK1	BAX	BCL2L1	BCL2A1	BECN1	BID	BCL2L11	BRD4	ABL1	BIRC3
								Validation Status	V	V	V	V	V	V	C	V	V	V	V	V	C	C	V	C	V	V	V	V	C	C	V	V	C	V	V	C	V	C	V	C	V	V	V	C	C	V	V	V	C
								Slide Id	GBL1103606	GBL1103607	GBL1103378	GBL1103379	GBL1103467	GBL1103519	GBL1103381	GBL1103380	GBL1103375	GBL1103372	GBL1103506	GBL1103698	GBL1103382	GBL1103383	GBL1103448	GBL1103554	GBL1103562	GBL1103563	GBL1103543	GBL1103699	GBL1103559	GBL1103586	GBL1103551	GBL1103531	GBL1103512	GBL1103387	GBL1103513	GBL1103599	GBL1103391	GBL1103581	GBL1103384	GBL1103385	GBL1103386	GBL1103388	GBL1103533	GBL1103702	GBL1103389	GBL1103390	GBL1103557	GBL1103556	GBL1103564
								Antibody Name in Heatmap	14-3-3-beta-R-V	14-3-3-zeta-R-V	4E-BP1-R-V	4E-BP1_pS65-R-V	53BP1-R-V	A-Raf-R-V	ACC1-R-C	ACC_pS79-R-V	Akt-R-V	Akt_pS473-R-V	Akt_pT308-R-V	AMPK-a2_pS345-R-V	AMPKa-R-C	AMPKa_pT172-R-C	AR-R-V	ARID1A-R-C	Atg3-R-V	Atg7-R-V	ATM-R-V	ATM_pS1981-R-V	ATRX-R-C	ATR_pS428-R-C	Aurora-B-R-V	Axl-R-V	b-Actin-R-C	b-Catenin-R-V	b-Catenin_pT41_S45-R-V	B-Raf-R-C	B-Raf_pS445-R-V	B7-H4-R-C	Bad_pS112-R-V	Bak-R-C	Bax-R-V	Bcl-xL-R-V	Bcl2A1-R-V	Beclin-G-C	Bid-R-C	Bim-R-V	BRD4-R-V	c-Abl-R-V	c-IAP2-R-C
								Probabilities (QC Score)	0.96336	0.965967	0.947984	0.964314	0.970988	0.971539	0.944899	0.948375	0.960243	0.950301	0.974471	0.898636	0.972154	0.969859	0.969269	0.966149	0.913381	0.974983	0.957239	0.910665	0.958241	0.969557	0.965366	0.954253	0.935391	0.939748	0.95874	0.962848	0.974518	0.916967	0.967764	0.964836	0.959411	0.968489	0.953955	0.896431	0.955582	0.953742	0.964359	0.966697	0.944169
								Slide no.	1	2	3	4	5	6	7	8	9	10	11	12	13	14	15	16	17	18	19	20	21	22	23	24	25	26	27	28	29	30	31	32	33	34	35	36	37	38	39	40	41
Order	Sample Source	Category_1	Category_2	Category_3	CF1&2 Outliers	Sample Name	Sample description	Sample Type	14-3-3-beta-R-V	14-3-3-zeta-R-V	4E-BP1-R-V	4E-BP1_pS65-R-V	53BP1-R-V	A-Raf-R-V	ACC1-R-C	ACC_pS79-R-V	Akt-R-V	Akt_pS473-R-V	Akt_pT308-R-V	AMPK-a2_pS345-R-V	AMPKa-R-C	AMPKa_pT172-R-C	AR-R-V	ARID1A-R-C	Atg3-R-V	Atg7-R-V	ATM-R-V	ATM_pS1981-R-V	ATRX-R-C	ATR_pS428-R-C	Aurora-B-R-V	Axl-R-V	b-Actin-R-C	b-Catenin-R-V	b-Catenin_pT41_S45-R-V	B-Raf-R-C	B-Raf_pS445-R-V	B7-H4-R-C	Bad_pS112-R-V	Bak-R-C	Bax-R-V	Bcl-xL-R-V	Bcl2A1-R-V	Beclin-G-C	Bid-R-C	Bim-R-V	BRD4-R-V	c-Abl-R-V	c-IAP2-R-C
									NormLinear	NormLinear	NormLinear	NormLinear	NormLinear	NormLinear	NormLinear	NormLinear	NormLinear	NormLinear	NormLinear	NormLinear	NormLinear	NormLinear	NormLinear	NormLinear	NormLinear	NormLinear	NormLinear	NormLinear	NormLinear	NormLinear	NormLinear	NormLinear	NormLinear	NormLinear	NormLinear	NormLinear	NormLinear	NormLinear	NormLinear	NormLinear	NormLinear	NormLinear	NormLinear	NormLinear	NormLinear	NormLinear	NormLinear	NormLinear	NormLinear
853	Ing Swie Goping (Ing Swie Goping)	10_Ing_Swie_Goping__Ing_Swie_Goping			nominal	Ing_Swie_Goping__Ing_Swie_Goping_1	C57-4wk-1	Mouse Tissue	0.968251	0.967158	0.971287	1.06007	1.02939	1.04251	0.714796	0.888842	1.06297	1.00598	1.08449	1.01518	1.08529	1.11491	1.15577	0.749302	0.991876	0.973622	0.971287	1.12307	1.00543	0.991865	1.04444	1.23204	0.971287	1.05226	1.01801	1.03933	0.971287	1.0183	0.971287	1.08945	0.993066	0.991514	1.06809	1.07519	1.11438	1.04078	1.06325	0.999457	1.03557
854	Ing Swie Goping (Ing Swie Goping)	10_Ing_Swie_Goping__Ing_Swie_Goping			nominal	Ing_Swie_Goping__Ing_Swie_Goping_2	C57-4wk-2	Mouse Tissue	1.07868	1.1529	0.99858	1.01243	0.944502	1.01243	0.730368	1.68828	0.893248	0.887176	1.01243	1.34539	1.01243	1.09997	0.94918	1.04311	1.01243	0.928602	1.01243	1.01243	1.01243	0.903453	0.956093	1.08204	1.03115	1.01243	1.01243	1.01243	1.01243	1.01243	1.02611	1.01243	0.998901	0.957533	0.979869	1.08485	1.01243	1.01243	0.905939	0.980746	0.932945
855	Ing Swie Goping (Ing Swie Goping)	10_Ing_Swie_Goping__Ing_Swie_Goping			nominal	Ing_Swie_Goping__Ing_Swie_Goping_3	C57-4wk-3	Mouse Tissue	0.912612	0.870364	0.924654	1.05295	1.03435	1.11929	1.29183	1.60688	1.5909	1.01259	1.08932	0.998479	1.15375	1.22898	1.09955	0.80619	0.884522	1.29135	0.870364	1.11998	1.07421	1.01177	1.12282	0.955486	0.942744	1.2278	0.983832	0.941175	1.11932	1.0005	0.950108	1.08524	0.907521	1.07335	1.03718	0.966775	1.10051	0.985846	0.948719	0.917284	1.00889
856	Ing Swie Goping (Ing Swie Goping)	10_Ing_Swie_Goping__Ing_Swie_Goping			nominal	Ing_Swie_Goping__Ing_Swie_Goping_4	C57-4wk-4	Mouse Tissue	1.00482	1.13499	0.92752	1.06807	1.04084	1.06904	0.915871	0.861679	1.18404	0.995442	1.07373	1.09363	1.02037	0.897668	1.07231	0.905506	1.01648	0.939937	0.905506	1.28809	1.02501	1.00062	1.0963	1.01789	0.954458	0.956183	0.957724	1.01589	0.988208	1.04061	0.940101	1.01338	0.980214	1.04911	1.0163	0.999157	1.09345	1.0059	0.923197	0.908457	1.04417
857	Ing Swie Goping (Ing Swie Goping)	10_Ing_Swie_Goping__Ing_Swie_Goping			nominal	Ing_Swie_Goping__Ing_Swie_Goping_5	C57-4wk-5	Mouse Tissue	0.900305	0.920172	1.00012	1.12623	1.05729	1.09681	1.00554	0.906377	1.17434	0.995354	1.05476	0.917398	1.16781	1.15802	1.11264	0.965741	0.957705	0.969077	0.917398	0.96527	0.988754	0.979749	1.08144	0.881558	0.927141	1.17902	0.964301	0.94817	1.04375	1.00895	1.00692	0.880954	1.00438	0.986497	1.09046	0.847141	1.08107	1.10095	0.978209	0.945483	0.983481
877	Ing Swie Goping (Ing Swie Goping)	10_Ing_Swie_Goping__Ing_Swie_Goping			nominal	Ing_Swie_Goping__Ing_Swie_Goping_6	C57-5wk-1	Mouse Tissue	1.03468	1.14443	0.82048	0.934435	0.962561	1.05144	0.872263	1.10992	1.01408	0.868277	0.96656	1.08079	1.05443	1.16429	1.11107	0.809615	1.11883	1.06364	1.33226	1.21595	0.919365	0.947295	0.998815	1.14871	1.05994	1.24924	1.01524	0.89993	1.33226	1.0517	0.96088	1.09389	0.965442	0.782354	0.985559	1.24137	1.08746	1.00072	1.07409	1.08811	0.986842
878	Ing Swie Goping (Ing Swie Goping)	10_Ing_Swie_Goping__Ing_Swie_Goping			nominal	Ing_Swie_Goping__Ing_Swie_Goping_7	C57-5wk-2	Mouse Tissue	1.01309	1.17584	0.847484	1.02588	1.05044	1.0602	0.952382	1.29743	1.15045	0.915328	1.11307	1.18942	1.1299	1.05836	1.15356	0.950667	1.06337	1.21058	0.913847	0.905232	1.00432	0.920792	1.07981	0.963311	1.03387	0.95894	0.999821	1.01896	1.00117	0.988917	0.98857	0.819003	0.995536	0.89441	1.11992	1.00723	1.05781	0.968114	1.03886	0.913433	1.02045
879	Ing Swie Goping (Ing Swie Goping)	10_Ing_Swie_Goping__Ing_Swie_Goping			nominal	Ing_Swie_Goping__Ing_Swie_Goping_8	C57-5wk-3	Mouse Tissue	0.922369	2.24068	0.452238	1.03591	0.673269	1.1335	2.42991	3.03667	1.44616	1.27526	0.800583	0.815547	1.35831	0.920528	1.02822	0.331085	0.797182	1.15172	1.44616	0.623097	0.798073	1.11108	1.07757	1.15033	0.266258	1.05404	1.15278	0.784118	1.44616	1.07863	0.760064	0.675641	1.0392	1.10181	0.732567	1.37813	0.946266	0.838404	1.44616	0.772421	0.831004
880	Ing Swie Goping (Ing Swie Goping)	10_Ing_Swie_Goping__Ing_Swie_Goping			nominal	Ing_Swie_Goping__Ing_Swie_Goping_9	C57-5wk-4	Mouse Tissue	1.0424	0.959511	0.718181	1.01581	1.05782	1.29398	6.76412	2.17846	3.31197	1.12427	0.95118	0.988181	1.28027	1.49069	1.06218	0.763294	0.804004	1.7548	1.35809	0.862813	1.15475	1.04697	1.33073	1.73155	0.805991	1.79608	0.982642	0.93822	1.65996	0.870447	0.8282	0.788784	0.694427	1.03064	0.861803	0.819374	0.88364	0.820129	0.896836	0.854153	0.906867
881	Ing Swie Goping (Ing Swie Goping)	10_Ing_Swie_Goping__Ing_Swie_Goping			nominal	Ing_Swie_Goping__Ing_Swie_Goping_10	C57-5wk-5	Mouse Tissue	1.04891	1.00725	0.842633	1.07722	1.08239	1.2276	4.38446	4.25029	2.57368	1.06489	0.897519	1.18095	1.12826	1.25588	1.13333	0.85709	0.826335	1.64255	1.23053	0.77759	1.18791	1.08565	1.22409	1.64992	0.692472	1.609	0.945456	0.966864	1.49898	0.877349	0.862787	0.813104	0.730397	1.09593	0.968846	0.834073	0.897332	0.901704	0.826891	0.941895	0.881851
901	Ing Swie Goping (Ing Swie Goping)	10_Ing_Swie_Goping__Ing_Swie_Goping			nominal	Ing_Swie_Goping__Ing_Swie_Goping_11	3SA-5wk-1	Mouse Tissue	1.00525	0.929534	1.1411	0.910896	1.00525	0.978438	1.00525	1.01562	0.935499	1.00525	0.917853	0.961202	0.954738	0.965076	1.00525	1.04806	0.959859	0.995165	1.00525	0.943629	0.82393	0.868696	1.00525	0.99994	0.786138	0.957057	0.901633	0.992749	1.07749	0.96971	0.656379	1.01165	0.803694	1.11119	1.00525	0.959416	0.997396	0.889919	0.955255	1.00525	1.00525
902	Ing Swie Goping (Ing Swie Goping)	10_Ing_Swie_Goping__Ing_Swie_Goping			nominal	Ing_Swie_Goping__Ing_Swie_Goping_12	3SA-5wk-2	Mouse Tissue	1.18516	1.0694	1.12164	0.843406	0.881838	1.06851	0.715784	1.11598	0.632134	0.988618	0.907236	1.07581	0.933635	1.11598	0.982484	1.16199	1.09743	1.11598	1.11685	1.08195	0.854639	0.948882	0.978219	1.11598	0.814646	0.719356	0.900338	1.07755	1.11598	1.09998	0.680696	0.923234	1.03685	0.963826	1.05957	0.935029	0.986589	0.862077	0.895654	0.987184	1.03707
903	Ing Swie Goping (Ing Swie Goping)	10_Ing_Swie_Goping__Ing_Swie_Goping			nominal	Ing_Swie_Goping__Ing_Swie_Goping_13	3SA-5wk-3	Mouse Tissue	0.915811	1.07712	1.02881	1.04782	1.06719	0.957863	0.932934	0.988397	1.12614	0.953134	1.06275	1.09615	0.930574	0.833019	1.06994	0.975511	1.05091	0.917859	1.15576	1.12203	0.879565	0.872095	1.02855	0.406094	1.05382	0.867123	0.980787	0.828854	1.15576	1.01141	0.670128	1.18847	1.15576	0.860473	1.01239	1.0016	1.06047	1.14505	0.823303	0.752459	0.991429
904	Ing Swie Goping (Ing Swie Goping)	10_Ing_Swie_Goping__Ing_Swie_Goping			nominal	Ing_Swie_Goping__Ing_Swie_Goping_14	3SA-5wk-4	Mouse Tissue	0.913659	1.03029	0.98868	0.964359	0.999659	1.00003	0.786439	0.908945	1.01547	0.740605	0.953551	1.10318	0.944761	0.944858	0.970133	0.775478	1.02819	1.0242	1.13776	1.13581	0.848156	1.13776	1.05879	1.0441	0.944945	0.773011	1.05188	0.797419	1.13776	1.03229	0.65223	1.113	1.0031	0.812622	0.978688	1.13776	1.08484	0.923792	1.02795	1.05228	0.994613
905	Ing Swie Goping (Ing Swie Goping)	10_Ing_Swie_Goping__Ing_Swie_Goping			nominal	Ing_Swie_Goping__Ing_Swie_Goping_15	3SA-5wk-5	Mouse Tissue	0.866669	0.960569	1.02455	0.891891	1.09761	1.00706	1.03723	0.778899	1.12014	0.992107	0.948299	0.938078	1.0929	0.957552	1.00865	0.905446	1.03625	0.964892	1.17758	1.08856	0.839588	0.957047	1.08679	1.04623	1.0656	1.00737	0.960118	0.823491	1.17758	1.06175	0.712991	1.09561	1.01537	1.00935	1.0162	0.961412	1.05496	1.14043	0.911816	0.986711	0.958247
[truncated: 207 more columns]

## Sheet: NormLog2
								Antibody Name	14-3-3-beta	14-3-3-zeta	4E-BP1	4E-BP1_pS65	53BP1	A-Raf	ACC1	ACC_pS79	Akt	Akt_pS473	Akt_pT308	AMPK-a2_pS345	AMPKa	AMPKa_pT172	AR	ARID1A	Atg3	Atg7	ATM	ATM_pS1981	ATRX	ATR_pS428	Aurora-B	Axl	b-Actin	b-Catenin	b-Catenin_pT41_S45	B-Raf	B-Raf_pS445	B7-H4	Bad_pS112	Bak	Bax	Bcl-xL	Bcl2A1	Beclin	Bid	Bim	BRD4	c-Abl	c-IAP2
								Antibody Origin	R	R	R	R	R	R	R	R	R	R	R	R	R	R	R	R	R	R	R	R	R	R	R	R	R	R	R	R	R	R	R	R	R	R	R	G	R	R	R	R	R
								Gene Name	YWHAB	YWHAZ	EIF4EBP1	EIF4EBP1	TP53BP1	ARAF	ACACA	ACACA	AKT1	AKT1	AKT1	PRKAA2	PRKAA1	PRKAA1	AR	ARID1A	ATG3	ATG7	ATM	ATM	ATRX	ATR	AIM1	AXL	ACTB	CTNNB1	CTNNB1	BRAF	BRAF	VTCN1	BAD	BAK1	BAX	BCL2L1	BCL2A1	BECN1	BID	BCL2L11	BRD4	ABL1	BIRC3
								Validation Status	V	V	V	V	V	V	C	V	V	V	V	V	C	C	V	C	V	V	V	V	C	C	V	V	C	V	V	C	V	C	V	C	V	V	V	C	C	V	V	V	C
								Slide Id	GBL1103606	GBL1103607	GBL1103378	GBL1103379	GBL1103467	GBL1103519	GBL1103381	GBL1103380	GBL1103375	GBL1103372	GBL1103506	GBL1103698	GBL1103382	GBL1103383	GBL1103448	GBL1103554	GBL1103562	GBL1103563	GBL1103543	GBL1103699	GBL1103559	GBL1103586	GBL1103551	GBL1103531	GBL1103512	GBL1103387	GBL1103513	GBL1103599	GBL1103391	GBL1103581	GBL1103384	GBL1103385	GBL1103386	GBL1103388	GBL1103533	GBL1103702	GBL1103389	GBL1103390	GBL1103557	GBL1103556	GBL1103564
								Antibody Name in Heatmap	14-3-3-beta-R-V	14-3-3-zeta-R-V	4E-BP1-R-V	4E-BP1_pS65-R-V	53BP1-R-V	A-Raf-R-V	ACC1-R-C	ACC_pS79-R-V	Akt-R-V	Akt_pS473-R-V	Akt_pT308-R-V	AMPK-a2_pS345-R-V	AMPKa-R-C	AMPKa_pT172-R-C	AR-R-V	ARID1A-R-C	Atg3-R-V	Atg7-R-V	ATM-R-V	ATM_pS1981-R-V	ATRX-R-C	ATR_pS428-R-C	Aurora-B-R-V	Axl-R-V	b-Actin-R-C	b-Catenin-R-V	b-Catenin_pT41_S45-R-V	B-Raf-R-C	B-Raf_pS445-R-V	B7-H4-R-C	Bad_pS112-R-V	Bak-R-C	Bax-R-V	Bcl-xL-R-V	Bcl2A1-R-V	Beclin-G-C	Bid-R-C	Bim-R-V	BRD4-R-V	c-Abl-R-V	c-IAP2-R-C
								Probabilities (QC Score)	0.96336	0.965967	0.947984	0.964314	0.970988	0.971539	0.944899	0.948375	0.960243	0.950301	0.974471	0.898636	0.972154	0.969859	0.969269	0.966149	0.913381	0.974983	0.957239	0.910665	0.958241	0.969557	0.965366	0.954253	0.935391	0.939748	0.95874	0.962848	0.974518	0.916967	0.967764	0.964836	0.959411	0.968489	0.953955	0.896431	0.955582	0.953742	0.964359	0.966697	0.944169
								Slide no.	1	2	3	4	5	6	7	8	9	10	11	12	13	14	15	16	17	18	19	20	21	22	23	24	25	26	27	28	29	30	31	32	33	34	35	36	37	38	39	40	41
Order	Sample Source	Category_1	Category_2	Category_3	Sample	Sample Name	Sample description	Sample Type	14-3-3-beta-R-V	14-3-3-zeta-R-V	4E-BP1-R-V	4E-BP1_pS65-R-V	53BP1-R-V	A-Raf-R-V	ACC1-R-C	ACC_pS79-R-V	Akt-R-V	Akt_pS473-R-V	Akt_pT308-R-V	AMPK-a2_pS345-R-V	AMPKa-R-C	AMPKa_pT172-R-C	AR-R-V	ARID1A-R-C	Atg3-R-V	Atg7-R-V	ATM-R-V	ATM_pS1981-R-V	ATRX-R-C	ATR_pS428-R-C	Aurora-B-R-V	Axl-R-V	b-Actin-R-C	b-Catenin-R-V	b-Catenin_pT41_S45-R-V	B-Raf-R-C	B-Raf_pS445-R-V	B7-H4-R-C	Bad_pS112-R-V	Bak-R-C	Bax-R-V	Bcl-xL-R-V	Bcl2A1-R-V	Beclin-G-C	Bid-R-C	Bim-R-V	BRD4-R-V	c-Abl-R-V	c-IAP2-R-C
									NormLog2	NormLog2	NormLog2	NormLog2	NormLog2	NormLog2	NormLog2	NormLog2	NormLog2	NormLog2	NormLog2	NormLog2	NormLog2	NormLog2	NormLog2	NormLog2	NormLog2	NormLog2	NormLog2	NormLog2	NormLog2	NormLog2	NormLog2	NormLog2	NormLog2	NormLog2	NormLog2	NormLog2	NormLog2	NormLog2	NormLog2	NormLog2	NormLog2	NormLog2	NormLog2	NormLog2	NormLog2	NormLog2	NormLog2	NormLog2	NormLog2
853	Ing Swie Goping (Ing Swie Goping)	10_Ing_Swie_Goping__Ing_Swie_Goping			sample	Ing_Swie_Goping__Ing_Swie_Goping_1	C57-4wk-1	Mouse Tissue	-0.0465467	-0.0481768	-0.042031	0.0841662	0.0417919	0.0600624	-0.484396	-0.170001	0.0881048	0.00859827	0.117023	0.0217322	0.118081	0.156932	0.20885	-0.416381	-0.011768	-0.0385665	-0.042031	0.167446	0.00781763	-0.011785	0.0627242	0.301053	-0.042031	0.073494	0.025753	0.0556483	-0.042031	0.0261587	-0.042031	0.123605	-0.0100386	-0.0122955	0.0950386	0.104594	0.156245	0.0576685	0.0884777	-0.000782953	0.0504312
854	Ing Swie Goping (Ing Swie Goping)	10_Ing_Swie_Goping__Ing_Swie_Goping			sample	Ing_Swie_Goping__Ing_Swie_Goping_2	C57-4wk-2	Mouse Tissue	0.109266	0.205267	-0.0020507	0.0178276	-0.0823749	0.0178276	-0.453305	0.755556	-0.162867	-0.172707	0.0178276	0.428027	0.0178276	0.13747	-0.0752466	0.0608932	0.0178276	-0.106868	0.0178276	0.0178276	0.0178276	-0.146478	-0.0647777	0.113757	0.0442556	0.0178276	0.0178276	0.0178276	0.0178276	0.0178276	0.0371916	0.0178276	-0.00158671	-0.0626053	-0.029339	0.117492	0.0178276	0.0178276	-0.142514	-0.0280479	-0.100135
855	Ing Swie Goping (Ing Swie Goping)	10_Ing_Swie_Goping__Ing_Swie_Goping			sample	Ing_Swie_Goping__Ing_Swie_Goping_3	C57-4wk-3	Mouse Tissue	-0.131926	-0.20031	-0.113015	0.0744344	0.0487267	0.162582	0.369418	0.68426	0.669842	0.0180465	0.123431	-0.00219589	0.206325	0.297463	0.136913	-0.310807	-0.17703	0.368876	-0.20031	0.163479	0.103282	0.0168883	0.167127	-0.0656929	-0.0850618	0.296073	-0.0235162	-0.0874648	0.162628	0.000724486	-0.0738368	0.11802	-0.139998	0.102123	0.0526638	-0.0487485	0.138173	-0.0205663	-0.075947	-0.124559	0.012776
856	Ing Swie Goping (Ing Swie Goping)	10_Ing_Swie_Goping__Ing_Swie_Goping			sample	Ing_Swie_Goping__Ing_Swie_Goping_4	C57-4wk-4	Mouse Tissue	0.00693451	0.182685	-0.10855	0.0950017	0.0577541	0.0963133	-0.126784	-0.214777	0.243716	-0.00659129	0.102625	0.129124	0.0290878	-0.155747	0.100716	-0.143204	0.0235864	-0.089364	-0.143204	0.365234	0.0356316	0.000896684	0.132647	0.0255792	-0.067246	-0.0646408	-0.0623186	0.0227508	-0.0171134	0.0574299	-0.0891117	0.0191742	-0.0288319	0.0691697	0.0233256	-0.00121727	0.128888	0.00848998	-0.115289	-0.138509	0.062355
857	Ing Swie Goping (Ing Swie Goping)	10_Ing_Swie_Goping__Ing_Swie_Goping			sample	Ing_Swie_Goping__Ing_Swie_Goping_5	C57-4wk-5	Mouse Tissue	-0.151514	-0.120025	0.000166689	0.171497	0.0803685	0.133317	0.00797616	-0.141817	0.231856	-0.00671833	0.0769208	-0.124381	0.223805	0.211659	0.153989	-0.0502912	-0.062346	-0.0453172	-0.124381	-0.0509952	-0.0163158	-0.0295165	0.112956	-0.181872	-0.109139	0.237584	-0.0524452	-0.0767828	0.0617794	0.0128588	0.00995516	-0.182861	0.0063119	-0.0196129	0.124933	-0.239326	0.112457	0.138753	-0.0317859	-0.0808769	-0.0240312
877	Ing Swie Goping (Ing Swie Goping)	10_Ing_Swie_Goping__Ing_Swie_Goping			sample	Ing_Swie_Goping__Ing_Swie_Goping_6	C57-5wk-1	Mouse Tissue	0.04919	0.194627	-0.28546	-0.0978334	-0.0550501	0.0723651	-0.197165	0.150451	0.0201689	-0.203773	-0.0490688	0.11208	0.0764663	0.219456	0.151956	-0.304693	0.161995	0.0890074	0.41387	0.282089	-0.121291	-0.0781145	-0.0017103	0.200015	0.0839834	0.321047	0.0218178	-0.152115	0.41387	0.0727282	-0.0575724	0.129461	-0.0507379	-0.354106	-0.0209862	0.311933	0.120968	0.00103541	0.103118	0.121821	-0.0191096
878	Ing Swie Goping (Ing Swie Goping)	10_Ing_Swie_Goping__Ing_Swie_Goping			sample	Ing_Swie_Goping__Ing_Swie_Goping_7	C57-5wk-2	Mouse Tissue	0.01876	0.233697	-0.238742	0.0368608	0.0709957	0.0843431	-0.0703873	0.375653	0.202195	-0.127639	0.15454	0.250258	0.176191	0.0818277	0.206095	-0.0729876	0.0886498	0.2757	-0.129975	-0.143641	0.00622343	-0.119053	0.110778	-0.053927	0.04805	-0.0604869	-0.000258154	0.0270939	0.00168411	-0.016078	-0.0165852	-0.28806	-0.00645478	-0.160992	0.16339	0.0103987	0.0810863	-0.0467508	0.054997	-0.130629	0.0292017
879	Ing Swie Goping (Ing Swie Goping)	10_Ing_Swie_Goping__Ing_Swie_Goping			sample	Ing_Swie_Goping__Ing_Swie_Goping_8	C57-5wk-3	Mouse Tissue	-0.116584	1.16394	-1.14484	0.0508963	-0.570745	0.180786	1.2809	1.60249	0.532227	0.350796	-0.320877	-0.29416	0.441814	-0.119466	0.040149	-1.59473	-0.327018	0.203789	0.532227	-0.682472	-0.325408	0.151959	0.107778	0.202048	-1.9091	0.0759289	0.205122	-0.350857	0.532227	0.1092	-0.395807	-0.565671	0.0554671	0.139875	-0.448967	0.462714	-0.0796826	-0.254282	0.532227	-0.372541	-0.267072
880	Ing Swie Goping (Ing Swie Goping)	10_Ing_Swie_Goping__Ing_Swie_Goping			sample	Ing_Swie_Goping__Ing_Swie_Goping_9	C57-5wk-4	Mouse Tissue	0.0599104	-0.0596287	-0.47758	0.0226291	0.0810916	0.371813	2.7579	1.12331	1.72769	0.168984	-0.072209	-0.0171522	0.356451	0.57598	0.0870303	-0.38969	-0.314725	0.811306	0.441575	-0.21288	0.207578	0.0662179	0.41222	0.792061	-0.311164	0.844852	-0.0252625	-0.0920016	0.731151	-0.200172	-0.27195	-0.342298	-0.526105	0.0435355	-0.21457	-0.287406	-0.17847	-0.286078	-0.157084	-0.227434	-0.141037
881	Ing Swie Goping (Ing Swie Goping)	10_Ing_Swie_Goping__Ing_Swie_Goping			sample	Ing_Swie_Goping__Ing_Swie_Goping_10	C57-5wk-5	Mouse Tissue	0.0688888	0.0104179	-0.247023	0.107311	0.11422	0.295844	2.1324	2.08756	1.36383	0.0906983	-0.155985	0.239945	0.174095	0.328701	0.180569	-0.222481	-0.275201	0.715933	0.299283	-0.362918	0.24843	0.118559	0.291705	0.722394	-0.530173	0.686169	-0.0809176	-0.0486156	0.583981	-0.188777	-0.212924	-0.298488	-0.453248	0.132153	-0.0456611	-0.261754	-0.156287	-0.149274	-0.274232	-0.0863619	-0.181393
901	Ing Swie Goping (Ing Swie Goping)	10_Ing_Swie_Goping__Ing_Swie_Goping			sample	Ing_Swie_Goping__Ing_Swie_Goping_11	3SA-5wk-1	Mouse Tissue	0.0075493	-0.10542	0.19043	-0.134642	0.0075493	-0.0314479	0.0075493	0.0223579	-0.0961926	0.0075493	-0.123665	-0.0570884	-0.0668231	-0.0512853	0.0075493	0.0677158	-0.0591053	-0.00699295	0.0075493	-0.083708	-0.279407	-0.203077	0.0075493	-8.62121e-05	-0.347145	-0.0633228	-0.149388	-0.0104995	0.107674	-0.0443747	-0.607399	0.0167081	-0.315282	0.152104	0.0075493	-0.0597711	-0.00376205	-0.168254	-0.0660422	0.0075493	0.0075493
902	Ing Swie Goping (Ing Swie Goping)	10_Ing_Swie_Goping__Ing_Swie_Goping			sample	Ing_Swie_Goping__Ing_Swie_Goping_12	3SA-5wk-2	Mouse Tissue	0.245084	0.0968028	0.165606	-0.245701	-0.181415	0.0955982	-0.482403	0.15831	-0.661697	-0.0165142	-0.14045	0.105427	-0.0990696	0.15831	-0.0254939	0.2166	0.134131	0.15831	0.159438	0.113633	-0.226612	-0.0756998	-0.0317707	0.15831	-0.295755	-0.475222	-0.151462	0.107758	0.15831	0.13748	-0.554917	-0.115231	0.0522028	-0.0531552	0.0834804	-0.0969168	-0.0194792	-0.214112	-0.158987	-0.0186091	0.0525178
903	Ing Swie Goping (Ing Swie Goping)	10_Ing_Swie_Goping__Ing_Swie_Goping			sample	Ing_Swie_Goping__Ing_Swie_Goping_13	3SA-5wk-3	Mouse Tissue	-0.126878	0.107176	0.0409774	0.0673963	0.0938211	-0.0621089	-0.100153	-0.016837	0.171391	-0.0692487	0.0878041	0.132447	-0.103808	-0.263578	0.0975323	-0.0357696	0.0716376	-0.123656	0.208836	0.166108	-0.185138	-0.197443	0.0406144	-1.30011	0.0756226	-0.205691	-0.0279883	-0.270811	0.208836	0.0163678	-0.577491	0.249104	0.208836	-0.216797	0.0177671	0.00230085	0.084701	0.195409	-0.280504	-0.410315	-0.0124185
904	Ing Swie Goping (Ing Swie Goping)	10_Ing_Swie_Goping__Ing_Swie_Goping			sample	Ing_Swie_Goping__Ing_Swie_Goping_14	3SA-5wk-4	Mouse Tissue	-0.130273	0.0430482	-0.016425	-0.0523579	-0.000492552	4.33646e-05	-0.346593	-0.137735	0.0221455	-0.433224	-0.0686185	0.141663	-0.0819786	-0.0818303	-0.0437448	-0.366842	0.0401091	0.0344924	0.186196	0.183726	-0.237598	0.186196	0.0824127	0.0622585	-0.0816975	-0.371438	0.0729741	-0.326589	0.186196	0.0458435	-0.616547	0.154457	0.00446539	-0.299344	-0.0310785	0.186196	0.117483	-0.114359	0.0397771	0.0735179	-0.00779323
905	Ing Swie Goping (Ing Swie Goping)	10_Ing_Swie_Goping__Ing_Swie_Goping			sample	Ing_Swie_Goping__Ing_Swie_Goping_15	3SA-5wk-5	Mouse Tissue	-0.206446	-0.0580394	0.0349895	-0.16506	0.134361	0.0101429	0.0527334	-0.360491	0.163684	-0.0114329	-0.0765862	-0.0922195	0.128157	-0.0625777	0.0124286	-0.1433	0.0513667	-0.0515604	0.235822	0.122428	-0.252247	-0.0633383	0.120073	0.065201	0.0916709	0.0105902	-0.0587159	-0.280175	0.235822	0.0864378	-0.488044	0.131734	0.0220087	0.0134257	0.023184	-0.0567734	0.0771837	0.189581	-0.133185	-0.0193009	-0.0615307
[truncated: 205 more columns]

## Sheet: NormLog2_MedianCentered
								Antibody Name	14-3-3-beta	14-3-3-zeta	4E-BP1	4E-BP1_pS65	53BP1	A-Raf	ACC1	ACC_pS79	Akt	Akt_pS473	Akt_pT308	AMPK-a2_pS345	AMPKa	AMPKa_pT172	AR	ARID1A	Atg3	Atg7	ATM	ATM_pS1981	ATRX	ATR_pS428	Aurora-B	Axl	b-Actin	b-Catenin	b-Catenin_pT41_S45	B-Raf	B-Raf_pS445	B7-H4	Bad_pS112	Bak	Bax	Bcl-xL	Bcl2A1	Beclin	Bid	Bim	BRD4	c-Abl	c-IAP2
								Antibody Origin	R	R	R	R	R	R	R	R	R	R	R	R	R	R	R	R	R	R	R	R	R	R	R	R	R	R	R	R	R	R	R	R	R	R	R	G	R	R	R	R	R
								Gene Name	YWHAB	YWHAZ	EIF4EBP1	EIF4EBP1	TP53BP1	ARAF	ACACA	ACACA	AKT1	AKT1	AKT1	PRKAA2	PRKAA1	PRKAA1	AR	ARID1A	ATG3	ATG7	ATM	ATM	ATRX	ATR	AIM1	AXL	ACTB	CTNNB1	CTNNB1	BRAF	BRAF	VTCN1	BAD	BAK1	BAX	BCL2L1	BCL2A1	BECN1	BID	BCL2L11	BRD4	ABL1	BIRC3
								Validation Status	V	V	V	V	V	V	C	V	V	V	V	V	C	C	V	C	V	V	V	V	C	C	V	V	C	V	V	C	V	C	V	C	V	V	V	C	C	V	V	V	C
								Slide Id	GBL1103606	GBL1103607	GBL1103378	GBL1103379	GBL1103467	GBL1103519	GBL1103381	GBL1103380	GBL1103375	GBL1103372	GBL1103506	GBL1103698	GBL1103382	GBL1103383	GBL1103448	GBL1103554	GBL1103562	GBL1103563	GBL1103543	GBL1103699	GBL1103559	GBL1103586	GBL1103551	GBL1103531	GBL1103512	GBL1103387	GBL1103513	GBL1103599	GBL1103391	GBL1103581	GBL1103384	GBL1103385	GBL1103386	GBL1103388	GBL1103533	GBL1103702	GBL1103389	GBL1103390	GBL1103557	GBL1103556	GBL1103564
								Antibody Name in Heatmap	14-3-3-beta-R-V	14-3-3-zeta-R-V	4E-BP1-R-V	4E-BP1_pS65-R-V	53BP1-R-V	A-Raf-R-V	ACC1-R-C	ACC_pS79-R-V	Akt-R-V	Akt_pS473-R-V	Akt_pT308-R-V	AMPK-a2_pS345-R-V	AMPKa-R-C	AMPKa_pT172-R-C	AR-R-V	ARID1A-R-C	Atg3-R-V	Atg7-R-V	ATM-R-V	ATM_pS1981-R-V	ATRX-R-C	ATR_pS428-R-C	Aurora-B-R-V	Axl-R-V	b-Actin-R-C	b-Catenin-R-V	b-Catenin_pT41_S45-R-V	B-Raf-R-C	B-Raf_pS445-R-V	B7-H4-R-C	Bad_pS112-R-V	Bak-R-C	Bax-R-V	Bcl-xL-R-V	Bcl2A1-R-V	Beclin-G-C	Bid-R-C	Bim-R-V	BRD4-R-V	c-Abl-R-V	c-IAP2-R-C
								Probabilities (QC Score)	0.96336	0.965967	0.947984	0.964314	0.970988	0.971539	0.944899	0.948375	0.960243	0.950301	0.974471	0.898636	0.972154	0.969859	0.969269	0.966149	0.913381	0.974983	0.957239	0.910665	0.958241	0.969557	0.965366	0.954253	0.935391	0.939748	0.95874	0.962848	0.974518	0.916967	0.967764	0.964836	0.959411	0.968489	0.953955	0.896431	0.955582	0.953742	0.964359	0.966697	0.944169
								Slide no.	1	2	3	4	5	6	7	8	9	10	11	12	13	14	15	16	17	18	19	20	21	22	23	24	25	26	27	28	29	30	31	32	33	34	35	36	37	38	39	40	41
Order	Sample Source	Category_1	Category_2	Category_3	Sample	Sample Name	Sample description	Sample Type	14-3-3-beta-R-V	14-3-3-zeta-R-V	4E-BP1-R-V	4E-BP1_pS65-R-V	53BP1-R-V	A-Raf-R-V	ACC1-R-C	ACC_pS79-R-V	Akt-R-V	Akt_pS473-R-V	Akt_pT308-R-V	AMPK-a2_pS345-R-V	AMPKa-R-C	AMPKa_pT172-R-C	AR-R-V	ARID1A-R-C	Atg3-R-V	Atg7-R-V	ATM-R-V	ATM_pS1981-R-V	ATRX-R-C	ATR_pS428-R-C	Aurora-B-R-V	Axl-R-V	b-Actin-R-C	b-Catenin-R-V	b-Catenin_pT41_S45-R-V	B-Raf-R-C	B-Raf_pS445-R-V	B7-H4-R-C	Bad_pS112-R-V	Bak-R-C	Bax-R-V	Bcl-xL-R-V	Bcl2A1-R-V	Beclin-G-C	Bid-R-C	Bim-R-V	BRD4-R-V	c-Abl-R-V	c-IAP2-R-C
									Median-Centered	Median-Centered	Median-Centered	Median-Centered	Median-Centered	Median-Centered	Median-Centered	Median-Centered	Median-Centered	Median-Centered	Median-Centered	Median-Centered	Median-Centered	Median-Centered	Median-Centered	Median-Centered	Median-Centered	Median-Centered	Median-Centered	Median-Centered	Median-Centered	Median-Centered	Median-Centered	Median-Centered	Median-Centered	Median-Centered	Median-Centered	Median-Centered	Median-Centered	Median-Centered	Median-Centered	Median-Centered	Median-Centered	Median-Centered	Median-Centered	Median-Centered	Median-Centered	Median-Centered	Median-Centered	Median-Centered	Median-Centered
853	Ing Swie Goping (Ing Swie Goping)	10_Ing_Swie_Goping__Ing_Swie_Goping			sample	Ing_Swie_Goping__Ing_Swie_Goping_1	C57-4wk-1	Mouse Tissue	-0.0534812	-0.091225	0	0.0473053	-0.00693475	-0.0242807	-0.414009	-0.320452	-0.0832861	0.0153166	0.166091	-0.0836946	0	0.0194615	0.111318	-0.273081	-0.0295955	-0.0730589	-0.201469	0.0538123	0.0241334	0.0177316	-0.0450542	0.235852	0.0396665	0.0556664	0.0510155	0.132431	-0.204659	0.00833118	0.170893	0.105777	-0.00358379	0	0.0772715	0.105811	0.0751591	0.0782348	0.164425	0.0800939	0.0628497
854	Ing Swie Goping (Ing Swie Goping)	10_Ing_Swie_Goping__Ing_Swie_Goping			sample	Ing_Swie_Goping__Ing_Swie_Goping_2	C57-4wk-2	Mouse Tissue	0.102331	0.162219	0.0399803	-0.0190333	-0.131102	-0.0665156	-0.382918	0.605105	-0.334258	-0.165989	0.0668964	0.3226	-0.100254	0	-0.172779	0.204193	0	-0.14136	-0.141611	-0.0958058	0.0341433	-0.116962	-0.172556	0.0485565	0.125953	0	0.04309	0.0946104	-0.1448	0	0.250115	0	0.00486807	-0.0503098	-0.0471061	0.118709	-0.0632587	0.0383938	-0.0665675	0.0528289	-0.0877168
855	Ing Swie Goping (Ing Swie Goping)	10_Ing_Swie_Goping__Ing_Swie_Goping			sample	Ing_Swie_Goping__Ing_Swie_Goping_3	C57-4wk-3	Mouse Tissue	-0.138861	-0.243358	-0.0709838	0.0375736	0	0.0782387	0.439805	0.533809	0.498451	0.0247649	0.1725	-0.107623	0.0882439	0.159993	0.0393807	-0.167507	-0.194857	0.334384	-0.359748	0.0498456	0.119598	0.0464048	0.0593489	-0.130894	-0.00336428	0.278246	0.00174633	-0.0106819	0	-0.0171031	0.139087	0.100193	-0.133543	0.114419	0.0348967	-0.0475312	0.0570871	0	0	-0.0436825	0.0251945
856	Ing Swie Goping (Ing Swie Goping)	10_Ing_Swie_Goping__Ing_Swie_Goping			sample	Ing_Swie_Goping__Ing_Swie_Goping_4	C57-4wk-4	Mouse Tissue	0	0.139637	-0.0665191	0.0581409	0.00902739	0.0119702	-0.0563967	-0.365227	0.0723252	0.000127039	0.151693	0.0236973	-0.0889934	-0.293217	0.00318344	9.56978e-05	0.00575887	-0.123856	-0.302643	0.2516	0.0519474	0.0304132	0.0248684	-0.0396218	0.0144515	-0.0824683	-0.0370561	0.0995337	-0.179741	0.0396024	0.123812	0.00134665	-0.0223771	0.0814652	0.00555853	0	0.0478017	0.0290563	-0.0393421	-0.0576324	0.0747736
857	Ing Swie Goping (Ing Swie Goping)	10_Ing_Swie_Goping__Ing_Swie_Goping			sample	Ing_Swie_Goping__Ing_Swie_Goping_5	C57-4wk-5	Mouse Tissue	-0.158448	-0.163073	0.0421977	0.134636	0.0316418	0.0489744	0.0783635	-0.292268	0.0604646	0	0.12599	-0.229807	0.105724	0.0741894	0.0564567	0.093009	-0.0801736	-0.0798096	-0.283819	-0.164629	0	0	0.0051773	-0.247073	-0.0274413	0.219756	-0.0271827	0	-0.100849	-0.00496874	0.222879	-0.200688	0.0127667	-0.00731741	0.107166	-0.238109	0.0313706	0.15932	0.0441611	0	-0.0116127
877	Ing Swie Goping (Ing Swie Goping)	10_Ing_Swie_Goping__Ing_Swie_Goping			sample	Ing_Swie_Goping__Ing_Swie_Goping_6	C57-5wk-1	Mouse Tissue	0.0422555	0.151579	-0.243429	-0.134694	-0.103777	-0.011978	-0.126778	0	-0.151222	-0.197055	0	0.00665344	-0.0416148	0.0819859	0.0544237	-0.161393	0.144168	0.054515	0.254432	0.168456	-0.104975	-0.048598	-0.109489	0.134814	0.165681	0.30322	0.0470803	-0.0753324	0.251242	0.0549007	0.155351	0.111634	-0.0442831	-0.341811	-0.0387533	0.31315	0.039882	0.0216017	0.179065	0.202698	-0.00669112
878	Ing Swie Goping (Ing Swie Goping)	10_Ing_Swie_Goping__Ing_Swie_Goping			sample	Ing_Swie_Goping__Ing_Swie_Goping_7	C57-5wk-2	Mouse Tissue	0.0118254	0.190648	-0.196711	0	0.022269	0	0	0.225202	0.030804	-0.120921	0.203609	0.144831	0.0581098	-0.0556424	0.108563	0.0703126	0.0708222	0.241207	-0.289414	-0.257274	0.0225392	-0.0895361	0.00299987	-0.119128	0.129748	-0.0783144	0.0250043	0.103877	-0.160944	-0.0339056	0.196338	-0.305888	0	-0.148696	0.145623	0.011616	0	-0.0261845	0.130944	-0.0497518	0.0416202
879	Ing Swie Goping (Ing Swie Goping)	10_Ing_Swie_Goping__Ing_Swie_Goping			sample	Ing_Swie_Goping__Ing_Swie_Goping_8	C57-5wk-3	Mouse Tissue	-0.123518	1.12089	-1.10281	0.0140355	-0.619472	0.0964427	1.35129	1.45204	0.360836	0.357514	-0.271808	-0.399587	0.323732	-0.256936	-0.0573833	-1.45143	-0.344846	0.169296	0.372789	-0.796106	-0.309092	0.181475	0	0.136847	-1.82741	0.0581013	0.230384	-0.274074	0.369599	0.091372	-0.182884	-0.583499	0.0619219	0.152171	-0.466734	0.463932	-0.160769	-0.233716	0.608174	-0.291665	-0.254654
880	Ing Swie Goping (Ing Swie Goping)	10_Ing_Swie_Goping__Ing_Swie_Goping			sample	Ing_Swie_Goping__Ing_Swie_Goping_9	C57-5wk-4	Mouse Tissue	0.0529759	-0.102677	-0.435549	-0.0142317	0.0323649	0.28747	2.82829	0.972859	1.5563	0.175702	-0.0231402	-0.122579	0.23837	0.43851	-0.0105019	-0.246389	-0.332552	0.776814	0.282137	-0.326513	0.223894	0.0957345	0.304441	0.72686	-0.229466	0.827024	0	-0.0152187	0.568523	-0.218	-0.0590258	-0.360126	-0.519651	0.0558309	-0.232337	-0.286189	-0.259556	-0.265512	-0.0811368	-0.146557	-0.128619
881	Ing Swie Goping (Ing Swie Goping)	10_Ing_Swie_Goping__Ing_Swie_Goping			sample	Ing_Swie_Goping__Ing_Swie_Goping_10	C57-5wk-5	Mouse Tissue	0.0619543	-0.0326303	-0.204992	0.0704504	0.0654934	0.211501	2.20278	1.93711	1.19244	0.0974166	-0.106917	0.134518	0.0560137	0.19123	0.0830369	-0.0791812	-0.293029	0.681441	0.139845	-0.476551	0.264746	0.148075	0.183927	0.657193	-0.448476	0.668341	-0.0556551	0.0281672	0.421353	-0.206605	0	-0.316315	-0.446793	0.144449	-0.0634282	-0.260537	-0.237373	-0.128708	-0.198285	-0.005485	-0.168975
901	Ing Swie Goping (Ing Swie Goping)	10_Ing_Swie_Goping__Ing_Swie_Goping			sample	Ing_Swie_Goping__Ing_Swie_Goping_11	3SA-5wk-1	Mouse Tissue	0.000614785	-0.148469	0.232461	-0.171503	-0.0411774	-0.115791	0.0779366	-0.128093	-0.267584	0.0142676	-0.0745964	-0.162515	-0.184904	-0.188755	-0.089983	0.211016	-0.0769329	-0.0414853	-0.151889	-0.197341	-0.263091	-0.17356	-0.100229	-0.0652872	-0.265448	-0.0811503	-0.124126	0.0662833	-0.0549543	-0.0622023	-0.394475	-0.00111943	-0.308827	0.164399	-0.0102178	-0.0585539	-0.0848483	-0.147687	0.0099048	0.0884262	0.0199678
902	Ing Swie Goping (Ing Swie Goping)	10_Ing_Swie_Goping__Ing_Swie_Goping			sample	Ing_Swie_Goping__Ing_Swie_Goping_12	3SA-5wk-2	Mouse Tissue	0.238149	0.0537546	0.207637	-0.282562	-0.230141	0.011255	-0.412016	0.00785969	-0.833088	-0.00979587	-0.091381	0	-0.217151	0.0208401	-0.123026	0.359901	0.116304	0.123818	0	0	-0.210296	-0.0461833	-0.139549	0.0931093	-0.214057	-0.493049	-0.126199	0.184541	-0.00431771	0.119652	-0.341993	-0.133059	0.0586576	-0.0408597	0.0657133	-0.0956995	-0.100565	-0.193545	-0.0830402	0.0622677	0.0649363
903	Ing Swie Goping (Ing Swie Goping)	10_Ing_Swie_Goping__Ing_Swie_Goping			sample	Ing_Swie_Goping__Ing_Swie_Goping_13	3SA-5wk-3	Mouse Tissue	-0.133812	0.0641281	0.0830084	0.0305355	0.0450944	-0.146452	-0.0297654	-0.167288	0	-0.0625304	0.136873	0.0270201	-0.221889	-0.401048	0	0.107531	0.0538101	-0.158148	0.0493982	0.0524747	-0.168822	-0.167926	-0.067164	-1.36532	0.15732	-0.223519	-0.00272586	-0.194028	0.0462083	-0.0014598	-0.364568	0.231276	0.215291	-0.204502	0	0.00351812	0.00361477	0.215975	-0.204557	-0.329438	0
904	Ing Swie Goping (Ing Swie Goping)	10_Ing_Swie_Goping__Ing_Swie_Goping			sample	Ing_Swie_Goping__Ing_Swie_Goping_14	3SA-5wk-4	Mouse Tissue	-0.137207	0	0.025606	-0.0892187	-0.0492192	-0.0842998	-0.276205	-0.288186	-0.149245	-0.426506	-0.0195497	0.0362361	-0.20006	-0.2193	-0.141277	-0.223542	0.0222815	0	0.0267582	0.0700922	-0.221282	0.215713	-0.0253657	-0.00294247	0	-0.389266	0.0982366	-0.249806	0.0235683	0.028016	-0.403623	0.13663	0.0109202	-0.287049	-0.0488456	0.187414	0.0363963	-0.0937931	0.115724	0.154395	0.00462528
905	Ing Swie Goping (Ing Swie Goping)	10_Ing_Swie_Goping__Ing_Swie_Goping			sample	Ing_Swie_Goping__Ing_Swie_Goping_15	3SA-5wk-5	Mouse Tissue	-0.213381	-0.101088	0.0770206	-0.201921	0.0856342	-0.0742002	0.123121	-0.510942	-0.00770712	-0.00471457	-0.0275174	-0.197646	0.010076	-0.200048	-0.0851037	0	0.0335392	-0.0860528	0.0763835	0.00879415	-0.235931	-0.0338217	0.0122946	0	0.173368	-0.00723732	-0.0334534	-0.203392	0.0731935	0.0686102	-0.275121	0.113906	0.0284635	0.0257212	0.00541685	-0.0555561	-0.00390255	0.210148	-0.0572381	0.061576	-0.0491122
[truncated: 205 more columns]
