# Supplementary material for: BAD regulates mammary gland morphogenesis by 4E-BP1-mediated control of localized translation in mouse and human models
Source: Nat Commun. 2021 May 19;12:2939. doi: 10.1038/s41467-021-23269-8 (PMC8134504; doi:10.1038/s41467-021-23269-8)
Supplement: Supplementary file 9 — Supplementary Data 3 [file 41467_2021_23269_MOESM9_ESM.xlsx]

## Sheet: Enriched WikiPathways
Supplementary Data 3. Wiki pathway analysis from Bad+/+ and Bad3SA pubertal mammary gland RPPA data
WikiPathway ID	Term	Overlap	P-value	Adjusted P-value	Old P-value	Old Adjusted P-value	Z-score	Combined Score	Pathway total or phospho proteins significantly different
WP2841	Focal Adhesion-PI3K-Akt-mTOR-signaling pathway_Mus musculus	18/303	1.08156e-18	4.97515e-17	2.51358e-10	6.46194e-09	-2.26491	93.6951	PRKAA1;MAP2K1;BAD;FN1;TSC2;TSC1;FOXO3;ACACA;EGFR;MTOR;IGF1R;GYS1;CREB1;MDM2;EIF4EBP1;JAK2;RAF1;EIF4E
WP387	IL-6 signaling Pathway_Mus musculus	13/97	2.43956e-18	9.35163e-17	1.20428e-11	6.92462e-10	-1.94342	78.8149	RB1;MAP2K1;BAD;PXN;STAT3;GAB2;FOXO3;NFKB1;ERBB2;EIF4EBP1;RAF1;JAK2;EIF4E
WP2309	XPodNet - protein-protein interactions in the podocyte expanded by STRING_Mus musculus	21/808	1.6141e-14	2.06246e-13	7.32796e-06	3.43966e-05	-1.77077	56.2351	VASP;MAP2K1;SMAD3;BAD;SRC;CDKN2A;PXN;FN1;TSC2;BRAF;TSC1;GAB2;MTOR;IGF1R;KAT2A;TUBA1A;MDM2;CTNNB1;JAK2;RAF1;ATG7
WP373	IL-3 Signaling Pathway_Mus musculus	11/97	8.07675e-15	1.16103e-13	2.79988e-09	3.57763e-08	-1.684	54.6455	MAP2K1;CREB1;BAD;SRC;MMP2;PXN;STAT3;GAB2;RAF1;JAK2;NFKB1
WP572	EGFR1 Signaling Pathway_Mus musculus	12/171	1.54155e-13	1.55501e-12	7.51257e-08	8.00177e-07	-1.63653	48.2791	MAP2K1;SMAD3;CREB1;SRC;MYC;PXN;STAT3;ARAF;GAB2;RAF1;JAK2;EGFR
WP1763	PluriNetWork_Mus musculus	14/284	1.55501e-13	1.55501e-12	3.43923e-07	2.55851e-06	-1.60802	47.424	MAP2K1;SMAD3;ROCK1;CDKN2A;STAT3;ATRX;NFKB1;MTOR;CREB1;MYC;MDM2;CTNNB1;ERCC5;RAF1
WP1261	ErbB signaling pathway_Mus musculus	9/46	1.45262e-14	1.96531e-13	1.21954e-09	1.91375e-08	-1.36705	43.5581	MAP2K1;BAD;SRC;MYC;ERBB2;EIF4EBP1;ARAF;MTOR;EGFR
WP85	Focal Adhesion_Mus musculus	12/185	3.95543e-13	3.79062e-12	1.69639e-07	1.6257e-06	-1.51264	43.1988	VASP;MAP2K1;ROCK1;BAD;SRC;PXN;ERBB2;ARAF;FN1;BRAF;RAF1;EGFR
WP339	ESC Pluripotency Pathways_Mus musculus	10/117	2.64301e-12	2.25145e-11	1.90975e-07	1.75697e-06	-1.44109	38.4183	MAP2K1;MYC;STAT3;ARAF;MDM2;CTNNB1;BRAF;RAF1;EGFR;MTOR
WP65	Insulin Signaling_Mus musculus	11/154	1.42629e-12	1.31219e-11	2.39837e-07	2.04306e-06	-1.37093	37.3935	GYS1;PRKAA1;MAP2K1;EIF4EBP1;TSC2;TSC1;RAF1;FOXO3;EIF4E;MTOR;IGF1R
WP488	Alpha6-Beta4 Integrin Signaling Pathway_Mus musculus	8/64	2.06295e-11	1.53057e-10	2.52266e-07	2.07218e-06	-0.991969	24.4067	SMAD3;BAD;SRC;ERBB2;EIF4EBP1;EIF4E;EGFR;MTOR
WP1254	Apoptosis_Mus musculus	8/79	1.17284e-10	7.49317e-10	1.10636e-06	6.5247e-06	-1.06217	24.288	BAD;CDKN2A;MYC;MDM2;BAK1;NFKB1;MCL1;IGF1R
WP1560	MicroRNAs in Cardiomyocyte Hypertrophy_Mus musculus	8/79	1.17284e-10	7.49317e-10	1.10636e-06	6.5247e-06	-1.05821	24.1974	MAP2K1;ROCK1;STAT3;CTNNB1;RAF1;MTOR;NFKB1;IGF1R
WP297	IL-7 Signaling Pathway_Mus musculus	7/43	5.72743e-11	3.99184e-10	2.99857e-07	2.37817e-06	-0.83014	19.5773	RB1;MAP2K1;BAD;STAT3;RAF1;FOXO3;MCL1
WP2292	Chemokine signaling pathway_Mus musculus	9/165	1.984e-09	9.70892e-09	2.68528e-05	0.000112293	-0.924638	18.528	MAP2K1;ROCK1;PXN;STAT3;BRAF;RAF1;FOXO3;JAK2;NFKB1
WP6	Integrin-mediated Cell Adhesion_Mus musculus	8/99	7.3348e-10	3.92327e-09	5.34867e-06	2.73377e-05	-0.780678	16.4202	VASP;MAP2K1;ROCK1;SRC;PXN;ARAF;BRAF;RAF1
WP2310	PodNet: protein-protein interactions in the podocyte_Mus musculus	9/305	3.95967e-07	1.35929e-06	0.00219583	0.00548957	-0.421707	6.21677	VASP;SMAD3;BAD;CDKN2A;SRC;PXN;CTNNB1;BRAF;IGF1R
WP523	Regulation of Actin Cytoskeleton_Mus musculus	7/148	3.68712e-07	1.28491e-06	0.000525655	0.00157014	-0.359121	5.31975	MAP2K1;ROCK1;PXN;FN1;BRAF;RAF1;EGFR
WP407	Kit Receptor Signaling Pathway_Mus musculus	6/67	5.96516e-08	2.407e-07	5.18214e-05	0.000199663	-0.267103	4.44319	MAP2K1;BAD;SRC;STAT3;RAF1;JAK2
WP151	IL-5 Signaling Pathway_Mus musculus	6/68	6.52674e-08	2.42121e-07	5.59926e-05	0.000204417	-0.255199	4.2222	STAT3;CTNNB1;RAF1;FOXO3;JAK2;NFKB1
