# Supplementary material for: BAD regulates mammary gland morphogenesis by 4E-BP1-mediated control of localized translation in mouse and human models
Source: Nat Commun. 2021 May 19;12:2939. doi: 10.1038/s41467-021-23269-8 (PMC8134504; doi:10.1038/s41467-021-23269-8)
Supplement: Supplementary file 10 — Supplementary Data 4 [file 41467_2021_23269_MOESM10_ESM.xlsx]

## Sheet: Antibodies
Supplementary Data 4. Antibody resource list and and p-values list
Product	Clone name	Company	Catalog Number	Validation	dilution IF	dilution WB	notes
Primary antibodies
Mouse-anti-CK14	LL002	abcam	ab7800	Validated by abcam (follow link)	1:1,000
Mouse-anti-Paxillin	349	BD biosciences	610051		1:500
Mouse-anti-pS112-BAD	7E11	CST	9296	Validated using Bad 3SA cells and also by Cell Signal Technology (follow link)	1:500
Mouse-anti-Puromycin	12D10	Sigma	MABE343	Validated using Puromycin, Cycloheximide and also by Sigma-Aldrich (follow link)	1:2,000	1:5,000
Mouse-anti-Tubulin	B-5-1-2	Sigma	T5168	Validated by Sigma-Aldrich (follow link)		1:100,000
Rabbit-anti-4E-BP1	53H11	CST	9644	Validated by Cell Signal Technology (follow link) and MD Anderson RPPA labs	1:500	1:1,000
Rabbit-anti-Akt		CST	9272	Validated by Cell Signal Technology (follow link)		1:1,000
Rabbit-anti-BAD		Sigma	B0684	Validated using Bad knockout cells		1:1,000
Rabbit-anti-BclXL		CST	2762	Validated by Cell Signal Technology (follow link)		1:1000
Rabbit-anti-Calnexin		Enzo	ADI-SPA-860			1:5,000
Rabbit-anti-Caspase 3		Enzo	ADI-AAP-113	Validated by Enzo (follow link)		1:1,000
Rabbit-anti-CD24-PE	M1/69	StemCell Technologies	60099PE, 60099PE.1	Validated by StemCell Technologies (follow link)	10μg/ml
Rabbit-anti-CD49f-FITC	GoH3	StemCell Technologies	60037FI, 60037FI.1	Validated by StemCell Technologies (follow link)	10μg/ml
Rabbit-anti-CK18	4D11E4	Thermo Fisher Scientific	MA5-15458	Validated by Thermo Fisher Scientific (follow link)		1:1,000
Rabbit-anti-cleaved Caspase 3	5A1E	CST	9664	Validated by Cell Signal Technology (follow link)	1:500	1,1000	gift from Dr Elena Posse de Chaves, University of Alberta
Rabbit-anti-eIF4E		CST	9742	Validated by MD Anderson RPPA labs	1:500	1:1,000	gift from Dr Elena Posse de Chaves, University of Alberta
Rabbit-anti-eIF4G		CST	2498	Validated by Cell Signal Technology (follow link)		1:1000
Rabbit-anti-mouse CD326 (Ep-CAM) -647	G8.8	BioLegend	118212	Validated by BioLegend (follow link)	10μg/ml		gift from Dr Thomas Simmen, University of Alberta
Rabbit-anti-ERK1/2	C-16	Santa Cruz	sc-93	Validated by Santa Cruz Biotechnology (follow link)		1:400
Rabbit-anti-mTOR	7C10	CST	2983	Validated by Cell Signal Technology (follow link) and MD Anderson RPPA labs		1:1,000	gift from Dr Hanne Ostergaard, University of Alberta
Rabbit-anti-p70S6K	49D7	CST	2708	Validated by Cell Signal Technology (follow link)		1:1,000
Rabbit-anti-pS112-BAD		CST	9291	Validated using Bad 3SA cells and also by MD Anderson RPPA labs		1:1,000
Rabbit-anti-pS136-BAD		abcam	ab28824	Validated using Bad 3SA cells	1:500
Rabbit-anti-pS136-BAD	185D10	CST	5286	Validated using Bad 3SA cells and also by Cell Signal Technology (follow link)		1:1000
Rabbit-anti-pS2448-mTOR		CST	2971	Validated by Cell Signal Technology (follow link)		1:1,000
Rabbit-anti-pS473-Akt	193H12	CST	4058	Validated by Cell Signal Technology (follow link)		1:1,000
Rabbit-anti-pS65-4E-BP1	174A9	CST	9456	Validated by Cell Signal Technology (follow link) and MD Anderson RPPA labs	1:500	1:1,000
Rabbit-anti-pT389-p70S6K		CST	9205	Validated by Cell Signal Technology (follow link) and MD Anderson RPPA labs		1:1,000
Rabbit-anti-T202/Y204-ERK1/2		CST	9101	Validated by Cell Signal Technology (follow link)		1:1,000
Rabbit-anti-T37/46-4E-BP1	236B4	CST	2855	Validated by Cell Signal Technology (follow link)		1:1,000
Rabbit-anti-Tom20	FL-145	Santa Cruz	sc-11415	Validated by Santa Cruz Biotechnology (follow link)		1:5,000
Secondary antibodies
Donkey-anti-mouse Alexa Fluor® 488		Thermo Fisher Scientific	A21202	Validated by Thermo Fisher Scientific (follow link)	1:1,000
Donkey-anti-mouse Alexa Fluor® 555		Thermo Fisher Scientific	A31570	Validated by Thermo Fisher Scientific (follow link)	1:1,000
Donkey-anti-mouse Alexa Fluor® 647		Thermo Fisher Scientific	A31571	Validated by Thermo Fisher Scientific (follow link)	1:1,000
Donkey-anti-rabbit Alexa Fluor® 647		Thermo Fisher Scientific	A31573	Validated by Thermo Fisher Scientific (follow link)	1:1,000
Goat-anti-mouse Alexa Fluor® 680		Thermo Fisher Scientific	A21057	Validated by Thermo Fisher Scientific (follow link)		1:1,000
Goat-anti-rabbit Alexa Fluor® 488		Thermo Fisher Scientific	A11008	Validated by Thermo Fisher Scientific (follow link)	1:1,000
Goat-anti-rabbit Cy3		abcam	ab97075	Validated by abcam (follow link)	1:1,000
Fluorescent markers
DAPI (4',6-Diamidino-2-Phenylindole, Dihydrochloride. Nucleus marker)		Thermo Fisher Scientific	D1306	Validated by Thermo Fisher Scientific (follow link)	100ng/ml
Phalloidin-Alexa Fluor® 647 (F-actin marker)		Thermo Fisher Scientific	A22287	Validated by Thermo Fisher Scientific (follow link)	1:1,000
RPPA antibody list ------------>	https://www.mdanderson.org/content/dam/mdanderson/documents/core-facilities/Functional%20Proteomics%20RPPA%20Core%20Facility/RPPA_Standard_Ab_List_Updated.xlsx

## Sheet: Fig 1 p-vals--
Fig 1a, Total BAD					Fig 1a
Total BAD					pS112 BAD
ANOVA p value	0.0054				ANOVA p value	<0.0001
Two-sided Tukey Kramer’s post hoc test					Two-sided Tukey Kramer’s post hoc test
	Significant?	Summary	Adjusted P Value			Significant?	Summary	Adjusted P Value
puberty_tBAD vs. adult_tBAD	No	ns	0.0906		puberty_pBAD vs. adult_pBAD	Yes	****	<0.0001
puberty_tBAD vs. pregnancy_tBAD	Yes	**	0.0061		puberty_pBAD vs. pregnancy_pBAD	No	ns	0.0796
puberty_tBAD vs. involution_tBAD	No	ns	0.9028		puberty_pBAD vs. involution_pBAD	Yes	**	0.0017
adult_tBAD vs. pregnancy_tBAD	No	ns	0.2651		adult_pBAD vs. pregnancy_pBAD	Yes	***	0.0005
adult_tBAD vs. involution_tBAD	No	ns	0.2305		adult_pBAD vs. involution_pBAD	Yes	*	0.016
pregnancy_tBAD vs. involution_tBAD	Yes	*	0.0146		pregnancy_pBAD vs. involution_pBAD	No	ns	0.0675

## Sheet: Fig 2 p-vals--
Fig 2b					Fig 2c					Fig 2h
Epithelial extension, 4 & 5 wk					Epithelial area, 4 & 5 wk					Transplant epithelial area
ANOVA p value	<0.0001				ANOVA p value	<0.0001				Two-sided unpaired t test p value	0.5421
Two-sided Tukey Kramer’s post hoc test					Two-sided Tukey Kramer’s post hoc test
	Significant?	Summary	Adjusted P Value			Significant?	Summary	Adjusted P Value
Wt (4 wks) vs. Wt (5 wks)	Yes	***	<0.0001		Wt (4 wks) vs. Wt (5 wks)	Yes	***	<0.0001
Wt (4 wks) vs. Bad-/- (5 wks)	Yes	***	<0.0001		Wt (4 wks) vs. Bad-/- (5 wks)	Yes	***	<0.0001
Wt (4 wks) vs. BadS155A (5 wks)	No	ns	0.0677		Wt (4 wks) vs. BadS155A (5 wks)	No	ns	0.1892
Wt (4 wks) vs. Bad3SA (5 wks)	Yes	*	0.0152		Wt (4 wks) vs. Bad3SA (5 wks)	No	ns	0.5243
Wt (5 wks) vs. Bad-/- (5 wks)	No	ns	0.593		Wt (5 wks) vs. Bad-/- (5 wks)	No	ns	0.977
Wt (5 wks) vs. BadS155A (5 wks)	Yes	***	<0.0001		Wt (5 wks) vs. BadS155A (5 wks)	Yes	***	<0.0001
Wt (5 wks) vs. Bad3SA (5 wks)	Yes	***	<0.0001		Wt (5 wks) vs. Bad3SA (5 wks)	Yes	***	<0.0001
Bad-/- (5 wks) vs. BadS155A (5 wks)	Yes	***	<0.0001		Bad-/- (5 wks) vs. BadS155A (5 wks)	Yes	***	<0.0001
Bad-/- (5 wks) vs. Bad3SA (5 wks)	Yes	***	0.0002		Bad-/- (5 wks) vs. Bad3SA (5 wks)	Yes	***	<0.0001
BadS155A (5 wks) vs. Bad3SA (5 wks)	No	ns	0.9845		BadS155A (5 wks) vs. Bad3SA (5 wks)	No	ns	0.9438
Epithelial extension, 8 wk					Epithelial area, 8 wk
ANOVA p value	0.0819				ANOVA p value	0.0081
					Two-sided Tukey Kramer’s post hoc test
Epithelial extension, >40 wk						Significant?	Summary	Adjusted P Value
ANOVA p value	0.308				Wt (8 wks) vs. Bad-/- (8 wks)	No	ns	0.9925
					Wt (8 wks) vs. BadS155A (8 wks)	No	ns	0.966
					Wt (8 wks) vs. Bad3SA (8 wks)	No	ns	0.0567
					Bad-/- (8 wks) vs. BadS155A (8 wks)	No	ns	0.9974
					Bad-/- (8 wks) vs. Bad3SA (8 wks)	Yes	*	0.024
					BadS155A (8 wks) vs. Bad3SA (8 wks)	Yes	*	0.0144
					Epithelial area, >40 wk
					ANOVA p value	0.9323

## Sheet: Fig 3 p-vals--
Fig 3c			Fig 3d			Fig 3f					Fig 3h					Fig 3i
# of Branches			Branching density, 8 wk			Total BAD					% number of cyst with protrusion, day 4					tubule length, day 4
Two-sided Wilcoxon rank-sum p value	0.0019		Day 3, Two-sided Wilcoxon rank-sum p value	0.7149		ANOVA p value	0.0007				Kruskal–Wallis p value	<0.0001				Kruskal–Wallis p value	0.0043
			Day 5, Two-sided Wilcoxon rank-sum p value	<0.0001		Two-sided Tukey Kramer’s post hoc test					Two-sided Dunn’s post hoc test					Two-sided Dunn’s post hoc test
			Day 7, Two-sided Wilcoxon rank-sum p value	<0.0001			Significant?	Summary	Adjusted P Value			Significant?	Summary	Adjusted P Value			Significant?	Summary	Adjusted P Value
			Day 8, Two-sided Wilcoxon rank-sum p value	<0.0001		Parental Bad vs. WT Bad	Yes	***	0.0005		Parental-day4 vs. Wt-day4	Yes	*	0.0125		Parental-day4 vs. Wt-day4	No	ns	>0.9999
						Parental Bad vs. 3SA Bad	Yes	*	0.0243		Parental-day4 vs. 3SA-day4	Yes	****	<0.0001		Parental-day4 vs. 3SA-day4	Yes	*	0.0134
						WT Bad vs. 3SA Bad	No	ns	0.0546		Wt-day4 vs. 3SA-day4	Yes	**	0.0058		Wt-day4 vs. 3SA-day4	Yes	**	0.0056
						pS112 BAD					% number of cyst with protrusion, day 6					tubule length, day 6
						ANOVA p value	0.0003				Kruskal–Wallis p value	<0.0001				Kruskal–Wallis p value	<0.0001
						Two-sided Tukey Kramer’s post hoc test					Two-sided Dunn’s post hoc test					Two-sided Dunn’s post hoc test
							Significant?	Summary	Adjusted P Value			Significant?	Summary	Adjusted P Value			Significant?	Summary	Adjusted P Value
						Parental P112 vs. WT P112	No	ns	0.1811		Parental-day6 vs. Wt-day6	No	ns	>0.9999		Parental-day6 vs. Wt-day6	No	ns	0.4369
						Parental P112 vs. 3SA P112	Yes	**	0.0028		Parental-day6 vs. 3SA-day6	Yes	***	<0.0001		Parental-day6 vs. 3SA-day6	Yes	***	<0.0001
						WT P112 vs. 3SA P112	Yes	***	0.0002		Wt-day6 vs. 3SA-day6	Yes	***	<0.0001		Wt-day6 vs. 3SA-day6	Yes	***	<0.0001
											% number of cyst with protrusion, day 8					tubule length, day 8
						pS136 BAD					Kruskal–Wallis p value	<0.0001				Kruskal–Wallis p value	<0.0001
						ANOVA p value	0.0036				Two-sided Dunn’s post hoc test					Two-sided Dunn’s post hoc test
						Two-sided Tukey Kramer’s post hoc test						Significant?	Summary	Adjusted P Value			Significant?	Summary	Adjusted P Value
							Significant?	Summary	Adjusted P Value		Parental-day8 vs. Wt-day8	No	ns	>0.9999		Parental-day8 vs. Wt-day8	No	ns	>0.9999
						Parental P136 vs. WT P136	No	ns	0.7757		Parental-day8 vs. 3SA-day8	Yes	***	<0.0001		Parental-day8 vs. 3SA-day8	Yes	***	<0.0001
						Parental P136 vs. 3SA P136	Yes	**	0.0087		Wt-day8 vs. 3SA-day8	Yes	***	<0.0001		Wt-day8 vs. 3SA-day8	Yes	***	<0.0001
						WT P136 vs. 3SA P136	Yes	**	0.0044

## Sheet: Fig 4 p-vals--
Fig 4b			Fig 4c			Fig 4e
Protrusive acini			Protrusion length			Cyst F-actin
Two-sided unpaired t test p value	0.591		Two-sided unpaired t test p value	0.0003		Two-sided Wilcoxon rank-sum p value	0.1538
			Protrusion lifetime			Protrusion F-actin
			Two-sided unpaired t test p value	<0.0001		Two-sided Wilcoxon rank-sum p value	0.0001
						Cyst Paxillin
						Two-sided Wilcoxon rank-sum p value	0.2248
						Protrusion Paxillin
						Two-sided Wilcoxon rank-sum p value	<0.0001

## Sheet: Fig 5 p-vals--
Fig 5b-c				Fig 5d					Fig 5e
Refer to Sup Data 2 for p-values				Mammary gland lysates total BAD					Mouse organoids lysates total BAD
				ANOVA p value	0.0796				Two-sided unpaired t test p value	0.1054
				Mammary gland lysates pS112BAD					Mouse organoids lysates pS112BAD
				ANOVA p value	<0.0001				Two-sided unpaired t test p value	0.0086
				Two-sided Tukey Kramer’s post hoc test
					Significant?	Summary	Adjusted P Value		Mouse organoids lysates mTOR
				4 wk Wt P112 vs. 5 wk Wt P112	Yes	*	0.0134		Two-sided unpaired t test p value	0.0089
				4 wk Wt P112 vs. 5 wk 3sa P112	Yes	***	<0.0001
				5 wk Wt P112 vs. 5 wk 3sa P112	Yes	***	0.0004		Mouse organoids lysates pS2448 mTOR
									Two-sided unpaired t test p value	0.6775
				Mammary gland lysates mTOR
				ANOVA p value	0.562708				Mouse organoids lysates 4E-BP1
									Two-sided unpaired t test p value	0.0436
				Mammary gland lysates pS2448 mTOR
				ANOVA p value	0.5732				Mouse organoids lysates pS65 4E-BP1
									Two-sided unpaired t test p value	0.004
				Mammary gland lysates 4E-BP1
				ANOVA p value	0.6704				Mouse organoids lysates pT37/46 4E-BP1
									Two-sided unpaired t test p value	0.7951
				Mammary gland lysates pS65 4E-BP1
				ANOVA p value	0.0097				Mouse organoids lysates eIF4E
				Two-sided Tukey Kramer’s post hoc test					Two-sided unpaired t test p value	0.128
					Significant?	Summary	Adjusted P Value
				4 wk Wt p65-4EBP1 vs. 5 wk Wt p65-4EBP1	Yes	***	<0.0001		Mouse organoids lysates p70 S6K
				4 wk Wt p65-4EBP1 vs. 5 wk 3sa p65-4EBP1	No	ns	0.879		Two-sided unpaired t test p value	0.4842
				5 wk Wt p65-4EBP1 vs. 5 wk 3sa p65-4EBP1	Yes	***	<0.0001
									Mouse organoids lysates total pT389 p70 S6K
				Mammary gland lysates pT37/46 4E-BP1					Two-sided unpaired t test p value	0.0545
				ANOVA p value	0.0536
				Mammary gland lysates eIF4E
				ANOVA p value	0.0979
				Mammary gland lysates p70 S6K
				ANOVA p value	0.0942
				Mammary gland lysates total pT389 p70 S6K
				ANOVA p value	0.2067

## Sheet: Fig 6 p-vals--
Fig 6a					Fig 6b				Fig 6c
4E-BP1/eIF4E ratio					Cyst eIF4E				Cyst puromycin
ANOVA p value	0.0174				Two-sided Wilcoxon rank-sum p value	0.3752			Kruskal–Wallis p value	0.0051
Two-sided Tukey Kramer’s post hoc test									Two-sided Dunn’s post hoc test
	Significant?	Summary	Adjusted P Value		Protrusion eIF4E					Significant?	Summary	Adjusted P Value
Parental vs. WT	No	ns	0.8614		Two-sided Wilcoxon rank-sum p value	0.1849			Parental cyst vs. WT cyst	No	ns	0.7375
Parental vs. 3SA	Yes	*	0.0098						Parental cyst vs. 3SA cyst	No	ns	0.1395
WT vs. 3SA	Yes	*	0.0141						WT cyst vs. 3SA cyst	Yes	**	0.0039
					Cyst 4E-BP1
					Two-sided Wilcoxon rank-sum p value	0.10471			Protrusion puromycin
eIF4G/eIF4E ratio									Kruskal–Wallis p value	<0.0001
ANOVA p value	0.0118				Protrusion 4E-BP1				Two-sided Dunn’s post hoc test
Two-sided Tukey Kramer’s post hoc test					Two-sided Wilcoxon rank-sum p value	0.64569				Significant?	Summary	Adjusted P Value
	Significant?	Summary	Adjusted P Value						Parental protrusion vs. WT protrusion	No	ns	0.8813
Parental vs. WT	No	ns	0.9953						Parental protrusion vs. 3SA protrusion	Yes	***	<0.0001
Parental vs. 3SA	Yes	*	0.0199		Cyst pS65-4E-BP1				WT protrusion vs. 3SA protrusion	Yes	***	<0.0001
WT vs. 3SA	Yes	*	0.0235		Two-sided Wilcoxon rank-sum p value	0.89243
					Protrusion pS65-4E-BP1
					Two-sided Wilcoxon rank-sum p value	>0.0001

## Sheet: Fig 7 p-vals--
Fig 7 a					Fig 7 c					Fig 7 d					Fig 7 f					Fig 7 g
4EBP1 KD in wt					Protrusion lifetime					Protrusion length					% with tubes					Tubule length
ANOVA p value	0.0139				ANOVA p value	<0.0001				ANOVA p value	<0.0001				ANOVA p value	<0.0001				ANOVA p value	<0.0001
Two-sided Tukey Kramer’s post hoc test					Two-sided Tukey Kramer’s post hoc test					Two-sided Tukey Kramer’s post hoc test					Two-sided Tukey Kramer’s post hoc test					Two-sided Tukey Kramer’s post hoc test
	Significant?	Summary	Adjusted P Value			Significant?	Summary	Adjusted P Value			Significant?	Summary	Adjusted P Value			Significant?	Summary	Adjusted P Value			Significant?	Summary	Adjusted P Value
wt vs. WT control shRNA	No	ns	0.9289		WT vs. 3SA	Yes	***	<0.0001		WT vs. 3SA	Yes	***	<0.0001		WT vs. 3SA	Yes	***	<0.0001		WT vs. 3SA	Yes	***	<0.0001
wt vs. WT 4E-BP1 shRNA	Yes	*	0.0179		WT vs. WT control shRNA	No	ns	>0.9999		WT vs. WT control shRNA	No	ns	0.8595		WT vs. WT ctrl shRNA	No	ns	0.9566		WT vs. WT ctrl shRNA	No	ns	0.8573
WT control shRNA vs. WT 4E-BP1 shRNA	Yes	*	0.0273		WT vs. 3SA control shRNA	Yes	***	<0.0001		WT vs. 3SA control shRNA	Yes	***	<0.0001		WT vs. 3SA ctrl shRNA	Yes	***	<0.0001		WT vs. 3SA ctrl shRNA	Yes	***	<0.0001
					WT vs. WT 4E-BP1 shRNA	No	ns	0.9981		WT vs. WT 4E-BP1 shRNA	Yes	***	<0.0001		WT vs. WT BP1 shRNA	Yes	***	<0.0001		WT vs. WT BP1 shRNA	Yes	***	<0.0001
4EBP1 KD in 3sa					WT vs. 3SA WT 4E-BP1 shRNA	No	ns	0.9996		WT vs. 3SA WT 4E-BP1 shRNA	Yes	***	<0.0001		WT vs. 3SA BP1 shRNA	Yes	***	<0.0001		WT vs. 3SA BP1 shRNA	Yes	***	<0.0001
ANOVA p value	0.007				3SA vs. WT control shRNA	Yes	***	<0.0001		3SA vs. WT control shRNA	Yes	***	0.001		3SA vs. WT ctrl shRNA	Yes	***	<0.0001		3SA vs. WT ctrl shRNA	Yes	***	<0.0001
Two-sided Tukey Kramer’s post hoc test					3SA vs. 3SA control shRNA	No	ns	0.9975		3SA vs. 3SA control shRNA	No	ns	0.915		3SA vs. 3SA ctrl shRNA	No	ns	0.9984		3SA vs. 3SA ctrl shRNA	No	ns	>0.9999
	Significant?	Summary	Adjusted P Value		3SA vs. WT 4E-BP1 shRNA	Yes	***	<0.0001		3SA vs. WT 4E-BP1 shRNA	Yes	***	0.0008		3SA vs. WT BP1 shRNA	Yes	***	<0.0001		3SA vs. WT BP1 shRNA	Yes	***	<0.0001
3sa vs. 3SA control shRNA	No	ns	0.9994		3SA vs. 3SA WT 4E-BP1 shRNA	Yes	***	<0.0001		3SA vs. 3SA WT 4E-BP1 shRNA	Yes	***	<0.0001		3SA vs. 3SA BP1 shRNA	Yes	***	<0.0001		3SA vs. 3SA BP1 shRNA	Yes	*	0.0382
3sa vs. 3SA 4E-BP1 shRNA	Yes	*	0.0112		WT control shRNA vs. 3SA control shRNA	Yes	***	<0.0001		WT control shRNA vs. 3SA control shRNA	Yes	***	<0.0001		WT ctrl shRNA vs. 3SA ctrl shRNA	Yes	***	<0.0001		WT ctrl shRNA vs. 3SA ctrl shRNA	Yes	***	<0.0001
3SA control shRNA vs. 3SA 4E-BP1 shRNA	Yes	*	0.0116		WT control shRNA vs. WT 4E-BP1 shRNA	No	ns	0.9938		WT control shRNA vs. WT 4E-BP1 shRNA	Yes	***	<0.0001		WT ctrl shRNA vs. WT BP1 shRNA	Yes	***	<0.0001		WT ctrl shRNA vs. WT BP1 shRNA	Yes	***	<0.0001
					WT control shRNA vs. 3SA WT 4E-BP1 shRNA	No	ns	>0.9999		WT control shRNA vs. 3SA WT 4E-BP1 shRNA	Yes	***	<0.0001		WT ctrl shRNA vs. 3SA BP1 shRNA	Yes	***	<0.0001		WT ctrl shRNA vs. 3SA BP1 shRNA	Yes	***	<0.0001
					3SA control shRNA vs. WT 4E-BP1 shRNA	Yes	***	<0.0001		3SA control shRNA vs. WT 4E-BP1 shRNA	Yes	*	0.0311		3SA ctrl shRNA vs. WT BP1 shRNA	Yes	***	<0.0001		3SA ctrl shRNA vs. WT BP1 shRNA	Yes	***	<0.0001
					3SA control shRNA vs. 3SA WT 4E-BP1 shRNA	Yes	***	<0.0001		3SA control shRNA vs. 3SA WT 4E-BP1 shRNA	Yes	**	0.0015		3SA ctrl shRNA vs. 3SA BP1 shRNA	Yes	***	<0.0001		3SA ctrl shRNA vs. 3SA BP1 shRNA	No	ns	0.064
					WT 4E-BP1 shRNA vs. 3SA WT 4E-BP1 shRNA	No	ns	0.9832		WT 4E-BP1 shRNA vs. 3SA WT 4E-BP1 shRNA	No	ns	0.9603		WT BP1 shRNA vs. 3SA BP1 shRNA	No	ns	>0.9999		WT BP1 shRNA vs. 3SA BP1 shRNA	Yes	***	<0.0001

## Sheet: Sup. Fig 1 p-vals--
Sup. Fig 1d					Sup. Fig 1e					Sup. Fig 1f
Branching density, 4 & 5 wk					Voronoi polygon areas, 4 & 5 wk					Number of TEBs, 4 & 5 wk
ANOVA p value	0.0007				Kruskal–Wallis p value	<0.0001				ANOVA p value	0.0004
Two-sided Tukey Kramer’s post hoc test					Two-sided Dunn’s post hoc test					Two-sided Tukey Kramer’s post hoc test
	Significant?	Summary	Adjusted P Value			Significant?	Summary	Adjusted P Value			Significant?	Summary	Adjusted P Value
Wt (4 wks) vs. Wt (5 wks)	No	ns	0.1174		Wt (4 wks) vs. Wt (5 wks)	Yes	*	0.0172		Wt (4 wks) vs. Wt (5 wks)	Yes	**	0.0011
Wt (4 wks) vs. Bad-/- (5 wks)	No	ns	0.9981		Wt (4 wks) vs. Bad-/- (5 wks)	No	ns	>0.9999		Wt (4 wks) vs. Bad-/- (5 wks)	Yes	**	0.0089
Wt (4 wks) vs. BadS155A (5 wks)	No	ns	0.6467		Wt (4 wks) vs. BadS155A (5 wks)	Yes	***	0.0004		Wt (4 wks) vs. BadS155A (5 wks)	No	ns	0.7721
Wt (4 wks) vs. Bad3SA (5 wks)	No	ns	0.1374		Wt (4 wks) vs. Bad3SA (5 wks)	Yes	****	<0.0001		Wt (4 wks) vs. Bad3SA (5 wks)	No	ns	0.8692
Wt (5 wks) vs. Bad-/- (5 wks)	No	ns	0.2361		Wt (5 wks) vs. Bad-/- (5 wks)	Yes	****	<0.0001		Wt (5 wks) vs. Bad-/- (5 wks)	No	ns	0.9283
Wt (5 wks) vs. BadS155A (5 wks)	Yes	**	0.007		Wt (5 wks) vs. BadS155A (5 wks)	Yes	****	<0.0001		Wt (5 wks) vs. BadS155A (5 wks)	Yes	*	0.0265
Wt (5 wks) vs. Bad3SA (5 wks)	Yes	***	0.0004		Wt (5 wks) vs. Bad3SA (5 wks)	Yes	****	<0.0001		Wt (5 wks) vs. Bad3SA (5 wks)	Yes	*	0.0113
Bad-/- (5 wks) vs. BadS155A (5 wks)	No	ns	0.4999		Bad-/- (5 wks) vs. BadS155A (5 wks)	Yes	****	<0.0001		Bad-/- (5 wks) vs. BadS155A (5 wks)	No	ns	0.146
Bad-/- (5 wks) vs. Bad3SA (5 wks)	No	ns	0.0915		Bad-/- (5 wks) vs. Bad3SA (5 wks)	Yes	****	<0.0001		Bad-/- (5 wks) vs. Bad3SA (5 wks)	No	ns	0.0757
BadS155A (5 wks) vs. Bad3SA (5 wks)	No	ns	0.8708		BadS155A (5 wks) vs. Bad3SA (5 wks)	Yes	****	<0.0001		BadS155A (5 wks) vs. Bad3SA (5 wks)	No	ns	0.9993
Branching density, 8 wk
ANOVA p value	0.0024
Two-sided Tukey Kramer’s post hoc test
	Significant?	Summary	Adjusted P Value
Wt (8 wks) vs. Bad-/- (8 wks)	Yes	*	0.0368
Wt (8 wks) vs. BadS155A (8 wks)	No	ns	0.9963
Wt (8 wks) vs. Bad3SA (8 wks)	Yes	*	0.0444
Bad-/- (8 wks) vs. BadS155A (8 wks)	Yes	*	0.0178
Bad-/- (8 wks) vs. Bad3SA (8 wks)	No	ns	0.999
BadS155A (8 wks) vs. Bad3SA (8 wks)	Yes	*	0.0214

## Sheet: Sup. Fig 2 p-vals
Sup. Fig 2f
Leading edge to lymph node
3 wk, Two-sided unpaired t test p value	0.4042
5 wk, Two-sided unpaired t test p value	0.0003
8 wk, Two-sided unpaired t test p value	0.0166
>40 wk, Two-sided unpaired t test p value	0.5379

[truncated: 5 more sheets: Sup. Fig 3 p-vals--, Sup. Fig 5 p-vals--, Sup. Fig 6 p-vals--, Sup. Fig 7 p-vals--, Sup. Fig 8 p-vals--]
