# Supplementary material for: BAD regulates mammary gland morphogenesis by 4E-BP1-mediated control of localized translation in mouse and human models
Source: Nat Commun. 2021 May 19;12:2939. doi: 10.1038/s41467-021-23269-8 (PMC8134504; doi:10.1038/s41467-021-23269-8)
Supplement: Supplementary file 12 — Source Data [file 41467_2021_23269_MOESM12_ESM.xlsx]

## Sheet: Fig.1
Fig 1a
total BAD					pS112 BAD
puberty	adult	pregnancy	involution		puberty	adult	pregnancy	involution
0.930516	1.16248	1.99087	1.001		0.967977	0.026327	0.630676	0.446533
1.03046	1.64966	2.27547	1.1304		1.16376	0.040091	0.601085	0.399222
1.03902	1.90478	1.68337	1.2868		0.868266	0.049982	0.930491	0.444985

## Sheet: Fig.2
Fig 2b														Fig 2c														Fig 2h
Wt (4 wks)	Wt (5 wks)	Bad-/- (5 wks)	BadS155A (5 wks)	Bad3SA (5 wks)	Wt (8 wks)	Bad-/- (8 wks)	BadS155A (8 wks)	Bad3SA (8 wks)	Wt (43 wks)	Bad-/- (43 wks)	BadS155A (43 wks)	Bad3SA (43 wks)		Wt (4 wks)	Wt (5 wks)	Bad-/- (5 wks)	BadS155A (5 wks)	Bad3SA (5 wks)	Wt (8 wks)	Bad-/- (8 wks)	BadS155A (8 wks)	Bad3SA (8 wks)	Wt (43 wks)	Bad-/- (43 wks)	BadS155A (43 wks)	Bad3SA (43 wks)		Wt to Wt	Wt to 3SA
3.70862	15.129	10.7788	8.42864	11.211	21.628	20.576	21.5399	12.8581	26.0424	23.007	25.4255	25.8625		5.9236	96.5458	73.393	29.5735	43.9874	142.916	140.73	115.22	55.9119	170.434	178.855	248.129	151.635		20.7945	37.9048
2.47805	15.7615	17.2843	8.51111	7.79381	20.0121	19.7994	22.7458	13.6153	32.6323	25.3034	24.5296	27.2123		3.94687	49.2526	97.5949	42.3734	13.0609	140.579	136.862	120.402	69.0092	253.992	174.802	169.247	214.278		12.8722	28.4385
5.39259	17.9535	15.4607	8.55581	5.02995	19.229	19.5787	22.0489	13.4628	26.3126	27.3531	23.9951	27.0385		15.1802	118.552	106.901	43.7248	9.30407	134.436	137.485	115.09	87.395	229.273	202.042	152.057	195.901		5.39561	6.53409
7.11771	13.066	15.1571	8.98987	10.8624	17.3705	17.8804	19.4102	19.0137	26.6023	27.6823				22.9753	80.6444	86.3066	40.8976	40.6872	120.944	132.167	127.208	114.024	177.301	193.618				24.5427	2.6026
7.26075	17.3082	14.5654	7.2655	7.68842	15.4208	20.5088	18.2111	16.3577	26.3441	25.5713				22.9959	113.812	83.9657	26.3464	18.3615	100.632	134.161	147.606	102.918	168.642	175.854				45.4782	1.54054
6.97435	17.8914	14.1926	9.30875	11.5477	17.537	20.6609	22.221	15.1634	25.2924	26.0265				27.2145	99.2366	79.7584	29.7216	42.1105	118.904	142.128	118.784	54.9873	183.606	189.245
5.99609				9.29917	19.5905	17.101	19.1447	27.8183						17.8474				37.0583	113.835	116.383	130.745	172.516
					21.6089	15.8031	22.5852	19.2974											128.088	89.7164	130.532	121.647
					23.5026	21.0835	21.1523	14.3728											134.138	142.1	157.278	81.7292
					15.4365	15.5233	17.273	13.8628											106.774	106.6	148.268	48.4682
						20.0299	19.4629	17.9423												118.84	107.866	125.767
								22.4539														132.209

## Sheet: Fig.3
Fig 3c			Fig 3d									Fig 3f										Fig 3h										Fig 3i
WT	3SA		WT	3SA	WT	3SA	WT	3SA	WT	3SA		total BAD			pS112 BAD			pS136 BAD				Day4			Day6			Day8				Day4			Day6			Day8
			Day 3		Day 5		Day 7		Day 8			Parental	Wt	3SA	Parental	Wt	3SA	Parental	Wt	3SA		Parental	Wt	3SA	Parental	Wt	3SA	Parental	Wt	3SA		Parental	Wt	3SA	Parental	Wt	3SA	Parental	Wt	3SA
4	5		41.426	44.0142	100.489	114.89	127.452	165.607	237.29	173.258		1.76027	6.63222	2.30208	0.950097	1.05025	0	0.820408	1.36093	0.041808		6.25	0	4.54545	50	4.65116	11.1111	71.4286	55.8139	18.75		76.4423	87.595	14.105	343.45	198.077	123.781	297.449	117.502	61.2216
4	3		70.8308	48.7913	155.783	93.5456	135.411	156.322	181.567	121.672		0.845952	6.73182	4.41969	1.05944	1.12132	0	1.27172	1.36443	0.034985		16.6667	2.22222	0	50	4.44444	10	69.4444	44.4444	50		48.8806	314.099	23.8056	203.615	242.102	63.4679	346.516	353.611	56.3927
4	2		80.4465	35.4267	168.853	51.3608	264.304	149.909	302.229	183.869		0.874357	4.76832	4.26496	1.32682	1.4639	0	0.907872	0.711953	0.016793		13.3333	1.44928	0	53.3333	27.5362	8.33333	86.6667	44.9275	20		425.856	103.804	37.466	301.455	282.088	82.3864	198.056	312.369	90.1181
3	3		24.3981	29.4741	122.583	30.0315	257.152	61.1577	167.268	65.8493		0.519423	3.87662	2.79952	0.663635	2.0148	0					12.5	5.76923	0	31.25	59.6154	7.69231	62.5	84.6154	30.7692		93.927	64.92	27.7026	140.33	184.932	113.654	171.073	113.348	151.851
3	4		64.8145	15.1283	330.679	39.7773	262.724	108.086	270.877	113.69												11.6667	11.9048	4.25532	46.6667	76.1905	8.51064	68.3333	95.2381	21.2766		146.01	61.4179	74.5332	92.2479	147.065	94.3923	138.931	254.863	201.702
4	3		90.4956	40.8496	187.106	39.8122	197.837	49.1198	204.395	57.677												8.16327	7.14286	0	30.6122	67.8571	11.1111	51.0204	82.1429	22.7273		37.1997	45.6358	37.8812	171.328	363.212	69.6095	308.145	153.436	163.735
5	3		17.2671	35.7167	105.139	160.374	114.902	203.808	125.041	160.917												7.93651	6.12245	0	39.6825	59.1837	17.2414	66.6667	85.7143	48.2759		92.617	130.495	80.2306	96.1671	265.124	114.841	392.507	324.667	69.5572
5	3		32.7145	53.8278	232.327	46.8524	217.851	92.5543	331.844	69.7592												6.66667	1.69491	28.5714	46.6667	50.8475	33.3333	53.3333	81.3559	33.3333		102.519	36.3518	30.2959	326.551	204.913	77.7704	101.753	422.478	68.0155
5	3		38.9221	52.3085	148.008	109.032	214.494	108.964	282.142	147.608												17.3913	10	0	39.1304	74	0	56.5217	84	75		78.3754	55.7152	85.2635	435.838	235.743	80.6476	170.325	139.479	108.011
4	3		31.7924	26.3543	143.476	75.6364	180.002	101.933	186.003	116.749												17.4603	12.069	0	40.3846	31.0345	5.71429	75	51.7241	13.5135		76.765	50.3859	76.9291	255.01	209.992	116.943	364.74	253.334	84.2537
1	3		64.6535	37.4964	280.012	23.0873	422.944	26.3289	380.881	18.6279												25	12.6984	2.94118	60.4167	36.5079	6.89655	87.5	73.0159	34.4828		52.4916	89.7253	123.303	134.663	115.692	134.803	94.3694	199.039	79.7222
4	4		15.7836	35.696	103.102	65.7309	175.91	154.345	194.593	140.685												28	9.09091	0	60	49.0909	0	76	74.5455	20		116.32	66.9512	37.352	121.598	128.16	142.357	316.332	199.681	252.173
5	3		89.05	114.353	219.143	197.411	231.697	204.238	315.115	195.947												41.6667	8.69565	0	66.6667	52.1739	0	83.3333	73.913	50		54.3012	74.9234	92.205	54.088	252.875	83.7721	217.249	351.179	179.35
3	4		46.6185	19.776	128.679	66.5566	203.45	69.3052	278.844	69.237												21.7391	4.34783	0	56.5217	47.8261	14.8148	69.5652	69.5652	29.6296		81.8935	42.5261	80.1473	155.266	152.843	61.2069	291.088	455.324	131.996
6	4		46.9793	53.9886	144.143	87.0993	151.732	130.31	159.199	198.166												15.2542	16.3265	3.44828	57.6271	34.6939	6.89655	72.8814	57.1429	24.1379		53.3849	42.9254	94.457	156.554	167.496	73.764	246.864	599.361	140.843
3	4		65.292	49.6263	166.372	94.3764	294.379	99.6912	358.862	109.804												23.0769	12.3288	7.14286	55.7692	32.8767	19.2308	82.6923	79.452	42.3077		119.095	73.954	40.9188	67.884	159.519	77.7544	93.2249	151.607	171.625
5	4		43.867	32.9515	186.021	35.5878	241.662	49.6935	251.464	127.355												10.5263	7.14286	0	52.6316	57.1429	11.1111	68.421	66.6667	12.5		56.9645	44.5158	35.9628	42.607	48.1797	90.5059	122.501	167.834	108.621
3	1		20.4302	50.4908	90.5981	193.468	150.416	142.441	256.358	231.151												12.5	5.26316	0	41.6667	47.3684	0	66.6667	73.6842	25		36.3994	57.6236	30.7071	181.93	86.4272	89.607	255.155	159.937	108.95
4	3		12.1114	21.186	65.1483	44.2808	157.441	82.9051	160.74	108.081												20.6897	4.34783	0	48.2759	36.9565	13.6364	65.5172	91.3043	36.3636		118.398	128.492	26.1463	182.341	95.1375	199.855	311.529	308.432	162.41
3	3		15.3257	29.3892	95.6936	72.4734	204.106	104.074	159.327	133.8												20	12.5	0	40	37.5	7.14286	60	70.8333			231.029	194.187	86.9253	60.491	121.733	136.027	439.912	466.974	291.882
2	3		15.5661	40.2481	150.65	84.911	205.779	77.5006	227.903	185.302													11.7647			41.1765			64.7059			182.906	19.3362	178.371	156.018	389.465	108.3	133.286	382.961	123.579
4	3		92.4966	67.1452	196.949	226.603	175.07	204.62	153.014	141.038																						73.9185	26.7347	58.8758	116.327	145.261	130.391	177.158	375.36	114.973
4	3		63.3323	65.2922	137.426	96.6427	196.518	72.2812	191.062	120.869																						132.679	284.125	21.4453	210.89	102.784	188.192	59.2429	316.303	201.267
4	5		45.7273	27.7633	203.219	60.1988	233.207	74.3095	277.35	89.4964																						109.875	38.0159	47.3616	89.5363	169.046	100.582	405.156	330.585	112.014
4	4		39.5754	31.7704	99.0489	93.5563	257.892	106.463	194.288	149.352																						105.878	67.6146	83.3601	172.802	241.103	84.6368	190.406	168.899	102.885
4	3		62.7858	46.6381	122.782	48.157	140.799	64.0061	174.516	91.5002																						75.9086	166.207	47.3805	253.101	85.0695	103.943	341.185	197.192	53.6111
2	4		44.2905	58.6466	145.416	76.8897	184.568	93.0192	177.056	88.2323																						99.8314	48.7515	42.2599	337.989	236.166	187.216	74.6833	106.222	51.4389
3	3		73.4297	23.0884	113.216	80.1228	149.314	107.851	113.693	120.293																						33.2773	113.958	30.6632	338.586	136.482	118.306	174.718	259.153	141.818
2	3		16.5703	37.2927	142.221	73.9165	167.318	66.9808	182.185	94.4737																						89.4809	102.169	239.705	57.0019	130.755	136.832	132.594	294.2	140.998
4	3		20.9173	68.4168	61.5559	78.5371	92.1925	96.5083	99.5486	73.5008																						65.5089	65.9703	68.6362	146.808	125.721	56.5416	83.5542	142.16	161.237
4	4		29.6156	40.6308	125.281	81.3496	166.535	81.2808	170.008	89.5515																						25.0271	78.6035	249.479	58.2665	301.371	142.259	188.85	154.569	123.802
3	3		82.545	23.8601	193.91	58.8079	261.77	55.5132	379.107	52.1451																						64.5435	157.587	98.9252	332.326	161.621	68.3075	224.644	131.698	83.7832
5	4		46.6899	42.1984	79.5409	46.0811	161.208	101.748	227.344	102.936																						76.6381	41.6793	53.4505	184.689	144.54	98.4341	210.283	431.915	214.95
5	3		46.8214	47.3094	115.137	93.2673	207.557	121.072	191.438	103.17																						209.047	42.7903	101.665	38.4763	133.447	118.81	257.225	150.342	235.809
2	3		68.6537	41.2178	257.51	91.7269	169.026	59.7437	219.039	92.0356																						309.546	43.4602	36.6574	48.4706	137.637	164.845	280.382	343.697	79.1329
3	2		44.6236	112.941	143.885	147.029	186.164	132.599	123.726	141.879																						111.721	88.5614	27.8237	146.987	192.574	79.0615	274.499	282.749	24.2795
4	5		29.6048	61.0193	130.119	89.0085	166.516	85.1057	252.471	75.4193																						51.0958	193.134	149.528	142.988	91.5554	157.31	134.93	154.439	46.4486
3	3		44.1211	33.4739	121.171	40.1546	114.048	56.2228	163.952	69.9781																						24.0811	128.209	163.91	93.6726	308.12	201.383	201.462	245.251	54.6857
4	2		85.8133	53.8555	134.992	133.859	207.324	149.284	280.952	174.101																						85.8377	114.023	42.6373	138.033	58.9787	45.8973	124.971	249.238	78.0867
3	4		33.2803	41.798	46.4916	92.08	135.082	127.095	148.973	114.784																						73.7175	81.8083	115.271	131.165	46.6563	313.852	211.063	189.988	57.2287
4	1		32.0575	21.2318	59.1624	51.3435	130.096	55.585	182.313	72.784																						26.4533	113.891	54.07	126.487	75.4019	123.882	210.847	239.601	70.8792
3	4		36.6085	46.3317	130.807	127.906	178.979	110.199	134.394	165.396																						118.933	92.9121	69.2452	222.012	165.234	63.8996	125.497	383.498	233.799
4	4		23.8565	46.0555	103.068	35.4215	166.316	50.9417	209.194	67.6142																						51.3714	91.2332	65.6243	189.31	103.312	149.025	284.308	268.9	243.532
3	1		77.8909	28.2802	189.631	55.2537	232.715	84.0939	266.139	87.0727																						150.883	121.771	49.6965	84.7322	96.7448	128.295	263.819	111.298	201.29
5	2		81.4356	20.9886	86.8007	55.1034	218.344	48.7428	229.64	52.7673																						124.843	68.1343	64.5858	162.347	268.177	84.7167	299.224	136.086	204.999
4	2		73.2543	60.216	204.899	58.7736	163.933	46.1695	215.599	53.0216																						47.4843	81.4805	42.7143	283.407	206.805	161.159	152.702	150.054	169.159
6	3		30.6245	76.1779	161.027	102.582	166.176	169.808	210.87	145.267																						29.7023	99.8759	93.689	66.0068	138.271	141.259	197.543	212.594	124.232
2	3		71.9505	50.6619	121.393	74.6985	169.913	119.88	217.405	136.207																						78.4293	131.642	116.732	148.167	199.46	124.741	168.092	166.333	78.1374
3	3		46.8728	42.3761	75.9883	93.6567	128.486	59.8019	173.078	105.2																						112.126	66.758	78.4395	124.533	147.238	26.0294	266.772	311.083	42.7974
3	2		113.419	43.6858	96.0338	102.801	174.129	111.461	131.099	107.267																						60.2554	77.9941	87.047	128.593	191.869	75.2931	203.319	257.601	61.738
3	2		70.9291	18.0935	157.465	40.7238	145.294	97.8727	373.23	110.166																						103.118	124.638	60.756	213.961	141.728	63.7625	356.893	155.397	78.0271
3	4		31.0045	16.938	110.266	72.6134	181.51	102.529	164.593	151.42																						84.318	164.599		177.357	339.199	60.7226	245.456	309.706	157.142
4	4		17.0372	41.4868	53.2464	48.4136	128.016	33.4638	221.044	57.0775																						122.004	40.5669		75.6998	203.879	468.404	286.489	217.259	72.9834
4	1		22.0647	47.7967	140.854	51.1534	180.5	177.388	207.298	143.371																						139.967	53.2779		232.513	36.5294	111.194	377.795	196.794	107.795
2	2		36.2158	34.9063	193.39	109.233	245.614	106.548	256.326	138.611																						67.5697	64.4278		233.257	135.69	85.2747	157.311	115.941	75.2276
4	2		27.8836	37.2099	112.353	78.1293	262.311	135.235	215.19	184.858																						33.6018	83.7968		110.656	133.742	160.42	274.693	323.167	126.204
4	2		75.6734	7.97066	98.0767	28.1639	147.41	45.4239	281.598	76.5214																						186.017	106.233		48.1045	169.596	334.969	98.4454	214.61	209.135
4	4		81.4278	33.8812	140.08	51.1459	264.508	51.6775	256.722	69.8094																						139.201	231.722		138.859	86.2477	239.402	266.229	222.258	64.727
3	4		70.6623	24.0761	128.892	67.5299	184.92	82.5458	271.709	107.749																						125.267	140.731		72.654	217.577	58.2469	282.246	329.701	121.521
6	2		96.6269	14.4414	168.711	38.3152	265.547	102.159	83.0432	88.3789																						85.9612	138.098		132.547	96.6628	73.5075	201.244	220.597	50.66
3	1		48.5208	28.1321	109.887	35.8212	97.3103	85.6158	109.847	66.711																						47.8768	220.794		174.192	139.844	166.894	271.97	225.651	29.2885
4	3		30.8659	39.978	109.797	81.7199	138.027	90.9783	164.324	105.046																						70.8534	70.1792		259.921	261.36	32.5328	236.674	320.193	62.103
3	2		61.8853	47.6043	131.994	71.3096	170.11	96.7655	139.906	103.596																						106.072	121.555		124.839	155.295	73.2292	116.16	153.401	167.943
3	5		48.9647	36.5452	119.87	52.9566	148.215	92.0835	194.965	88.8585																						146.994	144.822		110.951	188.938	39.1448	253.197	389.416	117.622
5	3		89.0778	20.9926	145.957	43.3674	225.956	50.4314	132.747	64.0273																						114.71	74.0385		124.62	174.164	87.3295	315.105	293.746	258.129
4	4		42.0016	27.209	118.445	62.4806	133.095	105.754	129.242	99.7819																						28.2331	139.919		174.351	162.578	64.141	356.096	137.793	242.487
5	4		79.2255	27.0752	139.046	42.8482	113.064	57.1337	191.26	65.5804																						43.5276	131.794		150.281	137.812	71.0137	191.806	414.065	114.771
6	2		79.4455	49.1246	94.084	71.7391	145.596	117.837	137.821	127.102																						26.3443	90.1976		170.202	95.3795	52.2573	230.188	317.393	48.3895
3	2		29.3025	31.0021	100.337	58.7129	134.233	96.8018	139.836	145.486																						121.716	57.1068		44.7853	175.874	131.825	127.933	296.768	95.0849
6	5		28.7357	65.9703	74.1478	76.0565	104.85	125.445	102.364	150.93																						150.855	35.4944		123.059	136.871	30.9413	57.1914	321.447	195.351
3	3		100.953	41.5523	110.777	89.752	115.934	88.6926	142.904	77.7294																						98.4492	32.2595		125.895	90.4099	40.3338	231.585	543.492	141.199
4	2		63.0494	62.4259	76.1216	59.8979	143.661	49.496	233.605	46.3786																						88.4542	23.2086		63.2263	159.243	32.2588	204.74	207.321	143.839
4	3		54.7102	29.8856	132.13	93.1836	224.945	106.534	217.003	122.441																						215.951	34.0986		118.853	208.855	41.6828	110.052	388.625	330.243
3	2		40.7859	28.9585	109.09	44.283	218.012	79.1035	153.633	108.622																						135.736	105.852		237.272	121.427	54.0058	113.002	226.876	121.84
5	2		60.0532	21.3984	90.1152	82.0739	159.691	65.5635	158.609	57.0223																						87.4694	225.405		324.924	192.212	27.8144	431.608	259.021	51.6187
3	5		16.7	27.9651	57.859	81.9294	98.8336	128.981	217.653	114.817																						154.615	42.043		194.389	116.263	39.8442	136.447	136.958	258.173
2	2		38.5678	31.4253	108.337	50.1621	187.611	44.7159	139.675	62.6113																						62.1035	68.6386		123.409	284.201	50.6218	176.373	128.03	206.199
3	3		28.3725	53.4675	114.792	162.163	127.578	187.548	184.262	206.008																						228.391	139.322		286.263	203.71	33.6852	425.297	258.554	459.047
6	3		41.4967	56.6893	109.911	69.2638	157.526	84.5006	132.597	80.5418																						36.6617	73.1778		225.882	115.345	62.8422	259.088	206.69	50.0559
3	2		24.3523	72.3147	62.9926	118.741	114.398	291.908	199.973	221.858																						247.601	165.379		220.959	93.6473	51.4511	268.447	160.494	39.5821
3	2		38.3811	48.7705	106.455	154.96	245.453	185.875	131.306	124.173																						109.774	133.891		439.503	20.7272	34.6639	249.706	296.736	83.0502
3	4		23.7981	55.1738	70.2178	98.4121	111.922	94.6701	176.613	148.618																						158.769	70.353		147.724	164.486		187.086	149.178	170.873
4	7		64.0758	38.3887	143.28	57.6752	157.745	50.5588	114.819	47.7588																						62.0993	145.204		140.505	263.37		282.046	244.158	100.48
2	2		39.2161	44.5898	116.746	55.9662	94.9623	68.8792	177.81	84.1834																						63.4008	173.764		308.45	142.28		285.289	117.096	135.633
3	5		76.9391	44.9697	102.337	90.7131	142.443	137.928	187.52	160.016																						77.6952	101.607		93.9193	152.258		409.608	48.0775	67.6166
4	4		37.5891	67.3353	145.402	112.172	171.733	115.287	186.685	110.318																						66.7123	231.613		89.0353	324.656		375.119	257.044	54.0058
3	4		56.1473	23.303	100.408	59.5169	150.08	66.1486	177.498	58.6041																						50.2452	118.973		206.378	204.513		288.112	256.932	74.6214
5	2		42.7664	77.2101	180.498	147.67	243.571	166.748	171.98	154.611																						57.9169	108.984		105.109	191.477		120.713	353.676	130.9
3	5		51.8395	57.1395	156.682	78.9754	145.038	82.7733	143.41	80.8492																						61.222	88.514		181.144	176.709		191.097	178.104	42.4868
4	3		70.7537	50.8743	116.856	92.5917	133.624	88.7543	159.81	79.8459																						42.9309			199.831	110.046		358.808	424.758	14.9026
3	5		29.3095	62.4878	146.814	76.2814	196.987	66.7048	156.893	94.531																						65.1763			63.5315	196.545			296.828	109.782
3	3		71.0683	61.4919	134.973	104.261	146.228	150.245	133.61	109.394																						75.7099			75.2894	116.951			103.785	28.3309
3	2		13.6734	18.3419	84.7863	73.2824	132.504	103.007	138.988	121.417																						126.757			90.9817	205.257			77.8306	21.0754
4	4		18.5251	33.951	98.8599	70.1551	109.753	72.9866	93.2496	111.243																						85.0041			200.83	138.313			241.203	74.9651
2	5		30.8801	57.7994	99.5484	66.3895	112.06	64.1886	135.631	74.6503																									52.713	300.429			258.149	169.886
4	7		58.6175	30.0739	122.01	53.7797	134.918	84.4991	155.583	81.3546																									116.785	127.134			241.911	109.763
2	7		27.9456	31.3315	66.9051	94.9501	171.732	67.3829	164.655	98.7585																									116.649	248.523			155.128	109.103
3	3		55.1013	41.0992	88.4057	63.0845	131.394	77.9545	219.516	78.6469																									173.013	246.973			202.421	97.4054
1	4		35.4578	74.8121	89.1557	113.954	137.735	111.747	214.427	149.805																									318.16	205.811			56.8869	65.5327
5	3		51.867	54.7381	100.851	98.8379	231.332	121.692	254.612	109.715																									89.0471	164.375			276.764	43.7011
5	1		52.7757	30.3694	92.0017	98.2766	205.299	55.5479	177.106	55.86																									45.1534	90.4096			100.094	55.323
2	4		21.6416	21.6171	78.7551	65.2643	210.136	58.5862	123.12	54.6184																									93.5242	108.646			284.889	67.83
3	4		21.9466	21.6118	57.3835	80.1036	122.908	81.807	174.181	74.9272																									97.7457	147.479			295.444	72.4767
4	3		72.9309	14.5671	164.377	75.2815	90.9451	76.2609	222.815	90.9594																									109.028	105.019				96.142
4	4		25.6097	35.1836	120.747	63.5842	137.248	73.3818	208.89	58.5165																									97.283	133.65
4	3		32.7573	41.0213	92.095	84.9769	199.419	112.368	125.814	130.753																									150.298	152.832
5	4		22.7331	28.8744	82.3933	70.9267	194.927	81.6481	218.564	95.7336																									190.393	63.1432
3	2		55.9991	38.1924	165.798	73.868	126.992	112.682	157.966	125.831																									230.898	144.625
3	2		92.3037	24.9304	157.231	70.4642	224.801	66.7024	298.45	54.7512																									98.6389	49.4907
4	2		43.3733	44.7747	99.8087	54.5063	228.413	86.7075	188.793	111.146																									56.6402	158.162
4	3		48.117	33.5495	154.285	71.2816	176.638	52.591	214.831	75.9693																									54.8247
5	4		25.345	48.2724	88.4068	38.0417	222.893	62.5781	171.509	75.7033																									286.568
2	3		31.0855	60.7863	106.24	53.9592	139.509	95.615	300.017	78.6318																									203.665
4	3		41.9264	28.1546	135.414	58.5628	170.128	62.9651	121.352	69.0715																									98.854
5	7		37.0183	28.3334	96.1805	60.082	161.588	86.9327	157.891	95.4576																									225.17
3	4		23.8876	46.8326	144.33	106.675	165.545	119.25	128.235	124.076																									108.933
4	4		32.0962	73.6461	199.547	135.419	346.192	165.687	165.111	163.777																									33.5103
4	5		16.8965	57.6967	124.877	122.207	121.155	107.727	158.951	114.346																									196.952
5	2		26.4253	36.4711	92.6834	81.6683	170.663	126.316	122.828	98.6769
6	6		56.4424	47.3659	104.443	108.929	131.577	97.0906	171.994	88.5155
3	4		37.4233	58.2312	61.8824	86.9257	143.425	163.634	211.978	169.18
6	5		37.4797	69.0377	134.706	56.2722	199.744	98.1611	188.326	158.321
7	7		40.0602	53.7322	121.918	101.276	146.716	155.441	108.756	137.336
3	4		43.1819	71.3102	70.2638	97.528	138.03	109.986	239.972	137.65
5	3		47.4154	49.6507	133.781	74.8277	202.571	121.569	167.736	126.064
5	5		37.1296	55.0771	106.351	135.136	335.9	131.585	145.865	116.285
3	5		28.3727	44.0347	108.516	93.7052	203.113	54.5222	244.232	53.6409
3	4		38.3939	32.1026	149.047	52.5859	159.884	65.4797	148.49	68.2675
5	4		67.8648	71.8525	134.938	164.213	242.619	92.1502	186.502	93.7921
4	5		15.0875	41.7557	76.1657	57.1466	144.051	91.2392	195.508	83.6743
3	3		78.78	26.2664	201.707	86.0794	166.384	99.395	384.087	148.707
4	3		20.3452	77.246	116.074	128.292	256.414	166.313	193.717	190.749
3	4		19.552	91.2115	117.797	102.037	112.701	131.608	294.243	70.2514
3	3		45.6675	65.6854	161.627	147.683	224.244	144.888	169.3	145.656
4	3		79.2914	19.5784	75.3644	111.93	156.185	195.378	325.461	213.135
3	3		37.4164	22.6937	157.248	96.8564	156.75	83.1397	172.447	105.671
4	2		39.3833	50.4502	125.14	70.6048	164.675	69.1325	141.074	81.5069
3	4		59.6129	45.9618	196.924	60.0216	153.884	128.651	267.096	113.571
4	2		184.14	40.7942	132.44	89.313	373.021	91.397	238.379	104.669
7	4		39.4995	46.7858	163.885	59.8436	149.157	55.9711	202.748	49.5635
6	5		32.9946	67.3347	293.498	112.869	258.713	93.5568		98.3112
6	3		121.454	41.3601	92.0988	158.427	155.05	163.306		148.411
7	4		125.388	41.3728	181.911	93.9137	220.638	104.263		96.0693
5	5		96.2908	41.9423	146.018	98.5269	158.683	139.29		121.857
4	1		121.634	16.8801	243.813	60.5564	160.256	143.751		153.675
	3		59.1832	37.3489	173.612	130.24	265.229	149.313		158.797
	2		137.305	46.9723	133.766	74.3454	220.189	91.0765		143.423
	3		88.8926	42.3934	165.987	40.6972	111.485	36.1736		22.7628
	3			43.1603	178.783	98.145		84.7803		84.4079
	3			67.2286	130.323	125.755		110.744		87.762
	3			61.0132		129.682		139.769		160.26
	4			46.1737		86.0763		50.3574		63.5302
	5			25.9776		89.6311		140.242		142.425
	2			22.8041		58.4902		68.1011		88.0982
	1			38.2082		91.0737		94.2635		113.46
	5			25.8244		106.55		97.2671		84.4074
	5			36.4217		58.782		114.282		153.615
	4			66.489		126.376		130.835		41.0253
	3			114.675		110.916		59.6862		174.917
	2			87.5665		119.329		137.36		138.73
	7			43.2036		202.095		139.369		189.645
	4			33.2404		76.4606		181.344		116.11
	3			49.939		110.214		84.4452		109.329
	4			64.8031		165.643		78.4098		98.0739
	3			68.7024		111.424		181.192		194.467
	2			73.8949		137.672		165.668		167.087
	5			100.753		116.789		134.402		153.289
	3			65.3166		74.3009		113.084		105.965
	1			49.3583		109.122		86.5147		92.4777
	5			44.3007		68.4677		119.39		113.867
	4			67.886		79.159		110.521		162.847
	5			74.3265		85.1123		90.4304		89.3841
	2			103.929		159.95		112.334		115.321
	5			113.226		116.771		173.144		208.833
	8			58.9382		54.9771		142.47		116.457
	2			56.2435		78.8222		49.5721		55.2042
	3			79.9724		115.829		58.4423		68.9838
	3			48.5301		94.288		115.509		97.2032
	6			52.338		121.519		104.939		129.762
	5			59.9425		93.479		145.059		151.935
	1			71.9482		81.8463		148.307		150.783
	1			52.5349		76.3075		56.4831		55.1572
				60.8664		58.6436		81.2003		78.2
				91.3304		43.4824		74.8056		49.4209
								103.499		96.3623

## Sheet: Fig.4
Fig 4b			Fig 4c					Fig 4e
WT	3SA		WT		3SA			F-actin				Paxillin
94.1176	94.7368		Hours	Length	Hours	Length		Cyst		Protrusion		Cyst		Protrusion
91.6667	100		24	231.285	13.3333	64.3735		WT	3SA	WT	3SA	WT	3SA	WT	3SA
100	95.8333		6.5	109.725	2.5	64.4329		0.267252	0.335901	0.217912	0.215373	0.348109	0.371493	0.122556	0.0779429
	96.1538		24	117.681	1.91667	66.2973		0.269329	0.380034	0.215281	0.160123	0.290539	0.412488	0.121391	0.0403629
			18	121.189	3.58333	78.8532		0.263546	0.243505	0.245095	0.100337	0.378385	0.483205	0.135059	0.052704
			24	183.312	1.08333	43.1126		0.25599	0.276679	0.184625	0.0771536	0.4381	0.374723	0.187153	0.0137934
			17.4167	77.1441	5.83333	95.6492		0.362472	0.303294	0.297798	0.122159	0.338532	0.369615	0.169553	0.0388137
			12.75	86.1037	19.5	84.5864		0.321259	0.264428	0.26918	0.0923843	0.356586	0.333604	0.154796	0.0368018
			12.75	67.295	6.41667	53.9787		0.311657	0.350279	0.268276	0.138474	0.359614	0.459268	0.121372	0.0595614
			24	259.928	1.66667	82.3619		0.316132	0.376904	0.2544	0.211987	0.33836	0.36682	0.0911969	0.0508091
			24	214.504	1.33333	56.1915		0.253828	0.32868	0.182534	0.265622	0.401481	0.46005	0.120153	0.125513
			15.75	76.2133	0.833334	63.48		0.309498	0.307144	0.32883	0.173876	0.292281	0.462898	0.137225	0.0982979
			15.75	78.1135	4.41667	115.873		0.294882	0.311135	0.262286	0.216394	0.377771	0.225162	0.141775	0.0547389
			21.0833	88.3628	1.75	68.557		0.287503	0.304303	0.308035	0.118689	0.32108	0.286847	0.192557	0.0194346
			21.0833	94.4065	2.16667	75.2956		0.274394	0.321992	0.190522	0.251853	0.396838	0.370851	0.134943	0.139711
			13.5	182.244	3.08333	72.9834		0.291413	0.26757	0.229813	0.166072	0.277305	0.37402	0.120377	0.0754295
			13.5	134.548	24	80.3726		0.325104	0.263104	0.130534	0.147345	0.27432	0.320117	0.107549	0.0440121
			13.5	52.8381	3.66667	86.4239		0.328002	0.337215	0.219707	0.121373	0.367038	0.289571	0.101513	0.0233497
			24	112.966	8.58333	145.399		0.291392	0.35469	0.210646	0.126487	0.350784	0.402704	0.169901	0.0230385
			21.75	51.2277	8.25	109.099		0.289467	0.278014	0.196397	0.209943	0.328234	0.361301	0.168503	0.13101
			24	211.446	1.75	64.6392		0.430419	0.297161	0.435942	0.115189	0.340154	0.425703	0.0982028	0.0265341
			24	88.0281	4.75	67.887		0.426248	0.295818	0.371275	0.185682	0.400594	0.391251	0.174348	0.0900758
			5.91667	231.054	3.41667	60.5316		0.304453	0.308808	0.282923	0.108024	0.364973	0.409236	0.181856	0.0645507
			15	84.7327	12.25	137.26		0.385126	0.32126	0.177851	0.194998	0.440062	0.309125	0.0673731	0.087041
					3.58333	21.0195		0.293758	0.320849	0.339332	0.254469	0.332828	0.393622	0.172735	0.137499
					4.58333	100.74		0.314046	0.300559	0.247575	0.194881	0.369542	0.367471	0.0901934	0.128523
					9.33333	86.0706		0.259449	0.264764	0.232657	0.359216	0.339459	0.442482	0.12319	0.0920315
					2.16667	80.2304		0.26815	0.354253	0.272093	0.122472	0.326844	0.383079	0.145054	0.0342821
					3.83333	61.6073		0.30613	0.314593	0.25984	0.258246	0.432307	0.371911	0.0781984	0.0939676
					7.41667	58.9536		0.362163	0.302386	0.124623	0.22451	0.402538	0.325906	0.00786368	0.080638
								0.249017	0.348425	0.220428	0.189221	0.39971	0.445503	0.125848	0.1107
								0.20438	0.424511	0.219716	0.260296	0.435555	0.398701	0.154854	0.119152
									0.319814		0.148606		0.315737		0.0109623
									0.308956		0.147295		0.320542		0.0127085
											0.271054				0.169838

## Sheet: Fig.5
Fig 5a		Fig 5b																	Fig 5d
See supp. Table 2 for raw values			Wt (4 wks)					Wt (5 wks)					3SA (5 wks)						4 wk Wt Bad	5 wk Wt Bad	5 wk 3sa Bad	4 wk Wt P112	5 wk Wt P112	5 wk 3sa P112	4 wk Wt mTOR	5 wk Wt mTOR	5 wk 3sa mTOR	4 wk Wt PmTOR	5 wk Wt PmTOR	5 wk 3sa PmTOR	4 wk Wt 4EBP1	5 wk Wt 4EBP1	5 wk 3sa 4EBP1	4 wk Wt p65-4EBP1	5 wk Wt p65-4EBP1	5 wk 3sa p65-4EBP1	4 wk Wt p37/46-4EBP1	5 wk Wt p37/46-4EBP1	5 wk 3sa p37/46-4EBP1	4 wk Wt EIF4E	5 wk Wt EIF4E	5 wk 3sa EIF4E	4 wk Wt s6k	5 wk Wt s6k	5 wk 3sa s6k	4 wk Wt Ps6k	5 wk Wt Ps6k	5 wk 3sa Ps6k
		Bad_pS112	0.971287	1.02611	0.950108	0.940101	1.00692	0.96088	0.98857	0.760064	0.8282	0.862787	0.656379	0.680696	0.670128	0.65223	0.712991		1.5772	1.48198	1.30469	0.967739	0.668147	0.002581	0.835959	0.788851	0.975867	0.563748	1.00863	1.62377	0.829962	0.520783	1.77352	0.918042	1.57507	0.8746	1.2491	1.16091	0.49884	1.21974	0.934322	1.17303	1.10056	0.735267	0.873491	1.12908	0.682123	1.11151
		mTOR	1.0648	1.01243	1.03058	1.05305	1.11036	1.10722	1.08516	0.784381	1.1442	0.998915	0.802966	0.698003	0.78127	0.726347	0.649984		1.05016	1.07503	1.34613	0.948593	0.471721	0.000733	0.859396	1.04467	1.07528	0.888941	0.801415	1.58537	0.879366	1.16901	1.03515	0.586204	1.21643	0.899317	0.930208	0.391134	0.578475	0.950828	1.11631	0.97489	0.849043	0.876594	1.1284	1.05354	0.816699	1.26574
		4E-BP1	0.971287	0.99858	0.924654	0.92752	1.00012	0.82048	0.847484	0.452238	0.718181	0.842633	1.1411	1.12164	1.02881	0.98868	1.02455		0.885583	1.55994	1.71129	1.00338	0.643214	0.001477	0.804036	0.762731	1.20159	1.08939	1.1832	0.995857	1.30306	0.827611	0.881813	0.923667	1.25462	0.925819	0.846062	0.443274	0.621027	0.966372	1.37529	1.03559	1.06636	0.92058	0.812011	0.917887	1.11195	1.04422
		eIF4E	1.00189	1.01243	0.928394	1.01586	1.03924	0.856771	0.898562	0.438767	0.600565	0.761645	0.941554	1.00623	1.08697	1.03835	1.02061		0.785065	1.20256	1.43042	1.35904	0.867658	0.002102	1.41368	1.15402	1.08191	1.43929	0.904455	0.75361	0.630127	1.32651	0.959091	1.08163	2.17499	0.867903	1.30793	0.548865	0.554859	0.961494	1.24324	0.971712	1.10184	0.666642	0.727453	1.01047	0.9227	0.920156
		GCN5L2	0.992498	0.985361	0.903043	0.905506	0.933256	1.63613	0.936681	1.26402	1.13912	1.1403	0.675842	0.71995	0.766238	0.886955	0.797538		0.701992	1.06638		0.72124	0.524027		1.08693	0.963784		1.01862	1.46067		1.35749	0.964027		1.49046	2.03414		0.666707	0.590476		0.901569	1.62547		0.882201	0.783938		0.889027	1.00743
		MCT4	0.895956	0.901387	1.12781	0.964527	0.992013	1.07027	1.1802	1.58516	1.78467	1.86241	0.94469	1.11598	0.878341	1.05517	0.970898
		Gab2	0.881744	0.917912	0.870364	0.936441	1.00633	0.899956	0.92399	0.348296	0.706214	0.742042	1.10981	1.19449	1.13431	0.966919	1.0238
		VASP	0.830973	0.866638	0.895024	0.943726	0.917398	0.841589	0.940163	0.624252	0.787862	0.791883	1.09998	1.20438	0.979441	0.845818	1.07076
		Fig 5c
			Wt (4 wks)					Wt (5 wks)					3SA (5 wks)
		mTOR_pS2448	0.946098	1	1.00883	0.958756	0.90691	1.14206	1.09158	1.29474	1.21124	0.962054	1.17348	1.37223	1.1084	1.10002	1.27227
		4E-BP1_pS65	1.09141	1.01387	1.13875	1.15153	1.1261	1.13889	1.2105	2.29062	1.41442	1.2784	0.798259	0.751942	1.01848	0.975401	0.870521
		eIF4E_pS209	0.969453	1.00024	0.998488	0.986227	0.890652	1.05893	1.09311	2.94233	1.49883	1.19626	1.00363	0.872606	0.814207	0.823031	0.848848
[truncated: 20 more columns]

## Sheet: Fig.6
Fig 6a										Fig 6b													Fig 6c
4EBP1/eIF4E				eIF4G/eIF4E						eIF4E				4E-BP1				pS65-4E-BP1					Cyst			Protrusion
Parental	WT	3SA		Parental	WT	3SA				Cyst		Protrusion		Cyst		Protrusion		Cyst		Protrusion			Parental	WT	3SA	Parental	WT	3SA
1.31604	1.4	2.78947		0.287736	0.323016	0.122967				WT	3SA	WT	3SA	WT	3SA	WT	3SA	WT	3SA	WT	3SA		0.331969	0.535906	0.434272	0.366557	0.744693	0.51035
1.52809	2.05769	3.34104		0.317791	0.295065	0.142857				0.185345	0.231106	0.185781	0.123232	0.0650659	0.155251	0.0863644	0.0850745	0.172159	0.249225	0.204337	0.157436		0.439452	0.43062	0.424473	0.434209	0.592354	0.594967
1.66438	1.35604	2.41346		0.236686	0.250888	0.07732				0.17245	0.155509	0.136606	0.114982	0.21366	0.136736	0.197085	0.194863	0.265596	0.208855	0.260483	0.0880984		0.178274	0.603972	0.433054	0.311294	0.90097	0.345649
				0.300921	0.31145	0.121233				0.470129	0.437016	0.338318	0.31099	0.229001	0.152084	0.136964	0.0923625	0.168825	0.202204	0.158795	0.171653		0.274344	0.197355	0.260228	0.306891	0.51448	0.144043
				0.517413	0.453769	0.291946				0.356234	0.457009	0.344354	0.363747	0.107509	0.159066	0.0809434	0.147763	0.217973	0.243244	0.22422	0.151986		0.229254	0.673481	0.265628	0.277292	1.56186	0.197794
										0.462731	0.404079	0.405378	0.300867	0.150166	0.153674	0.108358	0.136527	0.222396	0.201316	0.254314	0.0915614		0.715701	0.756662	0.423572	0.693107	0.71914	0.427901
										0.433233	0.659053	0.360515	0.376485	0.123202	0.157417	0.132294	0.0788064	0.229345	0.164414	0.25898	0.193461		0.399483	0.388691	0.381344	0.446169	0.760307	0.200481
										0.356456	0.684734	0.281652	0.215753	0.0614956	0.106898	0.105582	0.0801976	0.319699	0.134722	0.397242	0.0707039		0.347465	0.318911	0.479394	0.30961	0.349244	0.512717
										0.393629	0.246325	0.177931	0.019861	0.173528	0.174175	0.139547	0.0892599	0.313945	0.23779	0.173782	0.0199803		0.666512	0.909091	0.381033	0.949267	0.700311	0.363221
										0.346145	0.249626	0.231936	0.0192741	0.105553	0.0802565	0.0374431	0.0509471	0.251672	0.15121	0.246564	0.0204181		0.686371	0.421317	0.203026	1.21484	0.845173	0.229006
										0.339283	0.296972	0.187543	0.0493615	0.16481	0.123463	0.111507	0.256025	0.371521	0.227828	0.273022	0.0603779		0.165201	0.472682	0.384546	0.429132	0.768403	0.444391
										0.349814	0.508592	0.26548	0.326499	0.146137	0.138286	0.149974	0.106269	0.166208	0.168294	0.186838	0.145192		0.421023	0.429882	0.423135	0.552096	0.482955	0.261646
										0.212998	0.15222	0.147058	0.068529	0.135881	0.0996176	0.095184	0.102998	0.155987	0.148786	0.183184	0.118004		0.672031	0.436578	0.38242	1.54599	0.670978	0.265643
										0.181278	0.238678	0.161194	0.0736924	0.0760709	0.145568	0.0815862	0.139941	0.20315	0.218589	0.200188	0.194584		0.306252	0.740007	0.435534	0.581032	1.72445	0.423871
										0.165572	0.113531	0.26528	0.074184	0.117538	0.17644	0.167966	0.104471	0.141004	0.184177	0.253754	0.116082		0.393649	0.548934	0.5782	1.00538	0.81256	0.292157
										0.168977	0.138543	0.133123	0.113838	0.175081	0.190087	0.161127	0.0899971	0.214499	0.169647	0.208012	0.0969464		0.424397	0.348186	0.428111	0.402333	0.30801	0.26782
										0.17641	0.179854	0.200381	0.0813661	0.126283	0.12518	0.00708973	0.0522386	0.20694	0.221115	0.227754	0.121658		0.370266	0.527462	0.10212	0.43931	0.579194	0.0971132
										0.176118	0.128852	0.225006	0.0400151	0.214992	0.195327	0.143209	0.280844	0.201353	0.245436	0.255057	0.0917104		1	0.423531	0.538061	1.34753	0.346624	0.632947
										0.193559	0.204204	0.179936	0.115509	0.213831	0.183568	0.217946	0.0605693	0.307665	0.42328	0.25772	0.191864		0.689625	0.625324	0.430127	0.548579	0.696989	0.703895
										0.24598	0.20885	0.19191	0.0855766	0.155547	0.122057	0.187174	0.110166	0.274294	0.318028	0.245104	0.089541		0.401041	0.327749	0.431173	0.587605	0.572148	0.614218
										0.17035	0.281411	0.154706	0.0731031	0.125816	0.206962	0.162592	0.0768619	0.227378	0.332153	0.174989	0.126614		0.715232	0.321126	0.273874	1.02396	0.500248	0.265457
										0.154937	0.135687	0.129809	0.115942	0.179017	0.178899	0.12414	0.10483	0.276453	0.120906	0.302401	0.108636		0.337495	0.281528	0.219615	0.648248	0.313228	0.243003
										0.211541	0.1225	0.205251	0.0510647	0.0759452	0.16554	0.0699983	0.162956	0.471179	0.127954	0.260592	0.0423738		0.352137	0.37489	0.177317	0.489721	1.0253	0.12821
										0.175999	0.161519	0.210867	0.108168	0.0533003	0.168462	0.0664042	0.0969699	0.187702	0.205777	0.23916	0.152867		0.587624	0.240102	0.249433	0.880541	0.497938	0.287043
										0.277611	0.203131	0.190984	0.170893	0.0905644	0.258018	0.0932915	0.168596	0.296993	0.260369	0.232649	0.125463		0.516974	0.296745	0.318972	0.772324	0.423183	0.414329
										0.27513	0.13619	0.217491	0.161109	0.0864129	0.124862	0.13069	0.0941014	0.27967	0.391733	0.273883	0.227174		0.26121	0.280542	0.19229	0.305794	0.371534	0.157257
										0.274735	0.114379	0.221334	0.0728618	0.0841736	0.147197	0.110567	0.0623477	0.417442	0.266589	0.388985	0.119056		0.659966	0.426383	0.609297	0.814886	0.738276	0.46123
										0.328418	0.103649	0.204576	0.0687174	0.142673	0.139554	0.151119	0.102433	0.405591	0.305662	0.364361	0.179637		0.853279	0.488477	0.203636	0.8557	1.12028	0.165444
										0.254708	0.064142	0.169716	0.0895846	0.154711	0.17865	0.0980835	0.15974	0.188177	0.150649	0.244353	0.143724		0.408554	0.399522	0.469605	0.674753	0.735579	0.391145
										0.226242	0.0746784	0.23001	0.05468	0.183419	0.149788	0.151205	0.201208	0.182109	0.135421	0.161874	0.107867		0.314264	0.25699	0.438111	0.670122	0.395379	0.749453
										0.318291	0.123097	0.29036	0.00658795	0.164994	0.134576	0.0993016	0.0959276	0.295292	0.319441	0.223063	0.018754		0.290693	0.692335	1	0.541242	1.05812	0.681395
										0.412857	0.232736	0.275849	0.208172	0.229001	0.217689	0.173069	0.14039	0.222983	0.318028	0.175252	0.0859451		0.387331	0.622235	0.203712	0.539136	0.780004	0.106351
										0.348663	0.196401	0.321966	0.2112	0.107509	0.2311	0.260901	0.188901	0.299012	0.332153	0.471414	0.0603423		0.38498	0.496993	0.0774266	1.14444	0.328423	0.129631
										0.272154	0.279841	0.162404	0.174512	0.126283	0.152084	0.142335	0.110465	0.160337	0.305662	0.171788	0.208682		0.357647	0.202891	0.369724	1.51109	0.202614	0.603853
										0.284725	0.347298	0.149654	0.271742	0.213831	0.159066	0.132847	0.0670666	0.172159	0.319441	0.168702	0.135976		0.345084	0.345663	0.433054	0.411122	0.268974	0.093859
										0.313979	0.295499	0.289183	0.243497	0.155547	0.123463	0.288285	0.158933	0.222983	0.318028	0.154916	0.0223222		0.242584	0.603972	0.260228	0.583855	0.501977	0.370903
										0.276508	0.303051	0.22744	0.290313	0.179017	0.145568	0.127608	0.096064		0.318028		0.0744813		0.331969	0.197355	0.381033	0.394445	0.582391	0.390299
										0.394078	0.238636	0.220433	0.22742	0.154711	0.12518	0.126861	0.349251		0.318028		0.248417		0.439452	0.673481	0.203026	0.48215	1.0929	0.282037
										0.261426	0.348611	0.141346	0.265112	0.183419	0.183568	0.454028	0.7						0.274344	0.756662	0.428111	0.481377	1.08125	0.368597
										0.418166	0.340537	0.201281	0.244757	0.126283	0.122057	0.134318	0.134533						0.715701	0.318911	0.538061	0.981995	0.365246	0.423494
										0.259813	0.324314	0.173529	0.187334		0.206962		0.0848649						0.399483	0.909091	0.430127	1.06542	1.41179	0.592544
										0.264687	0.417922	0.244611	0.232424		0.16554		0.470101						0.672031	0.421317	0.273874	0.650978	1.0311	0.395654
										0.214253	0.528325	0.145475	0.273762		0.217689		0.106655						0.393649	0.472682	0.219615	1.19601	1.22985	0.288052
										0.577017	0.440442	0.243733	0.171122		0.2311		0.172136						0.424397	0.429882	0.177317	1.24883	0.476213	0.131836
										0.304379	0.403405	0.182824	0.378578		0.145568		0.147552						0.370266	0.436578	0.19229	0.370187	0.410659	0.0316786
										0.22873	0.523732	0.162026	0.286113		0.12518		0.107944						0.352137	0.527462	0.609297	0.556543	0.81101	0.458096
										0.261844	0.284125	0.227845	0.378203		0.183568		0.347815						0.516974	0.423531	1	0.585619	0.496549	0.337027
										0.358071	0.447777	0.187301	0.374266		0.183568		0.558474						0.26121	0.625324	0.203712	0.305658	1.16404	0.362549
										0.308777	0.400561	0.174012	0.233778										0.659966	0.321126	0.369724	0.572138	0.3533	0.616169
										0.232409	0.283432	0.109297	0.0983915										0.387331	0.281528	0.433054	0.878893	1.18903	0.217419
										0.419362	0.323729	0.1775	0.289971										0.38498	0.280542	0.381033	0.957794	0.800032	0.364506
										0.348874	0.298382	0.142049	0.355922										0.345084	0.426383	0.203026	0.61985	2.82481	0.276304
										0.4287	0.259547	0.196397	0.329743										0.274344	0.488477	0.430127	0.373646	1.09759	0.606215
										0.374148	0.218854	0.143226	0.277955										0.399483	0.25699	0.273874	0.483415	1.66702	0.350849
										0.495661	0.318297	0.269693	0.24086										0.424397	0.496993	0.219615	0.873834	1.33093	0.0962726
										0.193644	0.289776	0.183766	0.236623										0.26121	0.345663	0.177317	0.442618	0.392021	0.0437972
										0.20199	0.339517	0.167958	0.289197										0.387331	0.603972	1	0.404772	0.805122	0.969407
										0.240331	0.348024	0.25554	0.23177											0.423531	0.219615		0.811075	0.204853
										0.211268	0.379573	0.30365	0.419504											0.625324	0.177317		0.544465	0.266502
										0.415139	0.383167	0.170429	0.39013											0.281528	0.177317		1.05816	0.115221
										0.370606	0.240594	0.179294	0.165274											0.345663			0.523552
										0.217345	0.333991	0.122158	0.374962											0.423531			0.713461
										0.438687	0.260067	0.170581	0.13853											0.625324			2.03319
										0.349452	0.20885	0.205021	0.0962958
										0.185345	0.281411	0.161671	0.0437579
										0.412857	0.103649	0.284536	0.0952007
										0.276508	0.123097	0.230143	0.0740681
										0.394078	0.279841	0.20846	0.223959
										0.232409	0.347298	0.169725	0.192448
										0.348874	0.324314	0.141634	0.0254186
										0.4287	0.440442	0.237161	0.200768
										0.495661	0.284125	0.251286	0.158902
										0.217345	0.400561	0.157981	0.343792
										0.438687	0.283432	0.216306	0.195915
										0.232409	0.323729	0.20887	0.288541
											0.259547		0.286725
											0.333991		0.288157
											0.260067		0.157561
											0.20885		0.012431
											0.440442		0.113954
											0.284125		0.215226
											0.400561		0.039355
											0.20885		0.0823123
											0.400561		0.210618
											0.20885		0.155425

## Sheet: Fig.7
Fig 7a													Fig 7c							Fig 7d							Fig 7f
WT			3SA										WT	3SA	WT	3SA	WT	3SA		WT	3SA	WT	3SA	WT	3SA			WT																3SA
No shRNA	Ctr shRNA	4E-BP1 shRNA	No shRNA	Ctr shRNA	4E-BP1 shRNA								No shRNA		Ctr shRNA		4E-BP1 shRNA			No shRNA		Ctr shRNA		4E-BP1 shRNA			Day 3	32.6087	34.375	20.9302	31.4286	26.4706	34.1463	16.2162	25	17.6471	30.7692	27.5	20.6897	24.3243	27.0833	20	18.8679	10.7692	6.94444	8.10811	5	12.3288	10.6061
1.0578	0.916149	0.060951	0.928668	0.785369	0.08709								24	24	24	2	24	21		231.285	64.3735	161.342	151.465	56.5123	37.4303		Day 6	52.6316	44.186	48.8372	53.7037	34.6939	28.5714	44.7368	45.098	42.8571	40.625	33.3333	38.0952	44	30.4348	46.1538	28.5714	18.6667	20.339	21.0526	24.0741	20.2381	30.137
1.35748	1.23889	0.05212	0.825841	1.01321	0.057111								13	5	24	4	24	24		109.725	64.4329	41.9042	126.797	38.9935	33.251		Day 8	55.8824	56.25	73.5294	77.5	72.973	51.3514	86.3636	85.1064	75.8621	68.4211	80.6452	79.1667	69.697	45	63.7931	78.5714	33.3333	36.6667	40.2597	42.3729	21.875	45.7447
0.584724	0.579274	0.042019	0.541653	0.482278	0.088125								24	4	15	3	19	20		117.681	66.2973	75.3021	55.1829	20.8036	55.0442
													24	7	24	7	22	23		121.189	78.8532	82.8578	89.9041	49.8347	41.7016		Fig 7g
													24	2	24	15	24	24		183.312	43.1126	127.522	50.3489	26.5226	31.1234			WT
													24	12	24	12	23	24		77.1441	95.6492	198.235	60.876	30.1502	17.5449		Day 3	36.2877	42.6822	44.1375	58.6019	61.7379	48.3357	48.258	40.285	60.1625	56.5374	99.0523	50.9262	74.7087	46.9565	56.9954	65.7559	36.096	81.4264	78.2503	43.6434	48.9215	47.0521
													24	24	24	10	24	24		86.1037	84.5864	105.51	63.5049	32.1767	72.4762		Day 6	125.904	413.673	170.977	145.944	126.205	219.77	246.418	159.551	214.04	163.149	198.653	185.749	144.005	75.0988	75.9836	214.968	237.659	155.564	134.395	293.036	126.14	157.88
													24	13	24	15	24	23		67.295	53.9787	131.268	58.4061	41.5693	53.904		Day 8	578.354	360.704	357.709	131.41	232.196	401.139	132.932	99.8857	257.951	329.89	69.6745	128.605	143.185	344.944	245.495	303.375	207.076	193.085	243.973	206.122	315.411	251.327
													24	3	24	5	24	24		259.928	82.3619	88.1015	58.4299	64.5113	28.2212
													24	3	24	7	24	24		214.504	56.1915	101.422	45.9507	27.0598	52.2529
													24	2	17	24	24	24		76.2133	63.48	125.065	40.0504	46.9401	12.2447
													24	9	24	13	24	22		78.1135	115.873	176.79	75.0283	28.6828	31.1003
													24	4	24	8	23	19		88.3628	68.557	118.458	118.423	44.5128	25.7557
													24	4	24	3	24	24		94.4065	75.2956	147.833	47.5981	18.6713	28.9586
													24	6	24	5	24	22		182.244	72.9834	67.3984	64.8094	32.3887	17.4925
													24	24	11	3	24	24		134.548	80.3726	100.912	33.2357	24.247	37.8311
													24	7	24	17	24	24		52.8381	86.4239	252.289	50.4239	30.1423	17.2269
													24	17	24	14	24	20		112.966	145.399	215.822	35.8424	118.047	26.3746
													24	17	24	7	24	24		51.2277	109.099	80.9645	66.7636	51.8603	36.2305
													24	4	24	18	24	24		211.446	64.6392	92.4143	60.6465	64.7446	27.8672
													24	10	24	16	24	24		88.0281	67.887	125.334	103.272	52.5347	28.6848
													12	7	24	24	24	23		231.054	60.5316	143.875	73.9655	47.1349	51.5721
													24	24	24	15	24	19		84.7327	137.26	104.649	103.735	19.9385	37.5556
													23	7	24	9	24	21		135.102	21.0195	94.3725	70.1641	32.0288	24.4895
													24	9	23	11	24	24		121.175	100.74	82.277	53.979	51.8447	26.9649
													24	19	24	17	24	23		99.9975	86.0706	83.256	49.5873	24.5984	18.0602
													24	4	24	19		24		138.923	80.2304	83.4587	77.1697		26.5226
													24	8	23	7				135.6	61.6073	90.566	84.0018
													24	15	24	4				89.4955	58.9536	117.169	90.6944
													23	10	24	4				98.8617	60.686	65.4061	77.5725
													24	18	24	11				123.199	91.1474	52.6009	36.6509
													24	13						142.493	90.8578
													19	15						86.0383	89.8586
													24	17						155.657	76.9222
													23	18						101.837	119.555
													24	21						72.6541	91.8936
													24	5						130.396	49.8349
[truncated: 975 more columns]

## Sheet: Supp Fig.1
Supp Fig 1d										Supp Fig 1e						Supp Fig 1f
Wt (4 wks)	Wt (5 wks)	Bad-/- (5 wks)	BadS155A (5 wks)	Bad3SA (5 wks)	Wt (8 wks)	Bad-/- (8 wks)	BadS155A (8 wks)	Bad3SA (8 wks)		Wt (4 wks)	Wt (5 wks)	Bad-/- (5 wks)	BadS155A (5 wks)	Bad3SA (5 wks)		Wt (4 wks)	Wt (5 wks)	Bad-/- (5 wks)	BadS155A (5 wks)	Bad3SA (5 wks)
4	5.40552	4.20924	4.27691	3.69344	3.56996	3.28213	4.0926	3.91642								10	21	21	10	14
4.81394	6.28243	3.4436	3.50495	2.67975	3.64637	3.81118	4.42475	4.07327		0.0769252	0.0881302	1.62771	0.0469252	0.0496676		6	20	16	14	10
4.25191	4.32901	6.18751	3.1223	4.83659	4.37259	2.9095	5.00392	5.43247		0.072867	0.286108	0.546953	0.0595014	0.316842		11	17	22	11	4
4.30373	6.78313	4.53971	2.55173	2.70143	4.51269	3.46177	4.70569	3.15883		0.133324	0.353975	0.421828	0.0999307	0.651925		13	20	12	18	16
4.4293	4.84124	3.48909	4.32111	4.08464	4.27701	3.48733	4.82472	4.51711		0.0914266	0.101925	0.467313	0.209806	0.518615		6	15	17	13	13
3.67612	5.36859	4.92666	4.30663	2.62803	4.37933	2.80122	4.19806	4.67709		0.0749169	0.0520499	0.112867	0.150651	0.336898		13	21	16	8	18
4.80258				1.99772	5.17195	4.16298	3.74806	2.19228		0.0864958	0.0646399	0.167839	0.115166	0.381759		11				8
					5.39174	3.46834	4.28736	3.35473		0.102105	0.104778	0.728463	0.120803	0.411413
					3.92173	3.86752	3.69779	3.18415		0.0512188	0.290623	0.186704	0.280443	0.526745
					4.71156	4.2349	4.77853	2.42999		0.0490859	0.204446	0.438823	0.377244	0.51108
						3.76703	5.29173	2.72308		0.132493	0.214155	0.261856	0.167452	0.853449
								3.63418		0.184834	0.129224	0.31838	0.397922	0.593269
										0.0871745	0.110166	0.351967	0.0296953	0.700194
										0.0309695	0.09759	0.635166	0.289806	0.531177
										0.0528947	0.0826731	0.286316	0.0823961	0.179875
										0.099446	0.460097	0.27536	0.515693	0.273144
										0.293546	0.164044	0.18133	0.0378947	0.0935457
										0.0954432	0.208781	0.136607	0	0.706247
										0.175789	0.0798061	0.508864	0.0324515	0.392188
										0.117479	0.112341	0.0715097	0.00642659	0.327465
										0.0455956	0.103947	0.177839	0.108075	0.422258
										0.127798	0.101759	0.455665	0.381856	0.363573
										0.0318421	0.264404	0.428324	0.0781025	0.163532
										0.16018	0.185499	0.17651	0.113186	0.341648
										0.0939889	0.121828	0.165125	0.111676	0.0533102
										0.104654	0.0407341	0.159529	0.22687	0.120346
										0.25144	0.0760665	0.174751	0.13338	0.172562
										0.0728532	0.216177	0.0736288	0.0517452	0.364432
										0.105776	0.328934	0.251524	0.0784072	0.575332
										0	0.135332	0.229114	0.100582	0.369224
										0.176288	0.0959141	0.0862604	0.0788643	0.308407
										0	0	0.851634	0.100637	0.15108
										0.550152	0.852784	0.11313	0.0834765	0.508255
										0.100194	0.542798	0.382105	0.128947	0.376468
										0.370554	0.487729	0.30241	0.445637	0.24259
										0.151371	0.134335	0.110263	0.103476	0.0417313
										0.158837	0.152909	0.145346	0.0574931	0.327022
										0.523864	0.394488	0.152507	0.120014	0.344252
										0	0.499391	0.141039	0.466468	0.244861
										0.0325069	0.354986	0.0393629	0.0657341	0.365679
										0.207133	0.639155	0.169903	0.0907618	0.559321
										0.177299	0.479238	0.0580332	0.0970776	0.326177
										0.135263	0.470277	0.0594321	0.155609	0.0585873
										0.055097	0.406579	0.0678809	0.129114	0.367535
										0.18795	0.327756	0.101967	0.0177978	0.154058
										0.150319	0.412091	0.124294	0.0478116	0.111399
										0.119266	0.220679	0.101066	0.264238	0.278643
										0.158546	0.0249584	0.101011	0.148961	0.567687
										0.196994	0	0.174488	0.427507	0.230443
										0.176288	0.887327	0.130457	0.376939	0.194931
										0.152022	0.163643	0.223684	0.11615	0.174238
										0.234792	0.365097	0.184972	0.200734	0.217521
										0.149668	0.253006	0.187507	0.160637	0.117756
										0.308684	0.243643	0.956787	0.0992521	0.182978
										0.134681	0.550526	0.348476	0.117091	0.351399
										0.109501	0.151413	0	0.189335	0.0565651
										0.157548	0.16651	0.0407756	0.228712	0.0227978
										0.0371468	0.0313712	0.132022	0.123684	0.128643
										0.0778947	0.0762188	0.147909	0.15133	0.161953
										0.440776	0.127382	0.358823	0.151413	0.251565
										0.197992	0.187978	0.122396	0.0783934	0.202008
										0.310748	0.202064	0.209931	0.102548	0.413463
										0.266191	0.219543	0.199681	0.202008	0.39223
										0.2209	0.159557	0.262922	0.239363	0.119404
										0.104792	0.274792	0.157507	0.294571	0.390554
										0.212299	0.0154709	0.117978	0.302784	0.415706
										0.37759	0.481219	0.0653047	0.239958	0.108532
										0.193809	0.596579	0.127091	0.307258	0.278269
										0.151288	0.172341	0.182036	0.381551	0.429114
										0.151122	0.314307	0.135332	0.135568	0.669404
										0.156233	0.266884	0.176468	0.00355956	0.178657
										0.144543	0.383172	0.265734	0.317465	0.0775346
										0.242604	0.169266	0.192271	0	0.36097
										0.247091	0.113476	0.0894044	0.613435	0.0925208
										0.374737	0.247562	0.32464	0.00775623	0.253241
										0.126787	0.713726	0.148518	0.534044	0.334418
										0.490263	0.315402	0.299848	0.16892	0.174224
										0.201177	0.238255	0.275859	0.517258	0.359945
										0.149584	0.156136	0.276039	0.30723	0.337244
										0.260457	0.0954432	0.309986	0.21626	0.545305
										0.30169	0.0957202	0.213006	0.10982	0.339183
										0.494307	0.301108	0.223934	0.612507	0.520249
										0.161357	0.181884	0.222881	0.238227	0.215139
										0.0589751	0.148296	0.252798	0.172133	0.613255
										0.142382	0.0680055	0.128213	0	0.163934
										0.180443	0.844335	0.205277	0.178532	0.182521
										0.224737	0.360956	0.143338	0.00469529	0.553878
										0.280374	0.333269	0.0924931	0.454751	0.369307
										0.162548	0.120346	0.237036	0.526579	0.177438
										0.119404	0.162175	0.0454017	0.679377	0.255332
										0.203795	0.149834	0.189958	0.295582	0.299861
										0.225859	0.206177	0.251413	0.209931	0.146385
										0.201427	0.283629	0.172964	0.349474	0.0976731
										0.331981	0.196316	0.156717	0.105873	0.505166
										0.085374	0.000734072	0.14662	0.342909	0.404017
										0.231482	0.172091	0.279446	0.329266	0.222548
										0.169432	0.138961	0.108906	0.155152	0.132161
										0.0848199	0.254488	0.359391	0.109751	0.066759
										0.0940997	0.0117867	0.135983	0.220097	0.0571191
										0.0910111	0.106191	0.136967	0.179307	0.157299
										0.225166	0.101496	0.414654	0.558698	0.105249
										0.221579	0.35928	0.30982	0.77741	0.520346
										0.359363	0.387036	0.174848	0.319875	0.192742
										0.246468	0.189931	0.681039	0.248518	0.140914
										0.163144	0.146994	0.149598	0.397839	0.0610111
										0.266094	0.0715651	0.24169	0.394017	0.20669
										0.216094	0.279501	0.104238	0.36313	0.0983934
										0.275069	0.414681	0.253892	0.204875	0.101745
										0.218989	0.187742	0.14115	0.497022	0.116856
										0.117493	0.258712	0.0462604	0.283352	0.217368
										0.17838	0.411898	0.283463	0.365762	0.146898
										0.164654	0.372825	0.108213	0.716427	0.116163
										0.309848	0.243781	0.132258	0.294834	0.0600139
										0.229183	0.149044	0.130429	0.441731	0.470443
										0.215637	0.0936565	0.160942	0.0620637	0.0962465
										0.144958	0.165277	0.318061	0.15572	0.0576731
										0.164695	0	0.369114	0.399501	0.122839
										0.245928	0.188698	0.118629	0.668144	0.0900277
										0.144889	0.440942	0.26349	0.120457	0.138449
										0.237673	0.50054	0.191745	0.152715	0.106302
										0.115443	0.0792382	0.333186	0.0663296	0.188878
										0.161274	0.00283934	0.162645	0	0.586551
										0.132285	0.124598	0.138089	0.157175	0.115208
										0.425554	0.038338	0.184834	0.394321	0.210388
										0.145942	0.400097	0.260235	0.231662	0.0471468
										0.163767	0	0.218726	0.348753	0.182147
										0.0400554	0	0.197936	0.507853	0.064072
										0.131122	0.194183	0.170734	0	0.0822022
										0.0323546	0.255651	0.422147	0.260263	0.130956
										0.147465	0.104654	0.360139	0.16464	0.0872022
										0.0975208	0.147022	0.0792798	0.243795	0.0880471
										0.212244	0.142881	0.190166	0.411108	0.118573
										0.236302	0.141468	0.257756	0.383213	0.0555679
										0.140055	0.0606094	0.106565	0.648961	0.113809
										0.126163	0.0961773	0.0877424	0.222438	0.28813
										0.0914681	0.104612	0.307382	0.211551	0.466731
										0.321814	0.0806787	0.2259	0.382452	0.113393
										0.228407	0.16374	0.0279224	0.10464	0.0840166
										0.149778	0.269349	0.452756	0.0811496	0.449557
										0.101524	0.297244	0.134848	0.10133	0.079169
										0.0959834	0.111136	0.071108	0.149058	0.13241
										0.116177	0.252036	0.198255	0.460457	0.200235
										0.0608587	0.257964	0.837091	0.31241	0.0754986
										0.108352	0.326191	0.190028	0.0804017	0.351302
										0.161662	0.106828	0.10687	0.205789	0.319044
										0.17	0.150042	0.498352	0.0919252	0.254488
										0.0986704	0.154114	0.345125	0.603864	0.232091
										0.116648	0.0932271	0.180762	0.0780194	0.141177
										0.181884	0.134307	0.27054	0.208767	0.176704
										0.248172	0.0462188	0.106662	0.145679	0.158657
										0.153587	0.0208172	0.184972	0.268684	0.268532
										0.0804294	0.117465	0.182867	0.175512	0.508961
										0.171468	0.133989	0.192992	0.102535	0.275374
										0.173019	0.120845	0.10885	0.19536	0.310526
										0.212396	0.0465374	0.217756	0.111427	0.271053
										0.154432	0.0958449	0.586316	0.284806	0.202812
										0.21482	0.0922715	0.440499	0.091482	0.106454
										0.0751247	0.372271	0.341828	0.0875208	0.104861
										0.0849861	0.280651	0.275609	0.0897645	0.361814
										0.143421	0.159404	0.126468	0.198393	0.239432
										0.0483795	0.0603878	0.281343	0.134861	0.448366
										0.101413	0.167216	0.096856	0.112479	0.27795
										0.209294	0.0890443	0.141177	0.121524	0.728864
										0.213338	0.0890028	0.22741	0.249307	0.273643
										0.135249	0.114474	0.139806	0.178006	1.10391
										0.16036	0.137285	0.186094	0.224681	2.45325
										0.140485	0.26403	0.264848	0.21295	0
										0.448006	0.150859	0.172521	0.283809	0.820249
										0.622978	0.0768144	0.263213	0.627701	0.6741
										0.175319	0.0693352	0.503795	0.189474	0.687327
										0.208102	0.125277	0.301247	0.149751	1.00306
										0.281911	0.323476	0.56	0.104986	0.534391
										0.0986981	0.130582	0.373864	0.174557	0.307604
										0.0946953	0.0374931	0.219654	0.134737	0.231233
										0.392008	0.116884	0.113823	0.430042	0.174848
										0.164432	0.185222	0.412701	0.414834	0.128241
										0.112853	0.0705402	0.127258	0.198449	0.654017
										0.612909	0.138934	0.194488	0.328269	0.252465
										0.094723	0.108324	0.0762465	0.157341	0.138338
										0.375997	0.15759	0.137839	0.403199	0.0692105
										0.150845	0.157812	0.310042	0.171468	0.143864
										0.238172	0.0930748	0.202812	0.202438	0.122548
										0.32597	0.00099723	0.253878	0.147687	0.0516759
										0.0333241	0.143657	0.165568	0.185803	0.130499
										0.141773	0.173199	0.118809	0.460249	0.0802355
										0.233615	0.375402	0.250706	1.09841	0.258643
										0.095	0.123393	0.381205	0.494141	0.0420914
										0.353186	0.109363	0.106884	0.218255	0.0973546
										0.0969806	0.0963712	0.111482	0.270776	0.105
										0.170734	0.191662	0.279391	0.291662	0.00307479
										0.367535	0.0738643	0.305485	0.290623	0.122105
										0.239127	0.0720222	0.127424	0.475346	0.057964
										0.29108	0.207507	0.185139	0.385582	0.13126
										0.540014	0.0908449	0.231801	0.453573	0.0178809
										0.224017	0.144321	0.175208	0.455734	0.305914
										0.287493	0.108366	0.250554	0.242507	0.00695291
										0.518435	0.137618	0.339252	0.321704	0.345374
										0.14162	0.141454	0.609723	0.358116	0.212825
										0.285748	0.0380886	0.262548	0.248795	0.0959141
										0.569072	0.176994	0.332078	0.523283	0.496122
										0.440637	0.125194	0.230582	0.279377	0.216759
										0.31144	0.177618	0.188269	0.185526	0.699114
										0.498393	0.188809	0.249834	0.35946	0.181454
										0.698324	0.0664681	0.176496	0.497188	0.570305
										0.316662	0.0392798	0.151274	0.348546	0.372715
										0.182867	0.32849	0.171953	0.359432	0.517147
										0.282839	0.0989889	0.281039	0.193934	0.364723
										0.651274	0.335471	0.377313	0.125665	0.127327
										0.174349	0.262036	0.259626	0.120083	0.186634
										0.469183	0.112299	0.129848	0.0900277	0.218476
										0.446205	0.145748	0.347909	0.197645	0.0462188
										0.161801	0.180055	0.0983518	0.277853	0.0300277
										0.157465	0.2991	0.150817	0.103338	0.460886
										0.044723	0.156607	0.222548	0.399751	0.10187
										0.454958	0.0741967	0.127659	0.443476	0.123435
										0.299917	0.344765	0.174626	0.275042	0.0552216
										0.181163	0.193089	0.199183	0.357008	0.1059
										0.0583934	0.0845014	0.242382	0.0620776	0.0742105
										0.0971884	0.228726	0.165776	0.0685734	0.352313
										0.18644	0.30223	0.180471	0.32054	0.136953
										0.197008	0.101247	0.442562	0.347659	0.0701385
										0.357452	0.110443	0.260873	0.300679	0.191066
										0.421994	0.190028	0.313767	0.38367	0.0794183
										0.380263	0.0471191	0.17133	0.275512	0.0740997
										0.273186	0.140859	0.0667452	0.229668	0.0966066
										0	0.0255817	0.106233	0.731565	0.247936
										0.2109	0.172008	0.082867	0.693019	0.161343
										0.142368	0.314252	0.285845	0.23036	0.191884
										0.401427	0.110665	0.19644	0.26403	0.0801385
										0.0970083	0.356953	0.276662	0.411371	0.146357
										0.175665	0.132618	0.179737	0.367618	0.180983
										0.179695	0.0292244	0.17126	0.411136	0.164972
										0.131399	0.103089	0.0856648	0.221163	0.0783518
										0	0.0645568	0.226981	0.1559	0.0965789
										0.0743629	0.201288	0.181828	0.0866898	0.11385
										0.112327	0.126302	0.21633	0.182742	0.0941967
										0.1991	0.224695	0.35795	0.196191	0.181911
										0.148116	0.0798338	0.0575485	0.455125	0.183033
										0.134751	0.221717	0.255235	0.23367	0.255499
										0.0480609	0.130914	0.124307	0.339183	0.0372853
										0.208463	0.173324	0.188296	0.509044	0.724169
										0.0551801	0.194515	0.274543	0.0931025	0.746842
										0.0805956	0.233989	0.220706	0.111939	0.673047
										0.137562	0.266911	0.232424	0.262576	0.350512
										0.0295291	0.146039	0.15295	0.257604	0.27338
										0.0902909	0.0972853	0.203102	0.0596953	0.108393
										0.0988227	0.177465	0.470623	0.459197	0.143629
										0.178213	0.236842	0.218241	0.17831	0.157507
										0.0964681	0.182465	0.109737	0.219612	0.12097
										0.216066	0.292299	0.196994	0.269945	0.17626
										0.259543	0.0816898	0.145554	0.45428	0.162299
										0.10813	0.109889	0.104806	0.144321	0.176496
										0.102881	0.16928	0.171066	0.12349	0.497313
										0.427618	0.182105	0.120014	0.311939	0.187285
										0.130263	0.168172	0.25295	0.166911	0.391704
										0.0911496	0.450886	0.309543	0.15036	0.449044
										0.11446	0.190222	0.226648	0.324751	0.357507
										0.119238	0.194211	0.187673	0.38705	0.691385
										0.119584	0.139446	0.24795	0.57133	0.321898
										0.136537	0.171219	0.0840997	0.339543	0.367036
										0.184529	0.218823	0.206066	0.132687	0.47795
										0.0700416	0.0948615	0.0819668	0	0.182396
										0.167465	0.350069	0.215028	0.844003	0.972022
										0.122978	0.0751524	0.240637	0.56151	0.629183
										0.509709	0.264945	0.363532	0.429349	0.309695
										0.331399	0.107535	0.195069	0.108712	0.115914
										0.352064	0.453144	0.259557	0.397922	0.595305
										0.279169	0.240914	0.300305	0.229972	0.450097
										0.395997	0.116551	0.128033	0.16018	0.037313
										0.328047	0.0609141	0.18187	0.087867	0.239681
										0.302604	0.218241	0.119848	0.37295	0.202327
										0.467105	0.0605679	0.517452	0.393033	0.449501
										0.185485	0.466801	0.42928	0.367438	0.377424
										0.391122	0.312895	0.146108	0.445886	0.309598
										0.289391	0.192562	0.43446	0.522936	0.656607
										0.6	0.201413	0.482825	0.214224	0.518116
										0.324737	0.0665374	0.154321	0.477299	0.592327
										0.390914	0.451039	0.316288	0.179889	0.371122
										0.0378532	0.25428	0.294557	0.124335	0.411177
										0.125457	0.153989	0.140693	0.0726454	0.252604
										0.105568	0.210983	0.0534211	0.147327	0.739848
										0.191704	0.188546	0.200416	0.110277	0.506745
										0.12115	0.144737	0.141773	0.343019	0.484529
										0.347604	0.494945	0.110125	0.518629	0.167909
										0.0432271	0.244183	0.752175	0.394114	0.391357
										0.125693	0.178033	1.11614	0.14	0.263989
										0.0939889	0.0454017	0.141607	0.331607	0.0681717
										0.0775069	0.057036	0.0622022	0.0740997	0.261731
										0.0856648	0.283823	0.125651	0.0475623	0.47133
										0.180734	0.348864	0.286565	0.190055	0.141773
										0.362562	0.0722853	0.17392	0.0631579	0.253601
										0.528144	0.237521	0.0736981	0.151122	0.44831
										0.205139	0.573532	0.482327	0.123476	0.609931
										0.278961	0.16133	0.0610111	0.0990028	0.204778
										0.16964	0.0486704	0.0702909	0.151634	0.154058
										0.311094	0.0552632	0.100471	0.257202	0.541648
										0.273047	0.153047	0.223089	0.230693	0.529058
										0.233213	0.109681	0	0.485942	0.1141
										0.0665512	0.16133	0.0688781	0.187729	0.473435
										0.293546	0.249903	0.125485	0.274017	0.460997
										0.288019	0.252368	0.112535	0.322936	0.629584
										0.08259	0.362632	0.223809	0.120679	0.438476
										0.275609	0.572978	0.165706	0.0528393	0.878809
										0.211122	0.178476	0.273615	0.497936	0.656136
										0.137008	0.10572	0.522119	0.188892	0.478352
										0.148947	0.135042	0.398518	0.152936	0.252382
										0.426953	0.152396	0.707299	0.212548	0.843684
										0.248767	0.399875	0.48151	0.254446	0.42133
										0.208629	0.31151	0.460416	0.350152	0.47151
										0.380942	0.165679	0.531856	1.10738	0.219474
										0.348892	0.115997	0.204003	0.471884	0.0907895
										0.323767	0.0758033	0.417715	0.256385	1.20467
										0.201177	0.5591	0.193698	0.219446	0.505402
										0.373463	0.0564543	0.170111	0.301066	0.865125
										0.137548	0.787992	0.131066	0.341801	0.599446
										0	0.0992521	0.373795	0.317895	0.289404
										0.0168975	0.0134211	0.240346	0.289972	0.469183
										0.0432133	0.177022	0.041108	0.985222	0.412258
										0.119848	0.0460665	0.127064	0.117645	0.510831
										0	0.165554	0.0891136	0.307825	0.461163
										0.188795	0.15813	0.15615	0.392825	0.0962465
										0.578061	0.0580055	0.504972	0.125956	0.0451524
										0.342216	0.261842	0.241856	0.315734	0.0895568
										0.154127	0.226066	0.135429	0.142341	0.126205
										0.326066	0.0853463	0.24108	0.279654	0.14856
										0.321634	0.143795	0.183989	0.390776	0.14536
										0.400125	0.104543	0.136302	0.306953	0.213324
										0.305665	0.10338	0.148698	0.294571	0.129432
										0.460388	0.284127	0.340693	0.407368	0.205914
										0.0960665	0	0.236745	0.51795	0.355208
										0.127133	0.17795	0.569127	0.112936	0.652521
										0.469127	0.695789	0.285914	0.38036	0.20331
										0.158546	0.144404	0.277438	0.32115	0.231233
										0.397133	0.229155	0.164127	0.609321	0.332424
										0.055554	0.160332	0.103864	1.19338	0.102604
										0.0526039	0.0732964	0.420166	0.463504	0.219972
										0.322355	0.0270083	0.263906	0.154584	0.353061
										0.135706	0.084072	0.586634	0.55777	0.551745
										0.250249	0.328199	0.760388	0.256717	0.371413
										0.0930748	0.138657	0.267812	0.242909	0.577244
										0.209058	0.17856	0.27874	0.193684	0.0442659
										0.195693	0.212396	0.314404	0.414363	0.0700693
										0.151967	0.0860526	0.364488	0.593823	0.371163
										0.293823	0.35885	0.460208	0.337756	0.249612
										0.259141	0.334723	0.221884	0.247327	0.11392
										0.125083	0.109945	0.377244	0.399778	0.00282548
										0.235886	0.165609	0.283324	0.309723	0.0390305
										0.141745	0.139307	0.235693	0.252659	0.13446
										0.125069	0.11518	0.203213	0.477645	0.00103878
										0.51597	0.112327	0.108684	0.300512	0.111565
										0.194834	0.429266	0.126801	0.212618	0.170623
										0.212008	0.135305	0.0848061	0.166205	0.0373546
										0.402521	0.242493	0.243684	0.768892	0.275166
										0.219834	0.221482	0.205083	0.677091	0.0967313
										0.158878	0.0752078	0.195873	0.178989	0.337715
										0.15946	0.0761496	0.0840028	0.327493	0.163019
										0.593324	0.0236288	0.31741	0.105512	0.262382
										0.206634	0.175886	0.104404	0.497964	0.381676
										0.361496	0.0670914	0.24813	0.394529	0.112992
										0.252078	0.0777562	0.291177	0.255374	0.155305
										0.344114	0.147133	0.227798	0.126122	0.429127
										0.262493	0.0456925	0.238781	0.000720222	0.371053
										0.124446	0.176136	0.13446	0.782867	0.128504
										0.506967	0.0746814	0.299072	0.438975	0.513213
										0.110139	0.113643	0.190111	0.308601	0.107327
										0.477964	0.143435	0.0672992	0.117064	0.307562
										0.477521	0.114058	0.307175	0.426094	0.44633
										0.457493	0.181579	0.277258	0.205402	0.373172
										0.186066	0.377175	0.444252	0.237465	0.330859
										0.463961	0.227521	0.464709	0.255609	0.183934
										0.361634	0.161343	0.256468	0.364488	0.252202
										0.216911	0.0785873	0.357091	0.15759	0.0963158
										0.269446	0.0999307	0.287175	0.215679	0.339889
										0.82572	0.0879501	0.487784	0.279806	0.268781
										0.281399	0.184571	0.32831	0.0608864	0.202258
										0.258033	0.191136	0.588158	0.50903	0.345332
										0.00980609	0.128629	0.345817	0.20356	0.399266
										0.286953	0.0582133	0.282798	0.205028	0.171468
										0.31608	0.237188	0.263476	0.292036	0.40108
										0.247133	0.297964	0.356371	0.0791413	0.389418
										0.83946	0.139848	0.444945	0.55867	0.386163
										0.443837	0.126634	0.343338	0.223587	0.572188
										0.0816759	0.100803	0.458684	0.439086	0.820402
										0.25759	0.197202	0.390817	0.161247	0.428767
										0.286053	0.177507	0.271454	0.683712	0.257355
										0.345319	0.275623	0.514543	0.362535	0.476482
										0.277424	0.117521	0.262922	0.282493	0.25151
										0.105568	0.0854432	0.316745	0.538629	0.120055
										0.125776	0.224931	0.321994	0.428629	0.114349
										0.438047	0.145485	0.20597	0.237825	0.410582
										0.22626	0.137244	0.449945	0.41892	0.305942
										0.177147	0.14428	0.259224	0.497798	0.211994
										0.455097	0.0566066	0.142133	0.561163	0.294668
										0.0760388	0.0937535	0.256274	0.191704	0.174474
										0.116343	0.159931	0.286787	0.864141	0.501856
										0.104114	0.0434765	0.16741	0.435069	0.17144
										0.20223	0.278241	0.0931302	0.0620637	0.178241
										0.0861357	0.167673	0.0354848	0.192825	0.37928
										0.421994	0.0597368	0.489446	0.080097	0.085
										0.0957341	0.152701	0.328102	0.262368	0.312216
										0.173989	0.202036	0.183726	0.228573	0.189986
										0.626787	0.163047	0.0813712	0.356634	0.130028
										0.324224	0.14446	0.114391	0.531357	0.15597
										0.158753	0.0914127	0.563283	3.67234	0.222715
										0.342909	0.241025	0.631967	0.262964	0.249238
										0.209044	0.132729	0.278906	0.224861	0.187632
										0.146994	0.17874	0.167798	0.103449	0.0917175
										0.339917	0.0473684	0.222008	0.11133	0.281939
										0.172922	0.0572715	0.541454	0.0946122	0.107992
										0.226939	0.158837	0.418837	0.0015374	0.0651524
										0.135582	0.140083	0.298698	0.102853	0.120471
										0.268629	0.0876593	0.106191	0.216898	0.0902909
										0.104501	0.315194	0.186468	0.0479363	0.0521191
										0.232715	0.0534626	0.214875	1.77169	0.112853
										0.131911	0.133061	0.176953	0.479238	0.270817
										0.00777008	0.0684072	0.479737	0.077133	0.182105
										0.210319	0.136717	0.0515235	0.0552909	0.061759
										0.138726	0.0518837	0.112341	0.036759	0.255457
										0.208961	0.18162	0.28428	0.0877562	0.069169
										0.151496	0.310609	0.356191	0.242812	0.210083
										0.153546	0.0739058	0.39928	0.164861	0.236108
										0.0936288	0.0516205	0.0587119	0.237784	0.144709
										0.111828	0.167798	0.389141	0.089723	0.0612327
										0.129474	0.588906	0.426828	0.301898	0.356648
										0.132659	0.202839	0.314571	0.288643	0.103767
										0.105152	0.1559	0.149958	0.238019	0.402576
										0.170693	0.0856371	0.197299	0.487452	0.566856
										0.352548	0.0752078	0.23795	0.838767	0.424806
										0.10856	0.190582	0.364834	0.327701	0.289349
										0.426427	0.142729	0.111413	0.0865789	0.30651
										0.0800554	0.053144	0.356108	0.357895	0.22651
										0.262078	0.236759	0.315125	0.281025	0.20169
										0.0982825	0.0372022	0.277465	1.04044	0.358767
										0.214571	0.184681	0.182313	0.385651	0.255706
										0.070928	0.0872576	0.304875	0.630194	0.432881
										0.128546	0.118033	0.275499	0.774584	0.383463
										0.0778255	0.0839197	0.200762	0.318712	0.86482
										0.181191	0.222535	0.313435	0.669792	0.403033
										0.135623	0.218587	0.208587	0.243144	0.3691
										0.229557	0.222133	0.0637396	0.102479	0.426731
										0.122576	0.434751	0.22982	0.101205	0.218961
										0.198324	0.0576593	0.134017	0.250249	0.174211
										0.114668	0.293283	0.15338	0.57331	0.373089
										0.0600693	0.0980886	0.0422992	0.256302	0.167327
										0.089169	0.249986	0.105665	0.587992	0.115139
										0.113823	0.156856	0.324044	0.126593	0.170069
										0.351108	0.169391	0.275402	0.121898	0.271662
										0.0421745	0.359321	0.23115	0.206551	0.292493
										0.0345014	0.209211	0.35072	0.308019	0.0879363
										0.0379501	0.158172	0.20615	0.166413	0.150028
										0.0953324	0.0713712	0.325831	0.132244	0.339515
										0.207673	0.220152	0.390845	0.391634	0.385429
										0.0983795	0.210789	0.271496	0.134543	0.103324
										0.3441	0.416981	0.352715	0.279418	0.246053
										0.168241	0.0974792	0.26464	0.0781579	0.273684
										0.456233	0.158657	0.335983	0.0914543	0.174917
										0.123837	0.0614681	0.243809	0.119848	0.144404
										0.321496	0.185235	0.135055	0.261219	0.248934
										0.246634	0.244003	0.506537	0.185	0.218726
										0.0749307	0.483366	0.129848	0.392355	0.306039
										0.100332	0.138809	0.132396	0.409183	0.369598
										0.15392	0.107036	0.372618	2.7632	0.184834
										0.092036	0.334654	0.352341	0.13615	0.195983
										0.438684	0.165734	0.0541828	0.206191	0.169307
										0.193684	0.165859	0.348573	0.31518	0.484474
										0.530665	0.0459695	0.515651	0.221967	0.470512
										0.0468698	0.168753	0.206524	0.0866343	0.61982
										0.179972	0.0503047	0.275097	0.35856	0.194474
										0.345499	0.248324	0.254266	0.134349	0.1191
										0.400111	0.255873	0.60054	0.177867	0.206191
										0.19885	0.1391	0.278075	0.113144	0.186773
										0.229072	0.138615	0.296579	0.186994	0.204266
										0.285291	0.21241	0.273366	0.392355	0.49669
										0.14928	0.126842	0.613878	0.153407	0.405166
										0.0675485	0.162216	0.334321	0.499141	0.30428
										0.393476	0.130208	0.215789	0.367271	0.135845
										0.135956	0.40356	0.259737	0.825623	0.390443
										0.228823	0.0830886	0.329626	0.181565	0.291953
										0.533102	0.184183	0.190042	0.070277	0.569335
										0.0368421	0.160416	0.224584	0.40338	0.828643
										0.240651	0.112438	0.555831	0.34849	0.709238
										0.0634626	0.211787	0.642493	0.0760249	0.455249
										0.471717	0.277133	0.627535	0.371745	1.04629
										0.360706	0.129681	0	0.135471	0.156053
										0.387022	0.102922	0.255859	0.210748	0.102922
										0.196191	0.24018	0.151565	0.0852216	0.581939
										0.250042	0.13518	0.543241	0.061482	0.40669
										0.111731	0.400097	0.524003	0.170125	0.416316
										0.239917	0.0423546	0.045928	0.0739335	0.857493
										0.210388	0.138061	0.224571	0.36205	0.80777
										0.287133	0.270305	0.0822992	0.175028	1.03564
										0.0332687	0.0738089	0.283089	0.434127	0.162798
										0.122867	0.267202	0.222424	0.250512	0.483532
										0.369307	0.0454155	0.381025	0.373781	0.177452
										0	0.134211	0.233989	0.567341	0.70597
										0.327396	0.0216343	0.614626	0.0188227	0.64813
										0.302341	0.0979501	0.304681	0.492285	0.430706
										0.117022	0.262341	0.167562	0.326662	0.675609
										0.367396	0.198684	0.130471	0.279391	0.68
										0.0986981	0.0848892	0.227382	0.245845	0.209668
										0	0.171953	0.132839	0.0398338	0.188629
											0.157355	0.322645	0.0998615	0.101662
											0.0888643	0.205956	0.139584	0.555457
											0.14777	0.212036	0.15838	0.36018
											0.154252	0.454501	0.0477424	0.273075
											0.0641274	0.301731	0.0763296	0.10072
											0.394349	0.352798	0.10403	0.807604
											0.162604	0.266801	0.136274	0.107521
											0.226011	0.49874	0.0737535	0.30331
											0.152756	0.323172	0.12133	0.402175
											0.032867	0.14597	0.271302	0.241274
											0.0864958	0.150914	0.22241	0.391662
											0.171219	0.192742	0.263615	0.237867
											0.0692382	0.0953047	0.732922	0.667438
											0.167355	0.0820914	0.61	0.365637
											0.154294	0.203726	0.442285	0.842022
											0.0676454	0.455042	0.665651	0.376662
											0.254709	0.0601939	0.129723	0.281177
											0.266579	0.119889	0.282202	0.423255
											0.482964	0.217271	0.0572438	0.544086
											0.119626	0.110111	0.116925	0.441648
											0.209709	0.162673	0.167853	0.287521
											0.0916343	0.21151	0.309571	0.284377
											0.175554	0.295125	0.0845845	0.258476
											0.231136	0.129848	0.0522576	0.579751
											0.273587	0.111454	0.174391	0.199307
											0.0677008	0.687548	0.127341	0.566648
											0.134584	0.572341	0.142618	0
											0.166316	0.362507	0.6691	0.73838
											0.0974238	0.224266	0.164335	0.429446
											0.189737	0.144806	0.0509003	0.537521
											0.11759	0.106814	0.074626	0.253643
											0.194404	0.455125	0.321191	0.683324
											0.161343	0.189169	0.246247	0.648615
											0.126053	0.299778	0.121801	0.423712
											0.184875	0.447742	0.280942	0.376122
											0.147784	0.402452	0.124224	0.341842
											0.270789	0.399127	0.354571	0.255208
											0.0423961	0.305693	0.115873	0.100332
											0.0743767	0.702576	0.0808172	0.389224
											0.154931	0.204307	0.107091	0.163906
											0.131274	0.164114	0.219211	0.156205
											0.129598	0.644515	0.151524	0.402756
											0.155582	0.382327	0.0907064	0.445443
											0.202105	0.159321	0.280665	0.656482
											0.079903	0.221136	0.174404	0.444404
											0.104751	0.266551	0.346856	0.258573
											0.118421	0.306911	0.261357	0.185554
											0.107285	0.30054	0.231468	0.302258
											0.173906	0.457742	0.608269	0.127535
											0.062313	0.414266	0.611357	0.577479
											0.122341	0.0406371	0.33759	0.178809
											0.034903	0.304529	0.354127	0.226898
											0.112548	0.490734	0.33536	0.413158
											0.0362188	0.041759	0.402119	0
											0.239003	0.258795	0.358324	0
											0.149861	0.37892	0.107798	0.530097
											0.263837	0.152216	0.197922	0.488102
											0.0295568	0.16687	0.259917	1.11472
											0.299889	0.252216	0.092313	0.490734
											0.194778	0.427839	0.264723	0.372618
											0.0704848	0.151662	0.138726	0.585014
											0.131108	0.264626	0.136981	1.2424
											0.146953	0.454515	0.0811911	0.443269
											0.0825485	0.188809	0.091662	0.454404
											0.0894737	0.716205	0.216191	0.616773
											0.0684903	0.483573	0.185817	0.479695
											0.245028	0.510429	0.171911	0.151468
											0.399335	0.24705	0.111994	0.787729
											0.177521	0.123033	0.271108	0.627382
											0.204765	0.224709	0.195526	0.323767
											0.37838	0.282133	0.378476	0.54723
											0.260083	0.508407	0.153781	0.209211
											0.282839	0.289723	0.209141	1.85179
											0.481274	0.28446	0.206039	0.10054
											0.219086	0.24223	0.186773	0.265706
											0.108615	0.181994	0.022964	0.464211
											0.180665	0.443601	0.0364404	0.635997
											0.239252	0.496676	0.358199	0.487244
											0.215083	0.386967	0.121122	0.39856
											0.380471	0.535249	0.280609	1.02735
											0.429446	0.254515	0.116856	0.89108
											0.150429	0.372922	0.196205	0.508075
											0.232521	0.430014	0.0967867	0.376939
											0.0670914	0.533421	0.33723	0.351427
											0.0877562	0.308047	0.202299	0.163864
											0.0640859	0.17356	0.447756	0.542867
											0.375332	0.679903	0.0930194	0.171593
											0.0879224	0.125997	0	0.427299
											0.138726	0.317576	0.0445291	0.552909
											0.107479	0.100886	0.136634	0.74428
											0.199294	0.576385	0.544307	0.218296
											0.280097	0.424044	0.455194	0.540817
											0.383504	0.144183	0.411496	0.468352
											0.264017	0.387729	0.0888366	0.813144
											0.365956	0.410789	0.107756	0.312341
											0.258283	0.236911	0.187479	1.58515
											0.367424	0.125637	0.224612	0.465859
											0.427715	0.339515	0.182271	0.809751
											0.220249	0.34982	0.361801	0.540859
											0.588629	0.222715	0.849474
											0.369584	0.287424	0.239377
											0.171482	0.281676	0.602355
											0.368255	0.386884	0.319335
											1.03831	0.264751	0.195983
											0.33687	0.510859	0.167922
											0.081856	0.345166	0.0636288
											0.192756	0.0626593	0.265429
											0.952992	0.402493	0
											0.572202	0.469474	0
											0.230111	0.190789	0.353532
											0.264958	0.354834	0.102036
											0.153324	0.128809	0.0520499
											0.0878809	0.21054	0.0647507
											0.215554	0.521025	0.104778
											0.76072	0.0890305	0.290623
											0.0255817	0.297784	0.204446
											0.236274	0.182271	0.214155
											0.337285	0.123767	0.129224
											0.130416	0.181814	0.110166
											0.258504	0.187701	0.09759
											0.88885	0.129252	0.0826731
											0.164044	0.319169	0.460097
											0.144654	0.167756	0.164044
											0.366773	0.00256233	0.208781
											0.594931	0.0881302	0.0798061
											0.852382	0.0445706	0.112341
											0.135859	0.184391	0.103947
											0.11615	0.0431994	0.101759
											0.489931	0.200651	0.264404
											0.209668	0.303657	0.185499
											0.290305	0.589903	0.121828
											0.0127839	0.337839	0.0407341
											0	0.171898	0.0760665
											0	0.263698	0.216177
											0.0413712	0.287202	0.328934
											0.0328809	0.0965512	0.135332
											0.0136565	0.231177	0.0959141
											0.060554	0.255568	0
											0.127341	0.267119	0.852784
											0.0083795	0.231828	0.542798
											0.0757064	0.177258	0.487729
											0.00224377	0.157396	0.134335
											0.00239612	0.380859	0.152909
											0	0.139391	0.394488
											0.0953047	0.288504	0.499391
											0.300235	0.203449	0.354986
											0.00202216	0.189501	0.639155
											0.12133	0.0422715	0.479238
											0.0758172	0.0549584	0.470277
											0.184515	0.0441413	0.406579
											0.102922	0.308186	0.327756
											0.0324377	0.242548	0.412091
											0.0852493	0.270388	0.220679
											0.0381579	0.202161	0.0249584
											0.119945	0.056205	0
											0.0875069	0.123213	0.887327
											0.100623	0.0995291	0.163643
											0.107798	0.154474	0.365097
											0.0951524	0.224155	0.253006
											0.054626	0.369875	0.243643
											0.0287258	0.0897784	0.550526
											0.137258	0.291579	0.151413
											0.042964	0.108934	0.16651
											0.10615	0.223643	0.0313712
											0.133283	0.227216	0.0762188
											0.0281579	0.28813	0.127382
											0.0624515	0.0778947	0.187978
											0.186814	0.399972	0.202064
											0.030831	0.0916898	0.219543
											0.0436011	0.191219	0.159557
											0.105942	0.0390859	0.274792
											0.079903	0.201247	0.0154709
											0.131953	0.270568	0.481219
											0.0942244	0.284086	0.596579
											0.0972438	0.0459003	0.172341
											0.0612188	0.336537	0.314307
											0.189363	0.0875623	0.266884
											0.0930194	0.0743075	0.383172
											0.155499	0.170222	0.169266
											0.14982	0.322742	0.113476
											0.122091	0.129183	0.247562
											0.115443	0.198449	0.713726
											0.109515	0.0836565	0.315402
											0.176939	0.313615	0.238255
											0.34374	0.233643	0.156136
											0.227368	0.223407	0.0954432
											0.020554	0.179681	0.0957202
											0.155554	0.283089	0.301108
											0.129972	0.308033	0.181884
											0.0605125	0.0694044	0.148296
											0.153712	0.20946	0.0680055
											0.204169	0.0242521	0.844335
											0.231163	0.269294	0.360956
											0.000484765	0.363435	0.333269
											0.146066	0.120942	0.120346
											0.237992	0.155859	0.162175
											0.0262881	0.16662	0.149834
											0.0777701	0.109543	0.206177
											0.00782548	0.104626	0.283629
											0	0.160914	0.196316
											0.0734903	0.0608172	0.000734072
											0	0.0292382	0.172091
											0.0676731	0.105596	0.138961
											0.160305	0.143892	0.254488
											0	0.0854848	0.0117867
											0.0790859	0.0570776	0.106191
											0.165568	0.114363	0.101496
											0.266911	0.0468698	0.35928
											0.0395429	0.11097	0.387036
											0.112188	0.0864543	0.189931
											0.115693	0.424017	0.146994
											0.13072	0.11169	0.0715651
											0.250679	0.085651	0.279501
											0.20518	0.0799861	0.414681
											0.00797784	0.347036	0.187742
											0.174003	0.106676	0.258712
											0	0.114169	0.411898
											0.224197	0.249903	0.372825
											0.109363	0.180277	0.243781
											0.062313	0.220222	0.149044
											0.000969529	0.0849723	0.0936565
											0.0110111	0.0625208	0.165277
											0.0513573	0.178878	0
											0.154307	0.143269	0.188698
											0	0.0334072	0.440942
											0.105069	0.0865651	0.219681
											0.151205	0.0865235	0.0792382
											0.0682964	0.165665	0.00283934
											0.177867	0.169723	0.124598
											0.125914	0.144183	0.038338
											0.215291	0.260693	0.400097
											0.0717175	0.125789	0
											0.166856	0.223186	0
											0.121247	0.255651	0.12885
											0.0840997	0.0474238	0.0603878
											0.173878	0.239515
											0.200706	0.195374
											0.00307479	0.0698892
											0.221025	0.10374
											0.0838366	0.108047
											0.137839	0.13331
											0.170859	0.0130194
											0.162465	0.00857341
											0	0.13144
											0.205305	0.0734903
											0	0.13018
											0.352327	0.0625762
											0.294626	0.199654
											0.168947	0.127812
											0.0824931	0
											0.0273823	0.0878116
											0.235332	0.111925
											0.025651	0.114197
											0.316731	0.117645
											0.238684	0.251662
											0.229224	0.126898
											0.150831	0.0823823
											0.0817036	0.0689058
											0.313144	0.111011
											0.292285	0.0780332
											0.241551	0.0882964
											0.256454	0.0584072
											0.162299	0.0989612
											0.334321	0.0384488
											0.144114	0
											0.159972	0
											0.0280471	0.0776177
											0.169127	0.108241
											0.0821468	0.19705
											0.30072	0.0948061
											0.207438	0.112438
											0.264003	0.0466898
											0	0.0903878
											0.11723	0.178504
											0.129155	0.0777147
											0.327368	0.0826731
											0.0470222	0.142008
											0.310277	0.153089
											0.251122	0.184072
											0.207119	0.184668
											0.176537	0.133006
											0.197188	0.000360111
											0.0264543	0.0812465
											0.112396	0.0276593
											0.424141	0.0775208
											0.129446	0.115734
											0.106773	0.0943767
											0.227521	0.0265097
											0.139072	0.164584
											0.234958	0.18356
											0.154598	0.180609
											0.175956	0.0834626
											0.317632	0.0562327
											0.233767	0.1
											0.25813	0.288629
											0.331911	0.126524
											0.166856	0.142313
											0.12356	0.12331
											0.372299	0.206648
											0.102022	0.0618837
											0.105014	0.0851662
											0.21338	0.0564681
											0.22849	0.0489474
											0.0765374	0.156053
											0.0288643	0.111607
											0.122521	0.0931579
											0.380083	0.0668698
											0.149321	0.0615512
											0.251454	0.17741
											0.394848	0.109391
											0.180055	0.0786288
											0.292535	0.113158
											0.245762	0.138989
											0.314058	0.205914
											0.121357	0.0913573
											0.448449	0.0708449
											0.0788227	0.0660249
											0.443006	0.103712
											0.175956	0.094169
											0.122188	0.0757064
											0.213172	0.055554
											0.133352	0.131136
											0.346745	0.341537
											0.511011	0.0779917
											0.162881	0.253449
											0.304086	0.072036
											0.256302	0.0839335
											0.215499	0.186066
											0.367839	0.0763712
											0.241676	0.0836288
											0.199931	0.124903
											0.276302	0.0745014
											0.17036	0.0713158
											0.470097	0.0856233
											0.204598	0.0349584
											0.178158	0.118158
											0.194875	0.0796676
											0.204294	0.105734
											0.463186	0.118947
											0.166884	0.324321
											0.109266	0.0507756
											0.149612	0.243823
											0.641787	0.181801
											0.186136	0.092133
											0.215817	0.100914
											0.314044	0.12295
											0.250388	0.24338
											0.0970083	0.0957618
											0.0749446	0.31
											0.090928	0.104391
											0.0254155	0.133504
											0.145886	0.0938227
											0.132701	0.218186
											0.0930471	0.114903
											0.292825	0.0940443
											0.123255	0.0794183
											0.319737	0.134958
											0.17392	0.259889
											0.0822161	0.258199
											0.122853	0.10892
											0.550111	0.166801
											0.103961	0.210914
											0.300416	0.0988366
											0.191136	0.118934
											0.143532	0.608172
											0.0387673	0.148975
											0.183587	0.0617313
											0.323975	0.123255
											0.121579	0.293504
											0.257147	0.155139
											0.207258	0.0802909
											0.0973407	0.0945568
											0.158947	0.164737
											0.265346	0.135817
											0.17741	0.345526
											0.210471	0.141302
											0.168657	0.0605263
											0.133657	0.0465928
											0.0623961	0.144889
											0.239529	0.139114
											0.27928	0.16759
											0.310388	0.108546
											0.159834	0.46428
											0.261371	0.193324
											0.180111	0.0917729
											0.119848	0.118476
											0.146648	0.153961
											0.181385	0.131177
											0.0368698	0.328684
											0.0969806	0.0441274
											0.10277	0.118532
											0.0868421	0.127064
											0.147271	0.249141
											0.103892	0.130956
											0.0920083	0.117299
											0.0943213	0.10795
											0.0832548	0.251413
											0.163241	0.188878
											0.114391	0.145886
											0.109972	0.223504
											0.137008	0.138144
											0.0316343	0.165748
											0.119017	0.157465
											0.187756	0.246108
											0.121053	0.183532
											0.0954986	0.0772715
											0.235194	0.133006
											0.113033	0.165762
											0.216288	0.129252
											0.0480886	0.174848
											0.0937535	0.168823
											0.252618	0.0668006
											0.172701	0.176108
											0.286607	0.0917867
											0.218324	0.241801
											0.0931717	0.0866898
											0.147313	0.148712
											0.10874	0.126219
											0.236981	0.188504
											0.112618	0.337299
											0.45903	0.293366
											0.328047	0.225748
											0.184529	0.100762
											0.254986	0.160111
											0.24162	0.0454017
											0.26518	0.209238
											0.22831	0.0848892
											0.204668	0.155817
											0	0.23126
											0.260249	0.12867
											0	0.107784
											0.0523961	0.365512
											0.0394321	0.122562
											0.225249	0.0826454
											0.141288	0.10705
											0.0816759	0.142715
											0.151011	0.162964
											0.0643075	0.211094
											0.186911	0.23446
											0.135665	0.405637
											0.0758726	0.134543
											0.166759	0.112798
											0.649432	0.175499
											0.304086	0.166025
											0.614017	0.322784
											0.146634	0.227673
											0.185512	0.180734
											0.779474	0.135665
											0.405997	0.175166
											0.257147	0.201801
											0.239224	0.110346
											0.00648199	0.0903463
											0	0.195734
											0.16903	0.116731
											0.383601	0.0641413
											0.171094	0.111177
											0.22464	0.158781
											0.303019	0.0958449
											0.150042	0.222064
											0.639806	0.229875
											0.134778	0.0975762
											0.231911	0.188199
											0.256524	0.0826316
											0.163283	0.094626
											0.308684	0.106274
											0.202756	0.101288
											0.150693	0.180374
											0.159238	0.0981163
											0.0876316	0.109224
											0.140831	0.129931
											0.686247	0.149806
											0.0413158	0.176967
											0.137285	0.198947
											0.0407341	0.182396
											0.107271	0.0660388
											0.0687673	0.20338
											0.075928	0.0747645
											0.215166	0.112452
											0.0844321	0.103338
											0.198573	0.00878116
											0.170028	0.0754017
											0.0930194	0.238906
											0.0809557	0.129709
											0.17338	0.0610388
											0.223795	0.0475069
											0.112521	0.139695
											0.257881	0.140526
											0.321953	0
											0.192535	0.000581717
											0.279834	0.133698
											0.117161	0.207175
											0.0770222	0.107978
											0.188989	0.0926593
											0.0802632	0.0888504
											0.104709	0.114377
											0.180346	0.107645
											0.106939	0.0175485
											0.137202	0.277964
											0.101759	0.12518
											0.0884488	0.102299
											0.185942	0.166094
											0.120332	0.192507
											0.196496	0.145596
											0.101288	0.0929501
											0.047133	0.344654
											0.147535	0.145208
											0.179335	0.0963296
											0.266773	0.100914
											0.243961	0.145055
											0.197936	0.084446
											0.274321	0.0702493
											0.202022	0.260582
											0.868463	0.075928
											0.252424	0.164349
											0.365665	0.102895
											0.157008	0.152105
											0.0832825	0.17367
											0.0951939	0.213102
											0.204155	0.0689197
											0.155277	0.059446
											0.182078	0.308629
											0.0891274	0.114695
											0.0894044	0.125443
											0.263601	0.177909
											0.110346	0.194584
											0.231634	0.099169
											0.283089	0.0682964
											0.3109	0.136967
											0.0628393	0.265249
											0.122119	0.246551
											0.101551	0.131163
											0.0218698	0.0595014
											0.153615	0.204114
											0.0835596	0.0466482
											0.0600554	0.404737
											0.103241	0.248892
											0.381413	0.0863573
											0.229515	0.208698
											0.675873	0.176801
											0.212881	0.0639889
											0.0793352	0.180942
											0.294931	0.216648
											0.18133	0.0227147
											0.20295	0.104515
											0.121191	0.0654017
											0.120097	0.115665
											0.180166	0.137368
											0.110319	0.131593
											0.0745983	0.0992659
											0.503006	0.0525069
											0.172562	0.122673
											0.245651	0.162271
											0.178421	0.0829917
											0.214543	0.41036
											0.22777	0.0776454
											0.188906	0.116593
											0.165554	0.0456233
											0.505914	0.124141
											0.237465	0.0347091
											0.285194	0.119155
											0.28313	0.117715
											0.191108	0.185762
											0.132175	0.0851662
											0.190512	0.202715
											0.0619529	0.112978
											0.134861	0.0804017
											0.141967	0.274889
											0.18741	0.062964
											0.118075	0.0939197
											0.466025	0.250914
											0.0986704	0.155734
											1.20349	0.128006
											0.0466759	0.409792
											0.136468	0.0470776
											0.271634	0.237479
											0.421884	0.136413
											0.505693	0.188199
											0.0952632	0.196565
											0.132964	0.0425208
											0.242936	0.104778
											0.195249	0.0601385
											0.0983518	0.117119
											0.178906	0.145166
											0.146551	0.44108
											0.180886	0.287438
											0.0779086	0.157244
											0.0940997	0.0608033
											0.165526	0.092964
											0.0836704	0.147341
											0.185055	0.113006
											0.127119	0.278172
											0.389529	0.21946
											0.0570499	0.0895014
											0.149224	0.306316
											0.226981	0.130817
											0.122438	0.112341
											0.0835319	0.230928
											0.156676	0.217202
											0.0389197	0.113781
											0.0639058	0.121925
											0.165139	0.0706787
											0.319958	0.12536
											0.277465	0.0613019
											0.159612	0.169945
											0.0854155	0.225277
											0.0633241	0.0934765
											0.0964127	0.173116
											0.484945	0.196981
											0.184474	0.0849307
											0.096108	0.25482
											0.209806	0.193684
											0.719211	0.140277
											0.191163	0.332188
											0.206053	0.214612
											0.13054	0.171011
											0.0767175	0.230831
											0.0870222	0.15723
											0.0703463	0.287507
											0.201191	0.247133
											0.284017	0.661953
											0.222936	0.160125
											0.140803	0.159321
											0.242078	0.104141
											0.197895	0.278629
											0.442521	0.217368
											0.138393	0.101648
											0.168684	0.163864
											0.10392	0.117756
											0.329294	0.201911
											0.552562	0.177909
											0.0858726	0.209114
											0.0862742	0.0602493
											0.166371	0.125429
											0.157036	0.152729
											0.365194	0.108283
											0.121898	0.119183
											0.0721053	0.0930886
											0.129211	0.227368
											0.294972	0.0992936
											0.21633	0.124723
											0.0966343	0.199737
											0.169515	0.275609
											0.161551	0.742465
											0.230997	0.133809
											0.127036	0.0863989
											0.207742	0.129252
											0.157271	0.184211
											0.319183	0.202978
											0.278283	0.148199
											0.151967	0.242756
											0.112424	0.18741
											0.150609	0.102036
											0.659765	0.181551
											0.604584	0.0696537
											0.262175	0.173338
											0.151247	0.214183
											0.147119	0.18651
											0.310734	0.0649584
											0.214183	0.25867
											0.15151	0.155388
											0.0759418	0.607271
											0.218338	0.127438
											0.180623	0.158809
											0.252715	0.366939
											0.250069	0.101537
											0.346704	0.077964
											0.281219	0.382742
											0.23662	0.144252
											0.136011	0.17356
											0.223269	0.355346
											0.234917	0.183947
											0.379238	0.332091
											0.293781	0.132493
											0.120332	0.159307
											0.277784	0.279598
											0.311025	0.1041
											0.277285	0.152922
											0.134377	0.175457
											0.108698	0.295055
											0.18187	0.178033
											0.48874	0.221233
											0.162133	0.169321
											0.635817	0.362382
											0.085277	0.13295
											0.059169	0.467313
											0.0427562	0.242327
											0.122216	0.249238
											0.21723	0.110762
											0.616011	0.292078
											0.288213	0.285111
											0.138393	0.3241
											0.257244	0.311343
											0.126537	0.112701
											0.273296	0.350139
											0.403061	0.136399
											0.126662	0.327188
											0.219654	0.190069
											0.16838	0.0929224
											0.244765	0.137521
											0.637618	0.140291
											0.127853	0.105346
											0.304792	0.0560665
											0.35338	0.411884
											0.302161	0.540014
											0.266025	0.161122
											0.258615	0.0948338
											0.0809695	0.0680332
											0.125388	0.118324
											0.172313	0.104238
											0.226399	0.118338
											0.081856	0.0475623
											0.127729	0.0475623
											0.357133	0.0804017
											0.181676	0.128518
											0.23313	0.737465
											0.0783241	0.136302
											0.199474	0.35241
											0.159557	0.197701
											0.498823	0.183033
											0.214986	0.0478947
											0.19867	0.342978
											0.209695	0.052867
											0.410499	0.0672438
											0.434404	0.140748
											0.395235	0.390914
											0.438518	0.176884
											0.31403	0.11903
											0.17115	0.176551
											0.0841828	0.181122
											0.662715	0.11241
											0.110042	0.138809
											0.205582	0.0832687
											0.0717729	0.0866482
											0.204834	0.159806
											0.173061	0.44838
											0.16662	0.178823
											0.134889	0.206025
											0.145679	0.119792
											0.2959	0.0955817
											0.0728947	0.0783934
											0.227784	0.116593
											0.338407	0.467161
											0.104848	0.491939
											0.0837258	0.0707756
											0.210125	0.360305
											0.0655402	0.143213
											0.108186	0.0832133
											0.113837	0.200789
											0.143255	0.108753
											0.606122	0.109335
											0.0978947	0.207701
											0.174404	0.0863296
											0.162659	0.0214543
											0.0624931	0.276717
											0.493504	0.28597
											0.471856	0.309737
											0.172604	0.224709
											0.10885	0.431801
											0.331163	0.129155
											0.118186	0.187687
											0.278504	0.511565
											0.309377	0.0980194
											0.0873269	0.165429
											0.0522992	0.283615
											0.147562	0.523463
											0.236704	0.0498892
											0.257382	0.225263
											0.149543	0.146177
											0.341537	0.266551
											0.580471	0.177618
											0.086759	0.152271
											0.07759	0.320152
											0.164723	0.222147
											0.143075	0.304058
											0.0971745	0.104307
											0.128989	0.0490166
											0.656814	0.155222
											0.186427	0.315596
											0.07759	0.440983
											0.363241	0.14892
											0.353532	0.133823
											0.398033	0.328172
											0.107147	0.0993352
											0.213435	0.494695
											0.0796537	0.0821053
											0.232673	0.429668
											0.0207064	0.15072
											0.518504	0.0957479
											0.187853	0.564709
											0.075928	0.0955125
											0.195429	0.272299
											0.175194	0.207521
											0.193809	0.388989
											0.141842	0.0731717
											0.209889	0.530748
											0.626911	0.209197
											0.416731	0.18367
											0.193518	0.115554
											0.315319	0.256662
											0.150679	0.110042
											0.436704	0.468906
											0.119294	0.260194
											0.011385	0.18162
											0.77777	0.449224
											0.364668	0.138144
											0.296094	0.618116
											0.564806	0.0642382
											0.154307	0.268532
											0.34633	0.0450416
											0.120997	0.250471
											0.13349	0.326025
											0.208767	0.0539889
											0.219183	0.0902632
											0.14741	0.229141
											0.311676	0.231136
											0.052687	0.105845
											0.197742	0.146039
											0.180665	0.498726
											0.772742	0.103296
											0.296108	0.454488
											0.212632	0.281551
											0.0974931	0.292271
											0.443781	0.136136
											0.25144	0.250332
											0.532327	0.141953
											0.109211	0.228864
											0.431413	0.35356
											0.129432	0.148186
											0.227327	0.172188
											0.178504	0.205776
											0.154141	0.711828
											0.696648	0.337064
											0.315139	0.28849
											0.266468	0.1959
											0.418546	0.326911
											0.302922	0.153047
											0.533047	0.268255
											0.500845	0.131994
											0.134197	0.111828
											0.205762	0.0936427
											0.0914681	0.0527147
											0.194141	0.110512
											0.103255	0.119183
											0.332645	0.174488
											0.451925	0.419404
											0.0565789	0.191801
											0.0378947	0.139571
											0.413837	0.681357
											0.236177	0.274252
											0.37277	0.198061
											0.169861	0
											0.0771468	0.50856
											0.224626	0.0894183
											0.309266	0
											0.069723	0.288934
											0.177881	0
											0.340706	0.0462327
											0.306745	0.533269
											0.507396	0.29313
											0.202839	0.133213
											0.222493	0.0559695
											0.0918698	0.385637
											0.326274	0.43
											0.0676316	0.0871607
											0.53892	0.226413
											0.22644	0.538116
											0.218615	0.204945
											0.41741	0.0457618
											0.198864	0.0295983
											0.671205	0.0718975
											0.439709	0.0648199
											0.156814	0.468601
											0.302438	0
											0.461427	0.297479
											0.316191	0.374044
											0.386094	0.0512881
											0.160443	0.122479
											0.274626	0.193366
											0.163961	0.295069
											0.06	0.031856
											0.19705	0.327521
											0.185582	0.0175346
											0.320332	0.0875208
											0.462202	0.299834
											0.190166	0.206842
											0.490097	0.186108
											0.745097	0.254169
											0.233961	0.768601
											0.211787	0.278047
											0.323629	0.140596
											0.169446	0.0669252
											0.122355	0.165679
											0.325596	0.0827839
											0.618947	0.420609
											0.111025	0.140014
											0.246524	0.0944875
											0.239986	0.193726
											0.143449	0.125776
											0.156122	0.18115
											0.287133	0.214889
											0.323712	0.198975
											0.412936	0.24885
											0.419141	0.201247
											1.12781	0.398172
											0.284751	0.167008
											0.302368	0.206163
											0.518421	0.214598
											0.257424	0.0951247
											0.335194	0.0564266
											0.203421	0.129834
											0.419003	0.339875
											0.258116	0.826357
											0.199668	0.0844737
											0.325346	0.242673
											0.107202	0.405263
											0.236468	0.200693
											0.210983	0.0644737
											0.185997	0.0939474
											0.0789058	0.216399
											0.116205	0.142659
											0.116773	0.271343
											0.113504	0.209778
											0.115706	0.124446
											0.666011	0.143269
											0.312839	0.301219
											0.248449	0.0793213
											0.283393	0.483934
											0.186787	0.151953
											0.160319	0.1
											0.0449169	0.139141
											0.134958	0.249197
											0.155346	0.123518
											0.0858864	0.0919668
											0.0989058	0.108989
											0.199197	0.0945706
											0.161177	0.194792
											0.0727978	0.122105
											0.121427	0.530388
											0	0.0723546
											0.0657618	0.366219
											0	0.267368
											0	0.384141
											0.193269	0.138781
											0.00506925	0.437244
											0.188324	0.212548
											0	0.134709
											0.262271	0.145305
											0.154792	0.0766759
											0.0336565	0.192604
											0.041482	0.0368698
											0.364723	0.116122
											0.250499	0.0892382
											0.164294	0.283767
											0.0651247	0.160374
											0.0559972	0.250942
											0.146288	0.335762
											0.146025	0.0735042
											0.167535	0.139224
											0.0590859	0.0857895
											0.27428	0.0769529
											0.133906	0.106399
											0.44759	0.229557
											0.0622438	0.0618975
											0.0865235	0.154211
											0.123435	0.365789
											0.182258	0.173975
											0.224058	0.257632
											0.153033	0.145028
											0.0355263	0.0580609
											0.0242244	0.0851385
											0.170554	0.18795
											0.0336842	0.0996953
											0.0821191	0.173989
											0.0451801	0.233255
											0.108019	0
											0.0520914	0.146856
											0.0566066	0.172756
											0.153601	0.218657
											0.312216	0.146288
											0.159875	0.131025
											0.106316	0.353102
											0.116066	0.180305
											0	0.125637
											0.181994	0.355651
											0.203006	0.0826039
											0.462812	0.193878
											0	0.192465
											0.141648	0.11651
											0.156371	0.391371
											0.177618	0.100526
											0.186551	0.267853
											0.110263	0.345125
											0.220055	0.60964
											0.194418	0.206662
											0.250831	0.22187
											0.13669	0.101773
											0.048241	0.222119
											0.193518	0.223006
											0.301662	0.269307
											0	0.0728393
											0.199141	0.262036
											0.134197	0.32723
											0.10223	0.126482
											0.0394875	0.0745152
											0.177313	0.22151
											0.190042	0.160125
											0.00127424	0.172438
											0.362548	0.311482
											0.0639612	0.0811496
											0.231801	0.27759
											0.156302	0.0955402
											0.0204986	0.268837
											0.189321	0.404238
											0.0742936	0.116274
											0.120997	0.28338
											0.0658033	0.168573
											0.152119	0.202978
											0.143186	0.328366
											0.00163435	0.194349
											0.222382	0.111884
											0.186787	0.138587
											0.082036	0.390873
											0.099626	0.11885
											0.049723	0.351801
											0.0479086	0.256981
											0.0331856	0.153878
											0.0915789	0.0983102
											0.15482	0.0644044
											0.250803	0.199709
											0.0681856	0.118296
											0.0923407	0.157216
											0.0596676	0.10223
											0.152618	0.0913435
											0.0944875	0.221911
											0.0989751	0.125235
											0.241316	0.239349
											0.0932133	0.164474
											0.0624515	0.254612
											0.111911	0.0987812
											0.159114	0.186981
											0.025374	0.099169
											0.147271	0.0740443
											0.181094	0.125831
											0.0935457	0.0878809
											0.215651	0.119986
											0.116676	0.20795
											0.128657	0.168158
											0.167091	0.348338
											0.234806	0.158407
											0.215166	0.133144
											0.141288	0.132548
											0.13687	0.302244
											0.151994	0.139197
											0.149778	0.128241
											0.147992	0.124723
											0.133006	0.146953
											0.134834	0.188629
											0.276759	0.147853
											0.158615	0.30982
											0.0773961	0.198338
											0.0998892	0.315332
											0.020554	0.113047
											0.0974654	0.0762188
											0.117479	0.118643
											0.130568	0.0976731
											0.0912742	0.220845
											0.18946	0.269183
											0.167729	0.105111
											0.0808587	0.314681
											0.0365651	0.206413
											0.159792	0.149792
											0.0380609	0.121842
											0.170928	0.255471
											0.0961773	0.146648
											0.148227	0.126537
											0.190942	0.168296
											0.273061	0.201205
											0.146039	0.209349
											0.16169	0.216551
											0.0988366	0.24428
											0.0564127	0.121094
											0.0969668	0.317022
											0.131842	0.232161
											0.209183	0.152576
											0.183573	0.352022
											0.0793906	0.45518
											0.0602493	0.401551
											0.107078	0.235429
											0.102881	0.239557
											0.111482	0.131136
											0.200526	0.271413
											0.169723	0.188546
											0.0653047	0.125886
											0.0913296	0.236066
											0.165222	0.121648
											0.0619529	0.379307
											0.101163	0.438019
											0.0834211	0.175208
											0.241011	0.180637
											0.0780609	0.144917
											0.163753	0.239086
											0.0372992	0.259238
											0.312022	0.37
											0.15126	0.0704294
											0.110416	0.127632
											0.0781025	0.635873
											0.101233	0.335873
											0.0408726	0.196219
											0.26597	0.347299
											0.124418	0.195997
											0.0866205	0.130429
											0.0762327	0.232202
											0.0826039	0.242341
											0.127701	0.204751
											0.0814681	0.223393
											0.0939474	0.282812
											0.141108	0.146994
											0.0570222	0.313892
											0.0703463	0.57831
											0.0936288	0.249917
											0.181316	0.155471
											0.073615	0.244529
											0.1191	0.366039
											0.230416	0.23759
											0.103227	0.342576
											0.259875	0.278172
											0.143795	0.413047
											0.0771053	0.400956
											0.102687	0.217756
											0.166994	0.703601
											0.24036	0.43374
											0.102922	0.718629
											0.209986	0.338476
											0.0586427	0.71597
											0.181814	3.94771
											0.182188	0.419626
											0.0901385	0.559003
											0.196094	0.761898
											0.129612	0.162909
											0.107382	0.0909972
											0.138629	0.236856
											0.127133	0.188047
											0.15126	0.0427008
											0.249778	0.313657
											0.276648	0.293795
											0.329155	1.30227
											0.375374	0.0493075
											0.132119	0.047036
											0.376551	0.0948615
											0.141039	0.155069
											0.0974792	1.51774
											0.164529	0.14428
											0.149806	0.0995152
											0.138199	0.173934
											0.124501	0.0759972
											0.250305	0.0598753
											0.127244	0.0987812
											0.222244	0.168061
											0.0627147	0.147008
											0.228864	0.157271
											0.163532	1.54004
											0.214086	0.422909
											0.150374	0.17662
											0.105776	0.519958
											0.204363	0.206828
											0.17759	0.15
											0.117535	0.154474
											0.114169	0.0984072
											0.142812	0.149765
											0.143061	0.161219
											0.200956	0.178158
											0.0609557	0.0451939
											0.236482	0.26518
											0.0846676	0.136898
											0.069072	0.372382
											0.202368	0.190194
											0.265332	0.464488
											0.100194	0.267078
											0.303934	0.207909
											0.0566898	0.196607
											0.0558449	0.135803
											0.0806787	0.25144
											0.0433657	0.381274
											0.175	0.364446
											0.0889197	0.193629
											0.36169	0.194321
											0.122909	0.693421
											0.118158	0.0626039
											0.067036	0.327645
											0.100028	0.19964
											0.0285734	0.229446
											0.163338	0.174751
											0.28608	0.0925485
											0.0444183	0.141704
											0.149668	0.158324
											0.166579	0.399224
											0.107701	0.387438
											0.0876039	0.222438
											0.114612	0.521094
											0.182881	0.214931
											0.124501	0.198255
											0.091205	0.41723
											0.139972	0.592645
											0.117701	0.221939
											0.209778	0.296385
											0.0842798	0.0385873
											0.117078	0.483587
											0.0823407	0.377548
											0.129917	0.281288
											0.232105	0.201773
											0.141967	0.392645
											0.119349	0.744612
											0.12374	0.218892
											0.112604	0.289266
											0.142493	0.239072
											0.0811634	0.122618
											0.216454	0.413947
											0.116399	0.259211
											0.360374	0.433338
											0.205485	0.131454
											0.135166	0.150111
											0.377673	0.361537
											0.359349	0.188643
											0.165083	0.556219
											0.268241	0.213989
											0.125845	0.381025
											0.184543	0.129806
											0.0973961	0.374668
											0.18	0.151537
											0.266357	0.196094
											0.169003	0.214931
											0.15651	0.19018
											0.0300554	0.190859
											0.1	0.524127
											0.0535734	0.577133
											0.0781856	0.199266
											0.045831	0.510471
											0.292701	0.29241
											0.150512	0.239917
											0.162479	0.482341
											0.150443	0.501925
											0.255942	0.442244
											0.166454	0.16662
											0.163947	0.215609
											0.140305	0.348961
											0.243643	0.281579
											0.134197	0.425416
											0.0521607	0.152992
											0.125596	0.749723
											0.39856	0.128767
											0.115928	0.753587
											0.0942105	0.364751
											0.146634	0.248892
											0.178823	0.289391
											0.14867	0.144958
											0.12151	0.33367
											0.264792	0.262465
											0.192812	0.322382
											0.235651	0.336413
											0.147493	0.373324
											0.130928	0.128213
											0.272839	0.410485
											0.105346	0.0755402
											0.15295	0.264875
											0.257812	0.420831
											0.182673	0.647715
											0.190554	0.227659
											0.0750693	0.473186
											0.197078	0.282936
											0.111316	0.128767
											0.446025	0.290429
											0.0526731	0.153047
											0.107853	0.258006
											0.27633	0.120042
											0.108767	0.847396
											0.153435	0.501676
											0.118643	0.323255
											0.178075	0.116953
											0.137548	0.0549723
											0.0900693	0.229529
											0.0623546	0.167271
											0.102618	0.304778
											0.457465	0.153213
											0.146094	0.178269
											0.113684	0.35295
											0.225416	0.288934
											0.0974654	0.225886
											0.0296676	0.411759
											0.0478532	0.447687
											0.0482548	0.404529
											0.179321	0.118393
											0.0634765	0.446205
											0.0804294	0.27446
											0.114778	0.315055
											0.441039	0.286413
											0.163199	0.34054
											0.0892244	0.157729
											0.19795	0.0754017
											0.0683102	0.209211
											0.238075	0.102715
											0.0404709	0.212936
											0.138352	0.231828
											0.0884765	0.164931
											0.0760942	0.125582
											0.075374	0.246801
											0.0863435	0.230679
											0.109612	0.276801
											0.0667313	0.214321
											0.200762	0.157909
											0.37669	0.173781
											0.105139	0.262742
											0.159751	0.456122
											0.16	0.0752493
											0.211302	0.18885
											0.188089	0.257521
											0.447604	0.151496
											0.0543767	0.149668
											0.213504	0.144141
											0.10403	0.214695
											0.0877978	0.222687
											0.163975	0.143684
											0.177493	0.0278532
											0.0907479	0.141939
											0.152188	0.171898
											0	0.11205
											0.0894044	0.542521
											0.183684	0.28867
											0.137562	0.19277
											0	0.127119
											0.324224	0.186496
											0.176842	0.104017
											0.113393	0.269778
											0.0187396	0.244224
											0.189681	0.24633
											0.146066	0.726925
											0.0841274	0.117091
											0.166745	0.231801
											0.278116	0.262881
											0.0676593	0.102687
											0.0845983	0.169363
											0.443421	0.451177
											0.128684	0.159986
											0.166801	0.202271
											0.172839	0.13687
											0.155028	0.127867
											0.192798	0.259917
											0.170028	0.182548
											0	0.215028
											0.0615374	0.330886
											0.192133	0.138546
											0.117659	0.305263
											0.154432	0.16054
											0.067687	0.168296
											0	0.842202
											0	0.315235
											0.0316898	0.317673
											0.153186	0.119197
											0.0525208	0.396842
											0.553823	0.156953
											0.144557	0.274709
											0.200125	0.138089
											0.120291	0.0863296
											0.148934	0.386288
											0.147867	0.110166
											0.108269	0.233393
											0.187562	0.499211
											0.074072	0.133144
											0.130457	0.1709
											0.231205	0.183726
											0.232812	0.30626
											0.124806	0.298393
											0.0540859	0.242438
											0.15259	0.197729
											0.262188	0.202022
											0.16331	0.360083
											0.149931	0
											0.0988504	0.0256787
											0.185083	0.196898
											0.0909141	0.391662
											0.156385	0.21144
											0.0761773	0.579875
											0.144529	0.263435
											0.189377	0.429335
											0.0807202	0.250402
											0.152756	0.215762
											0.175402	0.0525346
											0.210582	0.219765
											0.223643	0.0703047
											0.289861	0.0517036
											0.0532825	0.1409
											0.310125	0.494848
											0.307064	0.216482
											0.0877701	0.376039
											0.325651	0.0910249
											0.0923684	0.264363
											0.119848	0.29356
											0.319252	0.222244
											0.286648	0.177382
											0.0910526	0.0830748
											0.157368	0.356828
											0.20126	0.0860803
											0.047867	0.310693
											0.217867	0.136316
											0.0576316	0.241856
											0.147936	0.727202
											0.0777839	0.088615
											0.178684	0.198726
											0.0711357	0.536122
											0.236233	0.380097
											0.211967	0.111094
											0.0860665	0.370346
											0.1991	0.127729
											0.128573	0.0539474
											0.113947	0.0631025
											0.199986	0.30403
											0.156759	0.245457
											0.217742	0
											0.129709	0.0833102
											0.101898	0.260402
											0.0758449	0.46428
											0.122798	0.116177
											0.162202	0.108352
											0.334958	0.0970499
											0.0706233	0.226662
											0.30403	0.107548
											0.14	0.0992521
											0.136094	0.150582
											0.116302	0.330817
											0.237105	0.0831163
											0.0309972	0.052313
											0.0207479	0.126288
											0.0975485	0.106288
											0.214792	0.307618
											0.134778	0.0729363
											0.110374	0.162008
											0.201011	0.352867
											0.174529	0.404848
											0.128684	0.132618
											0.220651	0.470734
											0.21162	0.467382
											0.604003	0.269266
											0.19615	0.207161
											0.271717	0.318019
											0.0961496	0.107258
											0.160651	0.328144
											0.116551	0.168906
											0.096856	0.62018
											0.178837	0.278047
											0.237604	0.0844875
											0.188006	0.349474
											0.120249	0.41946
											0.140443	0.223061
											0.110277	0.113116
											0.167895	0.158241
											0.295997	0.208449
											0.185942	0.787133
											0.325859	0.139211
											0.220942	0.340734
											0.0570222	0.199404
											0.21338	0.235706
											0.0870914	0.0780609
											0.117493	0.0791967
											0.140319	0.213684
											0.0878809	0.819571
											0.0872438	0.314238
											0.14367	0.144903
											0.122465	0.36885
											0.103338	0.111385
											0.220734	0.123795
											0.149792	0.279737
											0.116413	0.208047
											0.176191	0.139003
											0.375111	0.242105
											0.107978	0.184515
											0.4641	0.145152
											0.100097	0.153296
											0.262812	0.138476
											0.239114	0.260305
											0.285014	0.102867
											0.245693	0.237064
											0.184792	0.182576
											0.327756	0.142922
											0.196898	0.19367
											0.11403	0.346759
											0.131994	0.0812327
											0.159543	0.271731
											0.440942	0.408338
											0.084072	0.279086
											0.236454	0.0827562
											0.259654	0.135803
											0.163906	0.0867313
											0.207825	0.107521
											0.206385	0.0824515
											0.31572	0.0685042
											0.172729	0.0429917
											0.323296	0.0745568
											0.232992	0.134307
[truncated: 1,011 more rows]

## Sheet: Supp Fig.2
Supp Fig 2f
Bad WT	Bad 3SA	Bad WT	Bad 3SA	Bad WT	Bad 3SA	Bad WT	Bad 3SA
3wk		5 wk		8 wk		40 wk
-1.39833	-2.09686	8.57371	4.08539	14.254	5.27114	18.6951	21.3329
-3.6196	-3.81093	6.27623	-4.01346	13.5357	6.60776	18.9897	22.2791
-1.53989	-1.8563	10.3905	-2.99962	16.1004	8.04124	19.6457	19.9584
-2.48026	-3.39502	7.79496	4.35965	11.0624	11.8784	20.2242
-3.1858	-3.75788	11.6689	-0.65408	9.00708	8.92591	23.8253
-2.59469	-3.6687	11.0119	3.94121	11.8022	5.36524	21.0707
-4.38715	-2.41238		0.982665	13.8572	17.963
-1.6952	-4.57497			16.516	9.49684
-2.06228	-1.60849			15.9807	7.91887
-1.85449	-3.73475			12.7284	10.9335
-2.47079	-3.13706				10.7884
-2.49401	-1.21824				15.027
-2.30837	-1.36865
-2.92329

## Sheet: Supp Fig.3
Supp Fig 3c
Bad WT	Bad 3SA
52.6316	50.8197
48.1481	42.623
44.4444	45
44.7761	47.0588
48.4375	43.4783
47.619	52.8302

[truncated: 5 more sheets: Supp Fig.4, Supp Fig.5, Supp Fig.6, Supp Fig.7, Supp Fig.8]
